# Supplementary material for: Neutrophil to lymphocyte ratio predicting poor outcome after aneurysmal subarachnoid hemorrhage: A retrospective study and updated meta-analysis
Source: Front Immunol. 2022 Aug 9;13:962760. doi: 10.3389/fimmu.2022.962760 (PMC9398491; doi:10.3389/fimmu.2022.962760)
Supplement: Supplementary file 1 [file DataSheet_1.zip]

Archive with 4 entries (4 files):
- data/NLR output(1).spv
- data/NLR.sav
- data/NLR1.rm5
- data/NLR2.rm5
