# Supplementary material for: Neutrophil to lymphocyte ratio predicting poor outcome after aneurysmal subarachnoid hemorrhage: A retrospective study and updated meta-analysis
Source: Front Immunol. 2022 Aug 9;13:962760. doi: 10.3389/fimmu.2022.962760 (PMC9398491; doi:10.3389/fimmu.2022.962760)
Supplement: Supplementary file 1 [file DataSheet_1.zip › data/NLR1.rm5]

<?xml version="1.0" encoding="ISO-8859-1" standalone="no"?>
<COCHRANE_REVIEW DESCRIPTION="" DOI="" GROUP_ID="" ID="041022030119210522" MERGED_FROM="" MODIFIED="2022-03-08 21:17:48 +0800" MODIFIED_BY="[Empty name]" REVIEW_NO="" REVMAN_SUB_VERSION="5.4.1" REVMAN_VERSION="5" SPLIT_FROM="" STAGE="R" STATUS="A" SUBTYPE="Prognosis" TAGS="" TYPE="FLEXIBLE" VERSION_NO="0.0">
<COVER_SHEET MODIFIED="2022-03-01 19:21:05 +0800" MODIFIED_BY="[Empty name]">
<TITLE MODIFIED="2022-03-01 19:21:05 +0800" MODIFIED_BY="[Empty name]">NLR2</TITLE>
<CONTACT>
<PERSON ID="????" ROLE="UNKNOWN">
<PREFIX/>
<FIRST_NAME/>
<MIDDLE_INITIALS/>
<LAST_NAME/>
<SUFFIX/>
<POSITION/>
<EMAIL_1/>
<EMAIL_2/>
<URL/>
<MOBILE_PHONE/>
<ADDRESS>
<DEPARTMENT/>
<ORGANISATION/>
<ADDRESS_1/>
<ADDRESS_2/>
<CITY/>
<ZIP/>
<REGION/>
<COUNTRY CODE="NONE">Other</COUNTRY>
<PHONE_1/>
<PHONE_2/>
<FAX_1/>
<FAX_2/>
</ADDRESS>
<FOOTNOTE/>
</PERSON>
</CONTACT>
<CREATORS>
<PERSON ID="????" ROLE="AUTHOR">
<PREFIX/>
<FIRST_NAME/>
<MIDDLE_INITIALS/>
<LAST_NAME/>
<SUFFIX/>
<POSITION/>
<EMAIL_1/>
<EMAIL_2/>
<URL/>
<MOBILE_PHONE/>
<ADDRESS>
<DEPARTMENT/>
<ORGANISATION/>
<ADDRESS_1/>
<ADDRESS_2/>
<CITY/>
<ZIP/>
<REGION/>
<COUNTRY CODE="NONE">Other</COUNTRY>
<PHONE_1/>
<PHONE_2/>
<FAX_1/>
<FAX_2/>
</ADDRESS>
<FOOTNOTE/>
</PERSON>
</CREATORS>
<DATES>
<UP_TO_DATE>
<DATE DAY="" MONTH="" YEAR=""/>
</UP_TO_DATE>
<LAST_SEARCH>
<DATE DAY="" MONTH="" YEAR=""/>
</LAST_SEARCH>
<NEXT_STAGE>
<DATE DAY="" MONTH="" YEAR=""/>
</NEXT_STAGE>
<PROTOCOL_PUBLISHED ISSUE="" YEAR=""/>
<REVIEW_PUBLISHED ISSUE="" YEAR=""/>
<LAST_CITATION_ISSUE ISSUE="" YEAR=""/>
</DATES>
<WHATS_NEW/>
<HISTORY/>
<SOURCES_OF_SUPPORT>
<INTERNAL_SOURCES/>
<EXTERNAL_SOURCES/>
</SOURCES_OF_SUPPORT>
<MESH_TERMS VERIFIED="NO"/>
<KEYWORDS/>
</COVER_SHEET>
<MAIN_TEXT>
<SUMMARY>
<TITLE>[Summary title]</TITLE>
<SUMMARY_BODY>
<P>[Summary text]</P>
</SUMMARY_BODY>
</SUMMARY>
<ABSTRACT>
<ABS_BACKGROUND/>
<ABS_OBJECTIVES/>
<ABS_SEARCH_STRATEGY/>
<ABS_SELECTION_CRITERIA/>
<ABS_DATA_COLLECTION/>
<ABS_RESULTS/>
<ABS_CONCLUSIONS/>
</ABSTRACT>
<BODY>
<BACKGROUND>
<P/>
</BACKGROUND>
<OBJECTIVES>
<P/>
</OBJECTIVES>
<METHODS>
<P/>
<SUBSECTION>
<HEADING FIXED="YES" LEVEL="2">Criteria for considering studies for this review</HEADING>
<P/>
</SUBSECTION>
<SUBSECTION>
<HEADING FIXED="YES" LEVEL="2">Search methods for identification of studies</HEADING>
<P/>
</SUBSECTION>
<SUBSECTION>
<HEADING FIXED="YES" LEVEL="2">Data collection and analysis</HEADING>
<P/>
</SUBSECTION>
</METHODS>
<RESULTS>
<P/>
</RESULTS>
<DISCUSSION>
<P/>
</DISCUSSION>
<CONCLUSIONS>
<P/>
<SUBSECTION FORMATTING_OPTIONS="SECTION_TEXT">
<HEADING FIXED="YES" LEVEL="2">Implications for practice</HEADING>
<P/>
</SUBSECTION>
<SUBSECTION FORMATTING_OPTIONS="SECTION_TEXT">
<HEADING FIXED="YES" LEVEL="2">Implications for research</HEADING>
<P/>
</SUBSECTION>
</CONCLUSIONS>
</BODY>
<ACKNOWLEDGEMENTS/>
<CONFLICT_OF_INTEREST/>
<CONTRIBUTIONS/>
<PRO_REV_DIFF/>
<PUBLIC_NOTES/>
</MAIN_TEXT>
<STUDIES_AND_REFERENCES MODIFIED="2022-03-01 20:21:41 +0800" MODIFIED_BY="[Empty name]">
<STUDIES MODIFIED="2022-03-01 20:21:41 +0800" MODIFIED_BY="[Empty name]">
<INCLUDED_STUDIES MODIFIED="2022-03-01 20:21:41 +0800" MODIFIED_BY="[Empty name]">
<STUDY DATA_SOURCE="PUB" ID="STD-Al_x002d_Mufti-2017" MODIFIED="2022-03-01 20:18:31 +0800" MODIFIED_BY="[Empty name]" NAME="Al-Mufti 2017" YEAR="2017">
<REFERENCE PRIMARY="NO" TYPE="JOURNAL_ARTICLE">
<IDENTIFIERS/>
</REFERENCE>
<IDENTIFIERS/>
</STUDY>
<STUDY DATA_SOURCE="PUB" ID="STD-Al_x002d_Mufti-2019" MODIFIED="2022-03-01 19:24:27 +0800" MODIFIED_BY="[Empty name]" NAME="Al-Mufti 2019" YEAR="2019">
<REFERENCE PRIMARY="NO" TYPE="JOURNAL_ARTICLE">
<IDENTIFIERS/>
</REFERENCE>
<IDENTIFIERS/>
</STUDY>
<STUDY DATA_SOURCE="PUB" ID="STD-Chang-2021" MODIFIED="2022-03-01 19:26:37 +0800" MODIFIED_BY="[Empty name]" NAME="Chang 2021" YEAR="2021">
<REFERENCE PRIMARY="NO" TYPE="JOURNAL_ARTICLE">
<IDENTIFIERS/>
</REFERENCE>
<IDENTIFIERS/>
</STUDY>
<STUDY DATA_SOURCE="PUB" ID="STD-Chen-2020" MODIFIED="2022-03-01 19:24:37 +0800" MODIFIED_BY="[Empty name]" NAME="Chen 2020" YEAR="2020">
<REFERENCE PRIMARY="NO" TYPE="JOURNAL_ARTICLE">
<IDENTIFIERS/>
</REFERENCE>
<IDENTIFIERS/>
</STUDY>
<STUDY DATA_SOURCE="PUB" ID="STD-Geraghty-2021" MODIFIED="2022-03-01 20:21:41 +0800" MODIFIED_BY="[Empty name]" NAME="Geraghty 2021" YEAR="2021">
<REFERENCE PRIMARY="NO" TYPE="JOURNAL_ARTICLE">
<IDENTIFIERS/>
</REFERENCE>
<IDENTIFIERS/>
</STUDY>
<STUDY DATA_SOURCE="PUB" ID="STD-Giede_x002d_Jeppe-2019" MODIFIED="2022-03-01 19:24:14 +0800" MODIFIED_BY="[Empty name]" NAME="Giede-Jeppe 2019" YEAR="2019">
<REFERENCE PRIMARY="NO" TYPE="JOURNAL_ARTICLE">
<IDENTIFIERS/>
</REFERENCE>
<IDENTIFIERS/>
</STUDY>
<STUDY DATA_SOURCE="PUB" ID="STD-Groza-2016" MODIFIED="2022-03-01 20:18:11 +0800" MODIFIED_BY="[Empty name]" NAME="Groza 2016" YEAR="2016">
<REFERENCE PRIMARY="NO" TYPE="JOURNAL_ARTICLE">
<IDENTIFIERS/>
</REFERENCE>
<IDENTIFIERS/>
</STUDY>
<STUDY DATA_SOURCE="PUB" ID="STD-Hu-2021" MODIFIED="2022-03-01 19:27:12 +0800" MODIFIED_BY="[Empty name]" NAME="Hu 2021" YEAR="2021">
<REFERENCE PRIMARY="NO" TYPE="JOURNAL_ARTICLE">
<IDENTIFIERS/>
</REFERENCE>
<IDENTIFIERS/>
</STUDY>
<STUDY DATA_SOURCE="PUB" ID="STD-Ignacio-2022" MODIFIED="2022-03-01 19:26:55 +0800" MODIFIED_BY="[Empty name]" NAME="Ignacio 2022" YEAR="2022">
<REFERENCE PRIMARY="NO" TYPE="JOURNAL_ARTICLE">
<IDENTIFIERS/>
</REFERENCE>
<IDENTIFIERS/>
</STUDY>
<STUDY DATA_SOURCE="PUB" ID="STD-Lai-2020" MODIFIED="2022-03-01 19:25:16 +0800" MODIFIED_BY="[Empty name]" NAME="Lai 2020" YEAR="2020">
<REFERENCE PRIMARY="NO" TYPE="JOURNAL_ARTICLE">
<IDENTIFIERS/>
</REFERENCE>
<IDENTIFIERS/>
</STUDY>
<STUDY DATA_SOURCE="PUB" ID="STD-Tao-2017" MODIFIED="2022-03-01 19:23:59 +0800" MODIFIED_BY="[Empty name]" NAME="Tao 2017" YEAR="2017">
<REFERENCE PRIMARY="NO" TYPE="JOURNAL_ARTICLE">
<IDENTIFIERS/>
</REFERENCE>
<IDENTIFIERS/>
</STUDY>
<STUDY DATA_SOURCE="PUB" ID="STD-Wu-2019" MODIFIED="2022-03-01 20:18:50 +0800" MODIFIED_BY="[Empty name]" NAME="Wu 2019" YEAR="2019">
<REFERENCE PRIMARY="NO" TYPE="JOURNAL_ARTICLE">
<IDENTIFIERS/>
</REFERENCE>
<IDENTIFIERS/>
</STUDY>
<STUDY DATA_SOURCE="PUB" ID="STD-Yi-2020" MODIFIED="2022-03-01 19:25:29 +0800" MODIFIED_BY="[Empty name]" NAME="Yi 2020" YEAR="2020">
<REFERENCE PRIMARY="NO" TYPE="JOURNAL_ARTICLE">
<IDENTIFIERS/>
</REFERENCE>
<IDENTIFIERS/>
</STUDY>
<STUDY DATA_SOURCE="PUB" ID="STD-Yun-2021" MODIFIED="2022-03-01 19:25:54 +0800" MODIFIED_BY="[Empty name]" NAME="Yun 2021" YEAR="2021">
<REFERENCE PRIMARY="NO" TYPE="JOURNAL_ARTICLE">
<IDENTIFIERS/>
</REFERENCE>
<IDENTIFIERS/>
</STUDY>
<STUDY DATA_SOURCE="PUB" ID="STD-Zhang-2020" MODIFIED="2022-03-01 19:25:41 +0800" MODIFIED_BY="[Empty name]" NAME="Zhang 2020" YEAR="2020">
<REFERENCE PRIMARY="NO" TYPE="JOURNAL_ARTICLE">
<IDENTIFIERS/>
</REFERENCE>
<IDENTIFIERS/>
</STUDY>
<STUDY DATA_SOURCE="PUB" ID="STD-Zhang-2021" MODIFIED="2022-03-01 19:26:16 +0800" MODIFIED_BY="[Empty name]" NAME="Zhang 2021" YEAR="2021">
<REFERENCE PRIMARY="NO" TYPE="JOURNAL_ARTICLE">
<IDENTIFIERS/>
</REFERENCE>
<IDENTIFIERS/>
</STUDY>
</INCLUDED_STUDIES>
<EXCLUDED_STUDIES/>
<AWAITING_STUDIES/>
<ONGOING_STUDIES/>
</STUDIES>
<OTHER_REFERENCES>
<ADDITIONAL_REFERENCES/>
<OTHER_VERSIONS_REFERENCES/>
<PENDING_REFERENCES/>
</OTHER_REFERENCES>
</STUDIES_AND_REFERENCES>
<CHARACTERISTICS_OF_STUDIES MODIFIED="2022-03-01 20:21:41 +0800" MODIFIED_BY="[Empty name]">
<CHARACTERISTICS_OF_INCLUDED_STUDIES MODIFIED="2022-03-01 20:21:41 +0800" MODIFIED_BY="[Empty name]" SORT_BY="STUDY" USER_DEF_1_ENABLED="NO" USER_DEF_2_ENABLED="NO" USER_DEF_3_ENABLED="NO" USER_DEF_4_ENABLED="NO" USER_DEF_5_ENABLED="NO" USER_DEF_6_ENABLED="NO" USER_DEF_7_ENABLED="NO" USER_DEF_8_ENABLED="NO">
<INCLUDED_CHAR STUDY_ID="STD-Al_x002d_Mufti-2017">
<CHAR_NOTES/>
</INCLUDED_CHAR>
<INCLUDED_CHAR STUDY_ID="STD-Al_x002d_Mufti-2019">
<CHAR_NOTES/>
</INCLUDED_CHAR>
<INCLUDED_CHAR STUDY_ID="STD-Chang-2021">
<CHAR_NOTES/>
</INCLUDED_CHAR>
<INCLUDED_CHAR STUDY_ID="STD-Chen-2020">
<CHAR_NOTES/>
</INCLUDED_CHAR>
<INCLUDED_CHAR STUDY_ID="STD-Geraghty-2021">
<CHAR_NOTES/>
</INCLUDED_CHAR>
<INCLUDED_CHAR STUDY_ID="STD-Giede_x002d_Jeppe-2019">
<CHAR_NOTES/>
</INCLUDED_CHAR>
<INCLUDED_CHAR STUDY_ID="STD-Groza-2016">
<CHAR_NOTES/>
</INCLUDED_CHAR>
<INCLUDED_CHAR STUDY_ID="STD-Hu-2021">
<CHAR_NOTES/>
</INCLUDED_CHAR>
<INCLUDED_CHAR STUDY_ID="STD-Ignacio-2022">
<CHAR_NOTES/>
</INCLUDED_CHAR>
<INCLUDED_CHAR STUDY_ID="STD-Lai-2020">
<CHAR_NOTES/>
</INCLUDED_CHAR>
<INCLUDED_CHAR STUDY_ID="STD-Tao-2017">
<CHAR_NOTES/>
</INCLUDED_CHAR>
<INCLUDED_CHAR STUDY_ID="STD-Wu-2019">
<CHAR_NOTES/>
</INCLUDED_CHAR>
<INCLUDED_CHAR STUDY_ID="STD-Yi-2020">
<CHAR_NOTES/>
</INCLUDED_CHAR>
<INCLUDED_CHAR STUDY_ID="STD-Yun-2021">
<CHAR_NOTES/>
</INCLUDED_CHAR>
<INCLUDED_CHAR STUDY_ID="STD-Zhang-2020">
<CHAR_NOTES/>
</INCLUDED_CHAR>
<INCLUDED_CHAR STUDY_ID="STD-Zhang-2021">
<CHAR_NOTES/>
</INCLUDED_CHAR>
<FOOTNOTES/>
</CHARACTERISTICS_OF_INCLUDED_STUDIES>
<CHARACTERISTICS_OF_EXCLUDED_STUDIES SORT_BY="STUDY">
<FOOTNOTES/>
</CHARACTERISTICS_OF_EXCLUDED_STUDIES>
<CHARACTERISTICS_OF_AWAITING_STUDIES SORT_BY="STUDY" USER_DEF_1_ENABLED="NO" USER_DEF_2_ENABLED="NO" USER_DEF_3_ENABLED="NO" USER_DEF_4_ENABLED="NO" USER_DEF_5_ENABLED="NO" USER_DEF_6_ENABLED="NO" USER_DEF_7_ENABLED="NO" USER_DEF_8_ENABLED="NO">
<FOOTNOTES/>
</CHARACTERISTICS_OF_AWAITING_STUDIES>
<CHARACTERISTICS_OF_ONGOING_STUDIES SORT_BY="STUDY" USER_DEF_1_ENABLED="NO" USER_DEF_2_ENABLED="NO" USER_DEF_3_ENABLED="NO" USER_DEF_4_ENABLED="NO" USER_DEF_5_ENABLED="NO" USER_DEF_6_ENABLED="NO" USER_DEF_7_ENABLED="NO" USER_DEF_8_ENABLED="NO">
<FOOTNOTES/>
</CHARACTERISTICS_OF_ONGOING_STUDIES>
</CHARACTERISTICS_OF_STUDIES>
<QUALITY_ITEMS MODIFIED="2022-03-01 20:21:41 +0800" MODIFIED_BY="[Empty name]"/>
<SOF_TABLES/>
<ADDITIONAL_TABLES/>
<ANALYSES_AND_DATA CALCULATED_DATA="YES" MODIFIED="2022-03-08 21:17:47 +0800" MODIFIED_BY="[Empty name]">
<COMPARISON ID="CMP-001" MODIFIED="2022-03-08 21:17:47 +0800" MODIFIED_BY="[Empty name]" NO="1">
<NAME>NLR&#19982;aSAH</NAME>
<IV_OUTCOME CHI2="366.21861451109606" CI_END="1.2209729148694184" CI_START="1.1479926651907453" CI_STUDY="95" CI_TOTAL="95" DF="54" EFFECT_SIZE="1.1839205846114242" ESTIMABLE="YES" I2="85.25470911081614" I2_Q="71.66601752766091" ID="CMP-001.01" LOG_CI_END="0.08670602999465962" LOG_CI_START="0.0599391132558907" LOG_DATA="YES" LOG_EFFECT_SIZE="0.07332257162527515" MODIFIED="2022-03-03 21:11:03 +0800" MODIFIED_BY="[Empty name]" NO="1" P_CHI2="-1.985114295166568E-10" P_Q="2.187237827425692E-4" P_Z="6.759860636246582E-27" Q="31.76397814456971" RANDOM="YES" SCALE="100.0" SHOW_PARTICIPANTS="NO" SORT_BY="STUDY" STUDIES="13" SUBGROUPS="YES" SUBGROUP_TEST="YES" TAU2="0.00319873776140949" TOTALS="YES" TOTAL_1="0" TOTAL_2="0" WEIGHT="99.99999999999997" Z="10.73785233031716">
<NAME>NLR&#19982;aSAH&#39044;&#21518;&#30456;&#20851;&#24615;</NAME>
<GROUP_LABEL_1>Experimental</GROUP_LABEL_1>
<GROUP_LABEL_2>Control</GROUP_LABEL_2>
<GRAPH_LABEL_1/>
<GRAPH_LABEL_2/>
<EFFECT_MEASURE>Odds Ratio</EFFECT_MEASURE>
<IV_SUBGROUP CHI2="36.08669460669954" CI_END="1.616429874664337" CI_START="1.1355268008308497" DF="8" EFFECT_SIZE="1.3548060541439155" ESTIMABLE="YES" I2="77.83116440230913" ID="CMP-001.01.01" LOG_CI_END="0.20855686842365045" LOG_CI_START="0.05519738894376766" LOG_EFFECT_SIZE="0.13187712868370907" MODIFIED="2022-03-03 21:10:51 +0800" MODIFIED_BY="[Empty name]" NO="1" P_CHI2="1.692981938827831E-5" P_Z="7.494189159543385E-4" STUDIES="9" TAU2="0.03877087977043849" TOTAL_1="0" TOTAL_2="0" WEIGHT="13.310660489950223" Z="3.370830723750986">
<NAME>&#20122;&#35028;</NAME>
<IV_DATA CI_END="1.4968601421944119" CI_START="0.7520370589821056" EFFECT_SIZE="1.0609874170052263" ESTIMABLE="YES" ESTIMATE="0.0592" LOG_CI_END="0.1751812243172012" LOG_CI_START="-0.12376075765985621" LOG_EFFECT_SIZE="0.02571023332867249" MODIFIED="2022-03-01 19:39:47 +0800" MODIFIED_BY="[Empty name]" ORDER="10" SE="0.1756" STUDY_ID="STD-Chen-2020" TOTAL_1="0" TOTAL_2="0" WEIGHT="0.7263695970266245"/>
<IV_DATA CI_END="1.2501585135238538" CI_START="1.0451178413555833" EFFECT_SIZE="1.1430498532462856" ESTIMABLE="YES" ESTIMATE="0.1337" LOG_CI_END="0.09696508275538371" LOG_CI_START="0.019165261705545823" LOG_EFFECT_SIZE="0.058065172230464805" MODIFIED="2022-03-02 20:58:37 +0800" MODIFIED_BY="[Empty name]" ORDER="12" SE="0.0457" STUDY_ID="STD-Hu-2021" TOTAL_1="0" TOTAL_2="0" WEIGHT="4.675670311870477"/>
<IV_DATA CI_END="4.1126489259944785" CI_START="0.6700068595979828" EFFECT_SIZE="1.6599707803255384" ESTIMABLE="YES" ESTIMATE="0.5068" LOG_CI_END="0.6141216377827248" LOG_CI_START="-0.1739207509255887" LOG_EFFECT_SIZE="0.22010044342856802" MODIFIED="2022-03-02 20:58:37 +0800" MODIFIED_BY="[Empty name]" ORDER="13" SE="0.4629" STUDY_ID="STD-Ignacio-2022" TOTAL_1="0" TOTAL_2="0" WEIGHT="0.11367429396227548"/>
<IV_DATA CI_END="1.2397457229710889" CI_START="1.0299329505108437" EFFECT_SIZE="1.1299800751972633" ESTIMABLE="YES" ESTIMATE="0.1222" LOG_CI_END="0.09333261868264006" LOG_CI_START="0.01280895269451468" LOG_EFFECT_SIZE="0.05307078568857741" MODIFIED="2022-03-01 19:45:14 +0800" MODIFIED_BY="[Empty name]" ORDER="14" SE="0.0473" STUDY_ID="STD-Lai-2020" TOTAL_1="0" TOTAL_2="0" WEIGHT="4.547683522077863"/>
<IV_DATA CI_END="2.3503117879547655" CI_START="1.5199113410784206" EFFECT_SIZE="1.8900437935621355" ESTIMABLE="YES" ESTIMATE="0.6366" LOG_CI_END="0.3711254787851021" LOG_CI_START="0.18181825557411815" LOG_EFFECT_SIZE="0.27647186717961014" MODIFIED="2022-03-01 19:42:30 +0800" MODIFIED_BY="[Empty name]" ORDER="15" SE="0.1112" STUDY_ID="STD-Tao-2017" TOTAL_1="0" TOTAL_2="0" WEIGHT="1.5883482092716088"/>
<IV_DATA CI_END="2.595913446594472" CI_START="1.4200066330713772" EFFECT_SIZE="1.9199516434127528" ESTIMABLE="YES" ESTIMATE="0.6523" LOG_CI_END="0.4142902080462575" LOG_CI_START="0.15229037304472484" LOG_EFFECT_SIZE="0.28329029054549115" MODIFIED="2022-03-01 19:36:37 +0800" MODIFIED_BY="[Empty name]" ORDER="16" SE="0.1539" STUDY_ID="STD-Yi-2020" TOTAL_1="0" TOTAL_2="0" WEIGHT="0.9195574286751866"/>
<IV_DATA CI_END="3.288975750046743" CI_START="0.9099403836113956" EFFECT_SIZE="1.7299629636746883" ESTIMABLE="YES" ESTIMATE="0.5481" LOG_CI_END="0.5170606713970022" LOG_CI_START="-0.040987060334657426" LOG_EFFECT_SIZE="0.23803680553117235" MODIFIED="2022-03-01 19:36:49 +0800" MODIFIED_BY="[Empty name]" ORDER="17" SE="0.3278" STUDY_ID="STD-Yun-2021" TOTAL_1="0" TOTAL_2="0" WEIGHT="0.22341600884738125"/>
<IV_DATA CI_END="1.3586610920075426" CI_START="0.5519489473608608" EFFECT_SIZE="0.865974341163594" ESTIMABLE="YES" ESTIMATE="-0.1439" LOG_CI_END="0.13311113868489594" LOG_CI_START="-0.2581010905766518" LOG_EFFECT_SIZE="-0.06249497594587796" MODIFIED="2022-03-01 19:37:10 +0800" MODIFIED_BY="[Empty name]" ORDER="18" SE="0.2298" STUDY_ID="STD-Zhang-2020" TOTAL_1="0" TOTAL_2="0" WEIGHT="0.441398967486281"/>
<IV_DATA CI_END="10.116374609822795" CI_START="1.0699850115302991" EFFECT_SIZE="3.2900409121371226" ESTIMABLE="YES" ESTIMATE="1.1909" LOG_CI_END="1.0050249029150167" LOG_CI_START="0.029377694082148593" LOG_EFFECT_SIZE="0.5172012984985827" MODIFIED="2022-03-02 20:55:23 +0800" MODIFIED_BY="[Empty name]" ORDER="19" SE="0.5731" STUDY_ID="STD-Zhang-2021" TOTAL_1="0" TOTAL_2="0" WEIGHT="0.07454215073252587"/>
</IV_SUBGROUP>
<IV_SUBGROUP CHI2="8.285866080615484" CI_END="1.7581599320208263" CI_START="0.9129240753131318" DF="2" EFFECT_SIZE="1.2669122030325193" ESTIMABLE="YES" I2="75.86251116610568" ID="CMP-001.01.02" LOG_CI_END="0.24505837837990546" LOG_CI_START="-0.039565339709579816" LOG_EFFECT_SIZE="0.1027465193351628" MODIFIED="2022-03-03 21:10:52 +0800" MODIFIED_BY="[Empty name]" NO="2" P_CHI2="0.01587623546990058" P_Z="0.15705160903636292" STUDIES="3" TAU2="0.06125540879178824" TOTAL_1="0" TOTAL_2="0" WEIGHT="8.790298848534475" Z="1.4150575980491833">
<NAME>&#38750;&#20122;&#35028;</NAME>
<IV_DATA CI_END="1.9601594385745893" CI_START="0.9999741841877066" EFFECT_SIZE="1.4000388692698706" ESTIMABLE="YES" ESTIMATE="0.3365" LOG_CI_END="0.29229139813043503" LOG_CI_START="-1.1211809546498881E-5" LOG_EFFECT_SIZE="0.14614009316044427" MODIFIED="2022-03-02 16:36:05 +0800" MODIFIED_BY="[Empty name]" ORDER="29" SE="0.1717" STUDY_ID="STD-Al_x002d_Mufti-2019" TOTAL_1="0" TOTAL_2="0" WEIGHT="0.7564753814397032"/>
<IV_DATA CI_END="2.7327908738019477" CI_START="1.0700192242465936" EFFECT_SIZE="1.7100113364576652" ESTIMABLE="YES" ESTIMATE="0.5365" LOG_CI_END="0.43660639867808815" LOG_CI_START="0.0293915804041011" LOG_EFFECT_SIZE="0.23299898954109458" MODIFIED="2022-03-02 20:58:36 +0800" MODIFIED_BY="[Empty name]" ORDER="30" SE="0.2392" STUDY_ID="STD-Chang-2021" TOTAL_1="0" TOTAL_2="0" WEIGHT="0.40918942812454917"/>
<IV_DATA CI_END="1.0271990840917808" CI_START="1.0009647027286621" EFFECT_SIZE="1.0139970541629217" ESTIMABLE="YES" ESTIMATE="0.0139" LOG_CI_END="0.011654623483673257" LOG_CI_START="4.1876311323718076E-4" LOG_EFFECT_SIZE="0.006036693298455184" MODIFIED="2022-03-02 20:55:22 +0800" MODIFIED_BY="[Empty name]" ORDER="31" SE="0.0066" STUDY_ID="STD-Giede_x002d_Jeppe-2019" TOTAL_1="0" TOTAL_2="0" WEIGHT="7.624634038970223"/>
</IV_SUBGROUP>
<IV_SUBGROUP CHI2="3.227670382814984" CI_END="2.0726644868083377" CI_START="1.4162926170149956" DF="4" EFFECT_SIZE="1.7133299186717728" ESTIMABLE="YES" I2="0.0" ID="CMP-001.01.03" LOG_CI_END="0.3165290062324729" LOG_CI_START="0.1511529912251921" LOG_EFFECT_SIZE="0.2338409987288325" MODIFIED="2022-03-02 23:09:45 +0800" MODIFIED_BY="[Empty name]" NO="3" P_CHI2="0.5204734803778706" P_Z="2.977376365692476E-8" STUDIES="5" TAU2="0.0" TOTAL_1="0" TOTAL_2="0" WEIGHT="2.383180397819346" Z="5.54276187628793">
<NAME>&#8805;400</NAME>
<IV_DATA CI_END="1.9601594385745893" CI_START="0.9999741841877066" EFFECT_SIZE="1.4000388692698706" ESTIMABLE="YES" ESTIMATE="0.3365" LOG_CI_END="0.29229139813043503" LOG_CI_START="-1.1211809546498881E-5" LOG_EFFECT_SIZE="0.14614009316044427" MODIFIED="2022-03-02 21:04:39 +0800" MODIFIED_BY="[Empty name]" ORDER="32" SE="0.1717" STUDY_ID="STD-Al_x002d_Mufti-2019" TOTAL_1="0" TOTAL_2="0" WEIGHT="0.7564753814397032"/>
<IV_DATA CI_END="2.7327908738019477" CI_START="1.0700192242465936" EFFECT_SIZE="1.7100113364576652" ESTIMABLE="YES" ESTIMATE="0.5365" LOG_CI_END="0.43660639867808815" LOG_CI_START="0.0293915804041011" LOG_EFFECT_SIZE="0.23299898954109458" MODIFIED="2022-03-02 21:04:45 +0800" MODIFIED_BY="[Empty name]" ORDER="33" SE="0.2392" STUDY_ID="STD-Chang-2021" TOTAL_1="0" TOTAL_2="0" WEIGHT="0.40918942812454917"/>
<IV_DATA CI_END="2.595913446594472" CI_START="1.4200066330713772" EFFECT_SIZE="1.9199516434127528" ESTIMABLE="YES" ESTIMATE="0.6523" LOG_CI_END="0.4142902080462575" LOG_CI_START="0.15229037304472484" LOG_EFFECT_SIZE="0.28329029054549115" MODIFIED="2022-03-02 21:04:52 +0800" MODIFIED_BY="[Empty name]" ORDER="34" SE="0.1539" STUDY_ID="STD-Yi-2020" TOTAL_1="0" TOTAL_2="0" WEIGHT="0.9195574286751866"/>
<IV_DATA CI_END="3.288975750046743" CI_START="0.9099403836113956" EFFECT_SIZE="1.7299629636746883" ESTIMABLE="YES" ESTIMATE="0.5481" LOG_CI_END="0.5170606713970022" LOG_CI_START="-0.040987060334657426" LOG_EFFECT_SIZE="0.23803680553117235" MODIFIED="2022-03-02 21:04:56 +0800" MODIFIED_BY="[Empty name]" ORDER="35" SE="0.3278" STUDY_ID="STD-Yun-2021" TOTAL_1="0" TOTAL_2="0" WEIGHT="0.22341600884738125"/>
<IV_DATA CI_END="10.116374609822795" CI_START="1.0699850115302991" EFFECT_SIZE="3.2900409121371226" ESTIMABLE="YES" ESTIMATE="1.1909" LOG_CI_END="1.0050249029150167" LOG_CI_START="0.029377694082148593" LOG_EFFECT_SIZE="0.5172012984985827" MODIFIED="2022-03-02 21:05:03 +0800" MODIFIED_BY="[Empty name]" ORDER="36" SE="0.5731" STUDY_ID="STD-Zhang-2021" TOTAL_1="0" TOTAL_2="0" WEIGHT="0.07454215073252587"/>
</IV_SUBGROUP>
<IV_SUBGROUP CHI2="44.11930650797359" CI_END="1.3364938800110002" CI_START="1.0271330725143102" DF="6" EFFECT_SIZE="1.171647159076601" ESTIMABLE="YES" I2="86.40051153361706" ID="CMP-001.01.04" LOG_CI_END="0.12596697440304067" LOG_CI_START="0.011626713231910986" LOG_EFFECT_SIZE="0.06879684381747578" MODIFIED="2022-03-02 23:09:46 +0800" MODIFIED_BY="[Empty name]" NO="4" P_CHI2="6.985560685457415E-8" P_Z="0.018345861533862876" STUDIES="7" TAU2="0.01850302347242528" TOTAL_1="0" TOTAL_2="0" WEIGHT="19.717778940665355" Z="2.3585626751450173">
<NAME>&#65308;400</NAME>
<IV_DATA CI_END="1.4968601421944119" CI_START="0.7520370589821056" EFFECT_SIZE="1.0609874170052263" ESTIMABLE="YES" ESTIMATE="0.0592" LOG_CI_END="0.1751812243172012" LOG_CI_START="-0.12376075765985621" LOG_EFFECT_SIZE="0.02571023332867249" MODIFIED="2022-03-02 21:05:10 +0800" MODIFIED_BY="[Empty name]" ORDER="37" SE="0.1756" STUDY_ID="STD-Chen-2020" TOTAL_1="0" TOTAL_2="0" WEIGHT="0.7263695970266245"/>
<IV_DATA CI_END="1.0271990840917808" CI_START="1.0009647027286621" EFFECT_SIZE="1.0139970541629217" ESTIMABLE="YES" ESTIMATE="0.0139" LOG_CI_END="0.011654623483673257" LOG_CI_START="4.1876311323718076E-4" LOG_EFFECT_SIZE="0.006036693298455184" MODIFIED="2022-03-02 21:05:17 +0800" MODIFIED_BY="[Empty name]" ORDER="38" SE="0.0066" STUDY_ID="STD-Giede_x002d_Jeppe-2019" TOTAL_1="0" TOTAL_2="0" WEIGHT="7.624634038970223"/>
<IV_DATA CI_END="1.2501585135238538" CI_START="1.0451178413555833" EFFECT_SIZE="1.1430498532462856" ESTIMABLE="YES" ESTIMATE="0.1337" LOG_CI_END="0.09696508275538371" LOG_CI_START="0.019165261705545823" LOG_EFFECT_SIZE="0.058065172230464805" MODIFIED="2022-03-02 21:06:03 +0800" MODIFIED_BY="[Empty name]" ORDER="39" SE="0.0457" STUDY_ID="STD-Hu-2021" TOTAL_1="0" TOTAL_2="0" WEIGHT="4.675670311870477"/>
<IV_DATA CI_END="4.1126489259944785" CI_START="0.6700068595979828" EFFECT_SIZE="1.6599707803255384" ESTIMABLE="YES" ESTIMATE="0.5068" LOG_CI_END="0.6141216377827248" LOG_CI_START="-0.1739207509255887" LOG_EFFECT_SIZE="0.22010044342856802" MODIFIED="2022-03-02 21:06:11 +0800" MODIFIED_BY="[Empty name]" ORDER="40" SE="0.4629" STUDY_ID="STD-Ignacio-2022" TOTAL_1="0" TOTAL_2="0" WEIGHT="0.11367429396227548"/>
<IV_DATA CI_END="1.2397457229710889" CI_START="1.0299329505108437" EFFECT_SIZE="1.1299800751972633" ESTIMABLE="YES" ESTIMATE="0.1222" LOG_CI_END="0.09333261868264006" LOG_CI_START="0.01280895269451468" LOG_EFFECT_SIZE="0.05307078568857741" MODIFIED="2022-03-02 21:06:16 +0800" MODIFIED_BY="[Empty name]" ORDER="41" SE="0.0473" STUDY_ID="STD-Lai-2020" TOTAL_1="0" TOTAL_2="0" WEIGHT="4.547683522077863"/>
<IV_DATA CI_END="2.3503117879547655" CI_START="1.5199113410784206" EFFECT_SIZE="1.8900437935621355" ESTIMABLE="YES" ESTIMATE="0.6366" LOG_CI_END="0.3711254787851021" LOG_CI_START="0.18181825557411815" LOG_EFFECT_SIZE="0.27647186717961014" MODIFIED="2022-03-02 21:06:20 +0800" MODIFIED_BY="[Empty name]" ORDER="42" SE="0.1112" STUDY_ID="STD-Tao-2017" TOTAL_1="0" TOTAL_2="0" WEIGHT="1.5883482092716088"/>
<IV_DATA CI_END="1.3586610920075426" CI_START="0.5519489473608608" EFFECT_SIZE="0.865974341163594" ESTIMABLE="YES" ESTIMATE="-0.1439" LOG_CI_END="0.13311113868489594" LOG_CI_START="-0.2581010905766518" LOG_EFFECT_SIZE="-0.06249497594587796" MODIFIED="2022-03-02 21:06:27 +0800" MODIFIED_BY="[Empty name]" ORDER="43" SE="0.2298" STUDY_ID="STD-Zhang-2020" TOTAL_1="0" TOTAL_2="0" WEIGHT="0.441398967486281"/>
</IV_SUBGROUP>
<IV_SUBGROUP CHI2="41.6883223116606" CI_END="1.3549361398787019" CI_START="1.0637973846075477" DF="9" EFFECT_SIZE="1.2005738302633493" ESTIMABLE="YES" I2="78.41122045469645" ID="CMP-001.01.05" LOG_CI_END="0.1319188267588692" LOG_CI_START="0.026858918253873036" LOG_EFFECT_SIZE="0.07938887250637111" MODIFIED="2022-03-03 21:10:56 +0800" MODIFIED_BY="[Empty name]" NO="5" P_CHI2="3.7467568808624563E-6" P_Z="0.003055418540379201" STUDIES="10" TAU2="0.01599656982158502" TOTAL_1="0" TOTAL_2="0" WEIGHT="19.75613574777339" Z="2.9621067274835853">
<NAME>&#22238;&#39038;&#24615;</NAME>
<IV_DATA CI_END="2.7327908738019477" CI_START="1.0700192242465936" EFFECT_SIZE="1.7100113364576652" ESTIMABLE="YES" ESTIMATE="0.5365" LOG_CI_END="0.43660639867808815" LOG_CI_START="0.0293915804041011" LOG_EFFECT_SIZE="0.23299898954109458" MODIFIED="2022-03-02 21:19:15 +0800" MODIFIED_BY="[Empty name]" ORDER="44" SE="0.2392" STUDY_ID="STD-Chang-2021" TOTAL_1="0" TOTAL_2="0" WEIGHT="0.40918942812454917"/>
<IV_DATA CI_END="1.4968601421944119" CI_START="0.7520370589821056" EFFECT_SIZE="1.0609874170052263" ESTIMABLE="YES" ESTIMATE="0.0592" LOG_CI_END="0.1751812243172012" LOG_CI_START="-0.12376075765985621" LOG_EFFECT_SIZE="0.02571023332867249" MODIFIED="2022-03-02 21:19:22 +0800" MODIFIED_BY="[Empty name]" ORDER="45" SE="0.1756" STUDY_ID="STD-Chen-2020" TOTAL_1="0" TOTAL_2="0" WEIGHT="0.7263695970266245"/>
<IV_DATA CI_END="1.0271990840917808" CI_START="1.0009647027286621" EFFECT_SIZE="1.0139970541629217" ESTIMABLE="YES" ESTIMATE="0.0139" LOG_CI_END="0.011654623483673257" LOG_CI_START="4.1876311323718076E-4" LOG_EFFECT_SIZE="0.006036693298455184" MODIFIED="2022-03-02 21:19:26 +0800" MODIFIED_BY="[Empty name]" ORDER="46" SE="0.0066" STUDY_ID="STD-Giede_x002d_Jeppe-2019" TOTAL_1="0" TOTAL_2="0" WEIGHT="7.624634038970223"/>
<IV_DATA CI_END="1.2501585135238538" CI_START="1.0451178413555833" EFFECT_SIZE="1.1430498532462856" ESTIMABLE="YES" ESTIMATE="0.1337" LOG_CI_END="0.09696508275538371" LOG_CI_START="0.019165261705545823" LOG_EFFECT_SIZE="0.058065172230464805" MODIFIED="2022-03-02 21:19:30 +0800" MODIFIED_BY="[Empty name]" ORDER="47" SE="0.0457" STUDY_ID="STD-Hu-2021" TOTAL_1="0" TOTAL_2="0" WEIGHT="4.675670311870477"/>
<IV_DATA CI_END="4.1126489259944785" CI_START="0.6700068595979828" EFFECT_SIZE="1.6599707803255384" ESTIMABLE="YES" ESTIMATE="0.5068" LOG_CI_END="0.6141216377827248" LOG_CI_START="-0.1739207509255887" LOG_EFFECT_SIZE="0.22010044342856802" MODIFIED="2022-03-02 21:19:36 +0800" MODIFIED_BY="[Empty name]" ORDER="48" SE="0.4629" STUDY_ID="STD-Ignacio-2022" TOTAL_1="0" TOTAL_2="0" WEIGHT="0.11367429396227548"/>
<IV_DATA CI_END="1.2397457229710889" CI_START="1.0299329505108437" EFFECT_SIZE="1.1299800751972633" ESTIMABLE="YES" ESTIMATE="0.1222" LOG_CI_END="0.09333261868264006" LOG_CI_START="0.01280895269451468" LOG_EFFECT_SIZE="0.05307078568857741" MODIFIED="2022-03-02 21:19:39 +0800" MODIFIED_BY="[Empty name]" ORDER="49" SE="0.0473" STUDY_ID="STD-Lai-2020" TOTAL_1="0" TOTAL_2="0" WEIGHT="4.547683522077863"/>
<IV_DATA CI_END="2.595913446594472" CI_START="1.4200066330713772" EFFECT_SIZE="1.9199516434127528" ESTIMABLE="YES" ESTIMATE="0.6523" LOG_CI_END="0.4142902080462575" LOG_CI_START="0.15229037304472484" LOG_EFFECT_SIZE="0.28329029054549115" MODIFIED="2022-03-02 21:19:45 +0800" MODIFIED_BY="[Empty name]" ORDER="50" SE="0.1539" STUDY_ID="STD-Yi-2020" TOTAL_1="0" TOTAL_2="0" WEIGHT="0.9195574286751866"/>
<IV_DATA CI_END="3.288975750046743" CI_START="0.9099403836113956" EFFECT_SIZE="1.7299629636746883" ESTIMABLE="YES" ESTIMATE="0.5481" LOG_CI_END="0.5170606713970022" LOG_CI_START="-0.040987060334657426" LOG_EFFECT_SIZE="0.23803680553117235" MODIFIED="2022-03-02 21:19:48 +0800" MODIFIED_BY="[Empty name]" ORDER="51" SE="0.3278" STUDY_ID="STD-Yun-2021" TOTAL_1="0" TOTAL_2="0" WEIGHT="0.22341600884738125"/>
<IV_DATA CI_END="1.3586610920075426" CI_START="0.5519489473608608" EFFECT_SIZE="0.865974341163594" ESTIMABLE="YES" ESTIMATE="-0.1439" LOG_CI_END="0.13311113868489594" LOG_CI_START="-0.2581010905766518" LOG_EFFECT_SIZE="-0.06249497594587796" MODIFIED="2022-03-02 21:19:56 +0800" MODIFIED_BY="[Empty name]" ORDER="52" SE="0.2298" STUDY_ID="STD-Zhang-2020" TOTAL_1="0" TOTAL_2="0" WEIGHT="0.441398967486281"/>
<IV_DATA CI_END="10.116374609822795" CI_START="1.0699850115302991" EFFECT_SIZE="3.2900409121371226" ESTIMABLE="YES" ESTIMATE="1.1909" LOG_CI_END="1.0050249029150167" LOG_CI_START="0.029377694082148593" LOG_EFFECT_SIZE="0.5172012984985827" MODIFIED="2022-03-02 21:19:52 +0800" MODIFIED_BY="[Empty name]" ORDER="53" SE="0.5731" STUDY_ID="STD-Zhang-2021" TOTAL_1="0" TOTAL_2="0" WEIGHT="0.07454215073252587"/>
</IV_SUBGROUP>
<IV_SUBGROUP CHI2="2.15216029697228" CI_END="2.234012101837547" CI_START="1.2539936412467543" DF="1" EFFECT_SIZE="1.6737493749580852" ESTIMABLE="YES" I2="53.53505956750395" ID="CMP-001.01.06" LOG_CI_END="0.3490855213968831" LOG_CI_START="0.09829533427902931" LOG_EFFECT_SIZE="0.2236904278379562" MODIFIED="2022-03-03 21:10:57 +0800" MODIFIED_BY="[Empty name]" NO="6" P_CHI2="0.14236951322187708" P_Z="4.7166893245899366E-4" STUDIES="2" TAU2="0.02410684000000001" TOTAL_1="0" TOTAL_2="0" WEIGHT="2.3448235907113117" Z="3.4963503738901966">
<NAME>&#21069;&#30651;&#24615;</NAME>
<IV_DATA CI_END="1.9601594385745893" CI_START="0.9999741841877066" EFFECT_SIZE="1.4000388692698706" ESTIMABLE="YES" ESTIMATE="0.3365" LOG_CI_END="0.29229139813043503" LOG_CI_START="-1.1211809546498881E-5" LOG_EFFECT_SIZE="0.14614009316044427" MODIFIED="2022-03-02 21:19:08 +0800" MODIFIED_BY="[Empty name]" ORDER="54" SE="0.1717" STUDY_ID="STD-Al_x002d_Mufti-2019" TOTAL_1="0" TOTAL_2="0" WEIGHT="0.7564753814397032"/>
<IV_DATA CI_END="2.3503117879547655" CI_START="1.5199113410784206" EFFECT_SIZE="1.8900437935621355" ESTIMABLE="YES" ESTIMATE="0.6366" LOG_CI_END="0.3711254787851021" LOG_CI_START="0.18181825557411815" LOG_EFFECT_SIZE="0.27647186717961014" MODIFIED="2022-03-02 21:20:05 +0800" MODIFIED_BY="[Empty name]" ORDER="55" SE="0.1112" STUDY_ID="STD-Tao-2017" TOTAL_1="0" TOTAL_2="0" WEIGHT="1.5883482092716088"/>
</IV_SUBGROUP>
<IV_SUBGROUP CHI2="3.2276703828149844" CI_END="2.0726644868083377" CI_START="1.4162926170149956" DF="4" EFFECT_SIZE="1.7133299186717728" ESTIMABLE="YES" I2="0.0" ID="CMP-001.01.07" LOG_CI_END="0.3165290062324729" LOG_CI_START="0.1511529912251921" LOG_EFFECT_SIZE="0.2338409987288325" MODIFIED="2022-03-03 21:10:58 +0800" MODIFIED_BY="[Empty name]" NO="7" P_CHI2="0.5204734803778706" P_Z="2.977376365692476E-8" STUDIES="5" TAU2="0.0" TOTAL_1="0" TOTAL_2="0" WEIGHT="2.383180397819346" Z="5.54276187628793">
<NAME>&#65308;7</NAME>
<IV_DATA CI_END="1.9601594385745893" CI_START="0.9999741841877066" EFFECT_SIZE="1.4000388692698706" ESTIMABLE="YES" ESTIMATE="0.3365" LOG_CI_END="0.29229139813043503" LOG_CI_START="-1.1211809546498881E-5" LOG_EFFECT_SIZE="0.14614009316044427" MODIFIED="2022-03-02 21:34:03 +0800" MODIFIED_BY="[Empty name]" ORDER="56" SE="0.1717" STUDY_ID="STD-Al_x002d_Mufti-2017" TOTAL_1="0" TOTAL_2="0" WEIGHT="0.7564753814397032"/>
<IV_DATA CI_END="2.7327908738019477" CI_START="1.0700192242465936" EFFECT_SIZE="1.7100113364576652" ESTIMABLE="YES" ESTIMATE="0.5365" LOG_CI_END="0.43660639867808815" LOG_CI_START="0.0293915804041011" LOG_EFFECT_SIZE="0.23299898954109458" MODIFIED="2022-03-02 21:34:09 +0800" MODIFIED_BY="[Empty name]" ORDER="57" SE="0.2392" STUDY_ID="STD-Chang-2021" TOTAL_1="0" TOTAL_2="0" WEIGHT="0.40918942812454917"/>
<IV_DATA CI_END="2.595913446594472" CI_START="1.4200066330713772" EFFECT_SIZE="1.9199516434127528" ESTIMABLE="YES" ESTIMATE="0.6523" LOG_CI_END="0.4142902080462575" LOG_CI_START="0.15229037304472484" LOG_EFFECT_SIZE="0.28329029054549115" MODIFIED="2022-03-02 21:34:14 +0800" MODIFIED_BY="[Empty name]" ORDER="58" SE="0.1539" STUDY_ID="STD-Yi-2020" TOTAL_1="0" TOTAL_2="0" WEIGHT="0.9195574286751866"/>
<IV_DATA CI_END="3.288975750046743" CI_START="0.9099403836113956" EFFECT_SIZE="1.7299629636746883" ESTIMABLE="YES" ESTIMATE="0.5481" LOG_CI_END="0.5170606713970022" LOG_CI_START="-0.040987060334657426" LOG_EFFECT_SIZE="0.23803680553117235" MODIFIED="2022-03-02 21:34:17 +0800" MODIFIED_BY="[Empty name]" ORDER="59" SE="0.3278" STUDY_ID="STD-Yun-2021" TOTAL_1="0" TOTAL_2="0" WEIGHT="0.22341600884738125"/>
<IV_DATA CI_END="10.116374609822795" CI_START="1.0699850115302991" EFFECT_SIZE="3.2900409121371226" ESTIMABLE="YES" ESTIMATE="1.1909" LOG_CI_END="1.0050249029150167" LOG_CI_START="0.029377694082148593" LOG_EFFECT_SIZE="0.5172012984985827" MODIFIED="2022-03-02 21:34:22 +0800" MODIFIED_BY="[Empty name]" ORDER="60" SE="0.5731" STUDY_ID="STD-Zhang-2021" TOTAL_1="0" TOTAL_2="0" WEIGHT="0.07454215073252587"/>
</IV_SUBGROUP>
<IV_SUBGROUP CHI2="31.247907970021767" CI_END="2.5225812564797034" CI_START="0.7448514230729125" DF="1" EFFECT_SIZE="1.3707473285423404" ESTIMABLE="YES" I2="96.79978576178806" ID="CMP-001.01.08" LOG_CI_END="0.4018451644718365" LOG_CI_START="-0.12793034815737178" LOG_EFFECT_SIZE="0.13695740815723234" MODIFIED="2022-03-03 21:11:00 +0800" MODIFIED_BY="[Empty name]" NO="8" P_CHI2="2.264495946313616E-8" P_Z="0.3108793642302752" STUDIES="2" TAU2="0.18767314499999782" TOTAL_1="0" TOTAL_2="0" WEIGHT="9.212982248241833" Z="1.0133786141678613">
<NAME>&#8805;7</NAME>
<IV_DATA CI_END="1.0271990840917808" CI_START="1.0009647027286621" EFFECT_SIZE="1.0139970541629217" ESTIMABLE="YES" ESTIMATE="0.0139" LOG_CI_END="0.011654623483673257" LOG_CI_START="4.1876311323718076E-4" LOG_EFFECT_SIZE="0.006036693298455184" MODIFIED="2022-03-02 21:34:30 +0800" MODIFIED_BY="[Empty name]" ORDER="61" SE="0.0066" STUDY_ID="STD-Giede_x002d_Jeppe-2019" TOTAL_1="0" TOTAL_2="0" WEIGHT="7.624634038970223"/>
<IV_DATA CI_END="2.3503117879547655" CI_START="1.5199113410784206" EFFECT_SIZE="1.8900437935621355" ESTIMABLE="YES" ESTIMATE="0.6366" LOG_CI_END="0.3711254787851021" LOG_CI_START="0.18181825557411815" LOG_EFFECT_SIZE="0.27647186717961014" MODIFIED="2022-03-02 21:34:36 +0800" MODIFIED_BY="[Empty name]" ORDER="62" SE="0.1112" STUDY_ID="STD-Tao-2017" TOTAL_1="0" TOTAL_2="0" WEIGHT="1.5883482092716088"/>
</IV_SUBGROUP>
<IV_SUBGROUP CHI2="0.20553966409723332" CI_END="2.32765562197195" CI_START="1.452044203957978" DF="2" EFFECT_SIZE="1.8384392442217317" ESTIMABLE="YES" I2="0.0" ID="CMP-001.01.09" LOG_CI_END="0.36691872660474956" LOG_CI_START="0.16197983760568233" LOG_EFFECT_SIZE="0.26444928210521595" MODIFIED="2022-03-03 21:11:01 +0800" MODIFIED_BY="[Empty name]" NO="9" P_CHI2="0.902334725788369" P_Z="4.232297284289194E-7" STUDIES="3" TAU2="0.0" TOTAL_1="0" TOTAL_2="0" WEIGHT="1.5521628656471171" Z="5.058201214958815">
<NAME>&#22810;&#20013;&#24515;</NAME>
<IV_DATA CI_END="2.7327908738019477" CI_START="1.0700192242465936" EFFECT_SIZE="1.7100113364576652" ESTIMABLE="YES" ESTIMATE="0.5365" LOG_CI_END="0.43660639867808815" LOG_CI_START="0.0293915804041011" LOG_EFFECT_SIZE="0.23299898954109458" MODIFIED="2022-03-02 21:50:13 +0800" MODIFIED_BY="[Empty name]" ORDER="63" SE="0.2392" STUDY_ID="STD-Chang-2021" TOTAL_1="0" TOTAL_2="0" WEIGHT="0.40918942812454917"/>
<IV_DATA CI_END="2.595913446594472" CI_START="1.4200066330713772" EFFECT_SIZE="1.9199516434127528" ESTIMABLE="YES" ESTIMATE="0.6523" LOG_CI_END="0.4142902080462575" LOG_CI_START="0.15229037304472484" LOG_EFFECT_SIZE="0.28329029054549115" MODIFIED="2022-03-02 21:50:16 +0800" MODIFIED_BY="[Empty name]" ORDER="64" SE="0.1539" STUDY_ID="STD-Yi-2020" TOTAL_1="0" TOTAL_2="0" WEIGHT="0.9195574286751866"/>
<IV_DATA CI_END="3.288975750046743" CI_START="0.9099403836113956" EFFECT_SIZE="1.7299629636746883" ESTIMABLE="YES" ESTIMATE="0.5481" LOG_CI_END="0.5170606713970022" LOG_CI_START="-0.040987060334657426" LOG_EFFECT_SIZE="0.23803680553117235" MODIFIED="2022-03-02 21:50:21 +0800" MODIFIED_BY="[Empty name]" ORDER="65" SE="0.3278" STUDY_ID="STD-Yun-2021" TOTAL_1="0" TOTAL_2="0" WEIGHT="0.22341600884738125"/>
</IV_SUBGROUP>
<IV_SUBGROUP CHI2="51.67058420216928" CI_END="1.374495736171373" CI_START="1.0600172408857726" DF="8" EFFECT_SIZE="1.2070580673131006" ESTIMABLE="YES" I2="84.5173029809403" ID="CMP-001.01.10" LOG_CI_END="0.13814339695495714" LOG_CI_START="0.02531292900124365" LOG_EFFECT_SIZE="0.0817281629781004" MODIFIED="2022-03-03 21:11:03 +0800" MODIFIED_BY="[Empty name]" NO="10" P_CHI2="1.931953597100744E-8" P_Z="0.004520137083782813" STUDIES="9" TAU2="0.020494677842683412" TOTAL_1="0" TOTAL_2="0" WEIGHT="20.54879647283758" Z="2.8393794489163895">
<NAME>&#21333;&#20013;&#24515;</NAME>
<IV_DATA CI_END="1.9601594385745893" CI_START="0.9999741841877066" EFFECT_SIZE="1.4000388692698706" ESTIMABLE="YES" ESTIMATE="0.3365" LOG_CI_END="0.29229139813043503" LOG_CI_START="-1.1211809546498881E-5" LOG_EFFECT_SIZE="0.14614009316044427" MODIFIED="2022-03-02 21:50:40 +0800" MODIFIED_BY="[Empty name]" ORDER="66" SE="0.1717" STUDY_ID="STD-Al_x002d_Mufti-2019" TOTAL_1="0" TOTAL_2="0" WEIGHT="0.7564753814397032"/>
<IV_DATA CI_END="1.4968601421944119" CI_START="0.7520370589821056" EFFECT_SIZE="1.0609874170052263" ESTIMABLE="YES" ESTIMATE="0.0592" LOG_CI_END="0.1751812243172012" LOG_CI_START="-0.12376075765985621" LOG_EFFECT_SIZE="0.02571023332867249" MODIFIED="2022-03-02 21:50:55 +0800" MODIFIED_BY="[Empty name]" ORDER="67" SE="0.1756" STUDY_ID="STD-Chen-2020" TOTAL_1="0" TOTAL_2="0" WEIGHT="0.7263695970266245"/>
<IV_DATA CI_END="1.0271990840917808" CI_START="1.0009647027286621" EFFECT_SIZE="1.0139970541629217" ESTIMABLE="YES" ESTIMATE="0.0139" LOG_CI_END="0.011654623483673257" LOG_CI_START="4.1876311323718076E-4" LOG_EFFECT_SIZE="0.006036693298455184" MODIFIED="2022-03-02 21:50:59 +0800" MODIFIED_BY="[Empty name]" ORDER="68" SE="0.0066" STUDY_ID="STD-Giede_x002d_Jeppe-2019" TOTAL_1="0" TOTAL_2="0" WEIGHT="7.624634038970223"/>
<IV_DATA CI_END="1.2501585135238538" CI_START="1.0451178413555833" EFFECT_SIZE="1.1430498532462856" ESTIMABLE="YES" ESTIMATE="0.1337" LOG_CI_END="0.09696508275538371" LOG_CI_START="0.019165261705545823" LOG_EFFECT_SIZE="0.058065172230464805" MODIFIED="2022-03-02 21:51:08 +0800" MODIFIED_BY="[Empty name]" ORDER="69" SE="0.0457" STUDY_ID="STD-Hu-2021" TOTAL_1="0" TOTAL_2="0" WEIGHT="4.675670311870477"/>
<IV_DATA CI_END="4.1126489259944785" CI_START="0.6700068595979828" EFFECT_SIZE="1.6599707803255384" ESTIMABLE="YES" ESTIMATE="0.5068" LOG_CI_END="0.6141216377827248" LOG_CI_START="-0.1739207509255887" LOG_EFFECT_SIZE="0.22010044342856802" MODIFIED="2022-03-02 21:51:17 +0800" MODIFIED_BY="[Empty name]" ORDER="70" SE="0.4629" STUDY_ID="STD-Ignacio-2022" TOTAL_1="0" TOTAL_2="0" WEIGHT="0.11367429396227548"/>
<IV_DATA CI_END="1.2397457229710889" CI_START="1.0299329505108437" EFFECT_SIZE="1.1299800751972633" ESTIMABLE="YES" ESTIMATE="0.1222" LOG_CI_END="0.09333261868264006" LOG_CI_START="0.01280895269451468" LOG_EFFECT_SIZE="0.05307078568857741" MODIFIED="2022-03-02 21:51:25 +0800" MODIFIED_BY="[Empty name]" ORDER="71" SE="0.0473" STUDY_ID="STD-Lai-2020" TOTAL_1="0" TOTAL_2="0" WEIGHT="4.547683522077863"/>
<IV_DATA CI_END="2.3503117879547655" CI_START="1.5199113410784206" EFFECT_SIZE="1.8900437935621355" ESTIMABLE="YES" ESTIMATE="0.6366" LOG_CI_END="0.3711254787851021" LOG_CI_START="0.18181825557411815" LOG_EFFECT_SIZE="0.27647186717961014" MODIFIED="2022-03-02 21:51:36 +0800" MODIFIED_BY="[Empty name]" ORDER="72" SE="0.1112" STUDY_ID="STD-Tao-2017" TOTAL_1="0" TOTAL_2="0" WEIGHT="1.5883482092716088"/>
<IV_DATA CI_END="1.3586610920075426" CI_START="0.5519489473608608" EFFECT_SIZE="0.865974341163594" ESTIMABLE="YES" ESTIMATE="-0.1439" LOG_CI_END="0.13311113868489594" LOG_CI_START="-0.2581010905766518" LOG_EFFECT_SIZE="-0.06249497594587796" MODIFIED="2022-03-02 21:51:54 +0800" MODIFIED_BY="[Empty name]" ORDER="73" SE="0.2298" STUDY_ID="STD-Zhang-2020" TOTAL_1="0" TOTAL_2="0" WEIGHT="0.441398967486281"/>
<IV_DATA CI_END="10.116374609822795" CI_START="1.0699850115302991" EFFECT_SIZE="3.2900409121371226" ESTIMABLE="YES" ESTIMATE="1.1909" LOG_CI_END="1.0050249029150167" LOG_CI_START="0.029377694082148593" LOG_EFFECT_SIZE="0.5172012984985827" MODIFIED="2022-03-02 21:51:46 +0800" MODIFIED_BY="[Empty name]" ORDER="74" SE="0.5731" STUDY_ID="STD-Zhang-2021" TOTAL_1="0" TOTAL_2="0" WEIGHT="0.07454215073252587"/>
</IV_SUBGROUP>
</IV_OUTCOME>
<IV_OUTCOME CHI2="52.74419421512317" CI_END="1.5733198403152513" CI_START="1.137707644214475" CI_STUDY="95" CI_TOTAL="95" DF="8" EFFECT_SIZE="1.3379005976233656" ESTIMABLE="YES" I2="84.83245384815038" I2_Q="89.80995539543638" ID="CMP-001.02" LOG_CI_END="0.196817019358223" LOG_CI_START="0.05603067610430345" LOG_DATA="YES" LOG_EFFECT_SIZE="0.12642384773126325" MODIFIED="2022-03-08 21:17:47 +0800" MODIFIED_BY="[Empty name]" NO="2" P_CHI2="1.192118392889796E-8" P_Q="0.001732361344260691" P_Z="4.3149539179640625E-4" Q="9.813499732397148" RANDOM="YES" SCALE="100.0" SHOW_PARTICIPANTS="NO" SORT_BY="STUDY" STUDIES="9" SUBGROUPS="YES" SUBGROUP_TEST="YES" TAU2="0.03516612493647614" TOTALS="YES" TOTAL_1="0" TOTAL_2="0" WEIGHT="100.0" Z="3.520031597004397">
<NAME>NLR&#19982;DCI&#30456;&#20851;&#24615;</NAME>
<GROUP_LABEL_1>Experimental</GROUP_LABEL_1>
<GROUP_LABEL_2>Control</GROUP_LABEL_2>
<GRAPH_LABEL_1/>
<GRAPH_LABEL_2/>
<EFFECT_MEASURE>Odds Ratio</EFFECT_MEASURE>
<IV_SUBGROUP CHI2="0.0" CI_END="2.51355231862091" CI_START="1.1731016991825463" DF="0" EFFECT_SIZE="1.7171640853332621" ESTIMABLE="NO" EXCLUDED="YES" I2="0.0" ID="CMP-001.02.01" LOG_CI_END="0.40028792933011303" LOG_CI_START="0.06933566384549215" LOG_EFFECT_SIZE="0.23481179658780266" MODIFIED="2022-03-08 21:17:46 +0800" MODIFIED_BY="[Empty name]" NO="1" P_CHI2="4.6223323514638093E-4" P_Z="0.005415791292143493" STUDIES="0" TAU2="0.11870387837648995" TOTAL_1="0" TOTAL_2="0" WEIGHT="0.0" Z="2.7812026836155597">
<NAME>&#20122;&#35028;</NAME>
<IV_DATA CI_END="5.842103343892136" CI_START="0.3800353920508088" EFFECT_SIZE="1.4900355816883664" ESTIMABLE="YES" ESTIMATE="0.3988" EXCLUDED="YES" LOG_CI_END="0.7665692351580929" LOG_CI_START="-0.4201759563920593" LOG_EFFECT_SIZE="0.1731966393830168" MODIFIED="2022-03-01 20:27:02 +0800" MODIFIED_BY="[Empty name]" ORDER="28" SE="0.6971" STUDY_ID="STD-Ignacio-2022" TOTAL_1="0" TOTAL_2="0" WEIGHT="0.5246362427021815"/>
<IV_DATA CI_END="3.147464634153563" CI_START="1.50983858731803" EFFECT_SIZE="2.1799457692483717" ESTIMABLE="YES" ESTIMATE="0.7793" EXCLUDED="YES" LOG_CI_END="0.49796085894566816" LOG_CI_START="0.17893052054874017" LOG_EFFECT_SIZE="0.3384456897472041" MODIFIED="2022-03-01 20:24:28 +0800" MODIFIED_BY="[Empty name]" ORDER="21" SE="0.1874" STUDY_ID="STD-Tao-2017" TOTAL_1="0" TOTAL_2="0" WEIGHT="4.443801884670902"/>
<IV_DATA CI_END="1.281416581669122" CI_START="1.0500458496877454" EFFECT_SIZE="1.1599767942949202" ESTIMABLE="YES" ESTIMATE="0.1484" EXCLUDED="YES" LOG_CI_END="0.10769033950975723" LOG_CI_START="0.02120826271912786" LOG_EFFECT_SIZE="0.06444930111444255" MODIFIED="2022-03-02 22:22:17 +0800" MODIFIED_BY="[Empty name]" ORDER="79" SE="0.0508" STUDY_ID="STD-Wu-2019" TOTAL_1="0" TOTAL_2="0" WEIGHT="9.642769217207503"/>
<IV_DATA CI_END="2.4893619842430015" CI_START="1.3601208465856716" EFFECT_SIZE="1.8400633493080554" ESTIMABLE="YES" ESTIMATE="0.6098" EXCLUDED="YES" LOG_CI_END="0.3960880530283337" LOG_CI_START="0.1335774971008722" LOG_EFFECT_SIZE="0.26483277506460295" MODIFIED="2022-03-01 20:25:04 +0800" MODIFIED_BY="[Empty name]" ORDER="22" SE="0.1542" STUDY_ID="STD-Yi-2020" TOTAL_1="0" TOTAL_2="0" WEIGHT="5.472140209007194"/>
<IV_DATA CI_END="6.752085999563415" CI_START="1.1200221992676853" EFFECT_SIZE="2.7499974928853232" ESTIMABLE="YES" ESTIMATE="1.0116" EXCLUDED="YES" LOG_CI_END="0.829437965148698" LOG_CI_START="0.04922663063796112" LOG_EFFECT_SIZE="0.43933229789332956" MODIFIED="2022-03-01 20:25:22 +0800" MODIFIED_BY="[Empty name]" ORDER="23" SE="0.4583" STUDY_ID="STD-Zhang-2021" TOTAL_1="0" TOTAL_2="0" WEIGHT="1.1398955845067578"/>
</IV_SUBGROUP>
<IV_SUBGROUP CHI2="0.0" CI_END="1.394969585784568" CI_START="0.9434793161158074" DF="0" EFFECT_SIZE="1.1472248911169838" ESTIMABLE="NO" EXCLUDED="YES" I2="0.0" ID="CMP-001.02.02" LOG_CI_END="0.14456473888565513" LOG_CI_START="-0.025267616426696282" LOG_EFFECT_SIZE="0.059648561229479403" MODIFIED="2022-03-08 21:17:47 +0800" MODIFIED_BY="[Empty name]" NO="2" P_CHI2="1.2801192346600931E-4" P_Z="0.16858706249954486" STUDIES="0" TAU2="0.027440053844629934" TOTAL_1="0" TOTAL_2="0" WEIGHT="0.0" Z="1.3767580567836526">
<NAME>&#38750;&#20122;&#35028;</NAME>
<IV_DATA CI_END="2.0453446378347575" CI_START="1.1001358780170893" EFFECT_SIZE="1.500052338750847" ESTIMABLE="YES" ESTIMATE="0.4055" EXCLUDED="YES" LOG_CI_END="0.31076649654835886" LOG_CI_START="0.041446328275178405" LOG_EFFECT_SIZE="0.1761064124117686" MODIFIED="2022-03-02 22:22:47 +0800" MODIFIED_BY="[Empty name]" ORDER="75" SE="0.1582" STUDY_ID="STD-Al_x002d_Mufti-2017" TOTAL_1="0" TOTAL_2="0" WEIGHT="6.471865897340302"/>
<IV_DATA CI_END="2.627172048554443" CI_START="1.0999800013340582" EFFECT_SIZE="1.699951973872708" ESTIMABLE="YES" ESTIMATE="0.5306" EXCLUDED="YES" LOG_CI_END="0.41948851484588495" LOG_CI_START="0.04138478934984593" LOG_EFFECT_SIZE="0.2304366520978654" MODIFIED="2022-03-02 22:23:02 +0800" MODIFIED_BY="[Empty name]" ORDER="76" SE="0.2221" STUDY_ID="STD-Al_x002d_Mufti-2019" TOTAL_1="0" TOTAL_2="0" WEIGHT="4.239690052322207"/>
<IV_DATA CI_END="1.147079363027854" CI_START="1.0318785462768716" EFFECT_SIZE="1.0879552314251637" ESTIMABLE="YES" ESTIMATE="0.0843" EXCLUDED="YES" LOG_CI_END="0.059593466491245285" LOG_CI_START="0.01362858315764306" LOG_EFFECT_SIZE="0.03661102482444412" MODIFIED="2022-03-02 22:23:33 +0800" MODIFIED_BY="[Empty name]" ORDER="77" SE="0.027" STUDY_ID="STD-Geraghty-2021" TOTAL_1="0" TOTAL_2="0" WEIGHT="13.66616850440002"/>
<IV_DATA CI_END="0.9901706675554806" CI_START="0.8000172086292675" EFFECT_SIZE="0.8900300969766776" ESTIMABLE="YES" ESTIMATE="-0.1165" EXCLUDED="YES" LOG_CI_END="-0.004289943190840664" LOG_CI_START="-0.09690067109261703" LOG_EFFECT_SIZE="-0.05059530714172882" MODIFIED="2022-03-02 22:24:05 +0800" MODIFIED_BY="[Empty name]" ORDER="78" SE="0.0544" STUDY_ID="STD-Groza-2016" TOTAL_1="0" TOTAL_2="0" WEIGHT="12.40082108567616"/>
</IV_SUBGROUP>
<IV_SUBGROUP CHI2="1.987019901544983" CI_END="2.0664868704740202" CI_START="1.414785410681486" DF="3" EFFECT_SIZE="1.7098641687898737" ESTIMABLE="YES" I2="0.0" ID="CMP-001.02.03" LOG_CI_END="0.3152326503151394" LOG_CI_START="0.15069057270534186" LOG_EFFECT_SIZE="0.23296161151024064" MODIFIED="2022-03-02 23:12:15 +0800" MODIFIED_BY="[Empty name]" NO="3" P_CHI2="0.5751051706866612" P_Z="2.858264875888179E-8" STUDIES="4" TAU2="0.0" TOTAL_1="0" TOTAL_2="0" WEIGHT="33.8476960093604" Z="5.549904012070112">
<NAME>&#8805;400</NAME>
<IV_DATA CI_END="2.0453446378347575" CI_START="1.1001358780170893" EFFECT_SIZE="1.500052338750847" ESTIMABLE="YES" ESTIMATE="0.4055" LOG_CI_END="0.31076649654835886" LOG_CI_START="0.041446328275178405" LOG_EFFECT_SIZE="0.1761064124117686" MODIFIED="2022-03-02 22:29:52 +0800" MODIFIED_BY="[Empty name]" ORDER="80" SE="0.1582" STUDY_ID="STD-Al_x002d_Mufti-2017" TOTAL_1="0" TOTAL_2="0" WEIGHT="11.361813068230337"/>
<IV_DATA CI_END="2.627172048554443" CI_START="1.0999800013340582" EFFECT_SIZE="1.699951973872708" ESTIMABLE="YES" ESTIMATE="0.5306" LOG_CI_END="0.41948851484588495" LOG_CI_START="0.04138478934984593" LOG_EFFECT_SIZE="0.2304366520978654" MODIFIED="2022-03-02 22:29:54 +0800" MODIFIED_BY="[Empty name]" ORDER="81" SE="0.2221" STUDY_ID="STD-Al_x002d_Mufti-2019" TOTAL_1="0" TOTAL_2="0" WEIGHT="8.094082781450657"/>
<IV_DATA CI_END="2.4893619842430015" CI_START="1.3601208465856716" EFFECT_SIZE="1.8400633493080554" ESTIMABLE="YES" ESTIMATE="0.6098" LOG_CI_END="0.3960880530283337" LOG_CI_START="0.1335774971008722" LOG_EFFECT_SIZE="0.26483277506460295" MODIFIED="2022-03-02 22:29:58 +0800" MODIFIED_BY="[Empty name]" ORDER="82" SE="0.1542" STUDY_ID="STD-Yi-2020" TOTAL_1="0" TOTAL_2="0" WEIGHT="11.60268199856354"/>
<IV_DATA CI_END="6.752085999563415" CI_START="1.1200221992676853" EFFECT_SIZE="2.7499974928853232" ESTIMABLE="YES" ESTIMATE="1.0116" LOG_CI_END="0.829437965148698" LOG_CI_START="0.04922663063796112" LOG_EFFECT_SIZE="0.43933229789332956" MODIFIED="2022-03-02 22:30:01 +0800" MODIFIED_BY="[Empty name]" ORDER="83" SE="0.4583" STUDY_ID="STD-Zhang-2021" TOTAL_1="0" TOTAL_2="0" WEIGHT="2.789118161115865"/>
</IV_SUBGROUP>
<IV_SUBGROUP CHI2="28.934980478654943" CI_END="1.3497622423162206" CI_START="0.9721157601688603" DF="4" EFFECT_SIZE="1.1454803133343052" ESTIMABLE="YES" I2="86.17590219924026" ID="CMP-001.02.04" LOG_CI_END="0.1302572752033051" LOG_CI_START="-0.012282015928549371" LOG_EFFECT_SIZE="0.05898762963737786" MODIFIED="2022-03-02 23:12:16 +0800" MODIFIED_BY="[Empty name]" NO="4" P_CHI2="8.058680784461814E-6" P_Z="0.10476049991233194" STUDIES="5" TAU2="0.0222894844463448" TOTAL_1="0" TOTAL_2="0" WEIGHT="66.1523039906396" Z="1.6222001485288842">
<NAME>&#65308;400</NAME>
<IV_DATA CI_END="1.147079363027854" CI_START="1.0318785462768716" EFFECT_SIZE="1.0879552314251637" ESTIMABLE="YES" ESTIMATE="0.0843" LOG_CI_END="0.059593466491245285" LOG_CI_START="0.01362858315764306" LOG_EFFECT_SIZE="0.03661102482444412" MODIFIED="2022-03-02 22:30:11 +0800" MODIFIED_BY="[Empty name]" ORDER="84" SE="0.027" STUDY_ID="STD-Geraghty-2021" TOTAL_1="0" TOTAL_2="0" WEIGHT="19.052887030378788"/>
<IV_DATA CI_END="0.9901706675554806" CI_START="0.8000172086292675" EFFECT_SIZE="0.8900300969766776" ESTIMABLE="YES" ESTIMATE="-0.1165" LOG_CI_END="-0.004289943190840664" LOG_CI_START="-0.09690067109261703" LOG_EFFECT_SIZE="-0.05059530714172882" MODIFIED="2022-03-02 22:30:13 +0800" MODIFIED_BY="[Empty name]" ORDER="85" SE="0.0544" STUDY_ID="STD-Groza-2016" TOTAL_1="0" TOTAL_2="0" WEIGHT="17.938283578438973"/>
<IV_DATA CI_END="5.842103343892136" CI_START="0.3800353920508088" EFFECT_SIZE="1.4900355816883664" ESTIMABLE="YES" ESTIMATE="0.3988" LOG_CI_END="0.7665692351580929" LOG_CI_START="-0.4201759563920593" LOG_EFFECT_SIZE="0.1731966393830168" MODIFIED="2022-03-02 22:30:23 +0800" MODIFIED_BY="[Empty name]" ORDER="86" SE="0.6971" STUDY_ID="STD-Ignacio-2022" TOTAL_1="0" TOTAL_2="0" WEIGHT="1.3123904909683253"/>
<IV_DATA CI_END="3.147464634153563" CI_START="1.50983858731803" EFFECT_SIZE="2.1799457692483717" ESTIMABLE="YES" ESTIMATE="0.7793" LOG_CI_END="0.49796085894566816" LOG_CI_START="0.17893052054874017" LOG_EFFECT_SIZE="0.3384456897472041" MODIFIED="2022-03-02 22:30:28 +0800" MODIFIED_BY="[Empty name]" ORDER="87" SE="0.1874" STUDY_ID="STD-Tao-2017" TOTAL_1="0" TOTAL_2="0" WEIGHT="9.73048132573782"/>
<IV_DATA CI_END="1.281416581669122" CI_START="1.0500458496877454" EFFECT_SIZE="1.1599767942949202" ESTIMABLE="YES" ESTIMATE="0.1484" LOG_CI_END="0.10769033950975723" LOG_CI_START="0.02120826271912786" LOG_EFFECT_SIZE="0.06444930111444255" MODIFIED="2022-03-02 22:30:32 +0800" MODIFIED_BY="[Empty name]" ORDER="88" SE="0.0508" STUDY_ID="STD-Wu-2019" TOTAL_1="0" TOTAL_2="0" WEIGHT="18.118261565115695"/>
</IV_SUBGROUP>
<IV_SUBGROUP CHI2="0.0" CI_END="1.4112653129851875" CI_START="1.036243863009134" DF="0" EFFECT_SIZE="1.2093035266873926" ESTIMABLE="NO" EXCLUDED="YES" I2="0.0" ID="CMP-001.02.05" LOG_CI_END="0.14960866728653244" LOG_CI_START="0.015461971525364089" LOG_EFFECT_SIZE="0.08253531940594827" MODIFIED="2022-03-02 22:48:21 +0800" MODIFIED_BY="[Empty name]" NO="5" P_CHI2="3.860602122096601E-6" P_Z="0.01587479587151806" STUDIES="0" TAU2="0.02431693924906937" TOTAL_1="0" TOTAL_2="0" WEIGHT="0.0" Z="2.4117814094530248">
<NAME>&#22238;&#39038;&#24615;</NAME>
<IV_DATA CI_END="2.0453446378347575" CI_START="1.1001358780170893" EFFECT_SIZE="1.500052338750847" ESTIMABLE="YES" ESTIMATE="0.4055" EXCLUDED="YES" LOG_CI_END="0.31076649654835886" LOG_CI_START="0.041446328275178405" LOG_EFFECT_SIZE="0.1761064124117686" MODIFIED="2022-03-02 22:36:42 +0800" MODIFIED_BY="[Empty name]" ORDER="91" SE="0.1582" STUDY_ID="STD-Al_x002d_Mufti-2017" TOTAL_1="0" TOTAL_2="0" WEIGHT="11.361813068230338"/>
<IV_DATA CI_END="1.147079363027854" CI_START="1.0318785462768716" EFFECT_SIZE="1.0879552314251637" ESTIMABLE="YES" ESTIMATE="0.0843" EXCLUDED="YES" LOG_CI_END="0.059593466491245285" LOG_CI_START="0.01362858315764306" LOG_EFFECT_SIZE="0.03661102482444412" MODIFIED="2022-03-02 22:36:47 +0800" MODIFIED_BY="[Empty name]" ORDER="92" SE="0.027" STUDY_ID="STD-Geraghty-2021" TOTAL_1="0" TOTAL_2="0" WEIGHT="19.052887030378788"/>
<IV_DATA CI_END="0.9901706675554806" CI_START="0.8000172086292675" EFFECT_SIZE="0.8900300969766776" ESTIMABLE="YES" ESTIMATE="-0.1165" EXCLUDED="YES" LOG_CI_END="-0.004289943190840664" LOG_CI_START="-0.09690067109261703" LOG_EFFECT_SIZE="-0.05059530714172882" MODIFIED="2022-03-02 22:36:51 +0800" MODIFIED_BY="[Empty name]" ORDER="93" SE="0.0544" STUDY_ID="STD-Groza-2016" TOTAL_1="0" TOTAL_2="0" WEIGHT="17.938283578438977"/>
<IV_DATA CI_END="5.842103343892136" CI_START="0.3800353920508088" EFFECT_SIZE="1.4900355816883664" ESTIMABLE="YES" ESTIMATE="0.3988" EXCLUDED="YES" LOG_CI_END="0.7665692351580929" LOG_CI_START="-0.4201759563920593" LOG_EFFECT_SIZE="0.1731966393830168" MODIFIED="2022-03-02 22:36:54 +0800" MODIFIED_BY="[Empty name]" ORDER="98" SE="0.6971" STUDY_ID="STD-Ignacio-2022" TOTAL_1="0" TOTAL_2="0" WEIGHT="1.312390490968325"/>
<IV_DATA CI_END="1.281416581669122" CI_START="1.0500458496877454" EFFECT_SIZE="1.1599767942949202" ESTIMABLE="YES" ESTIMATE="0.1484" EXCLUDED="YES" LOG_CI_END="0.10769033950975723" LOG_CI_START="0.02120826271912786" LOG_EFFECT_SIZE="0.06444930111444255" MODIFIED="2022-03-02 22:36:57 +0800" MODIFIED_BY="[Empty name]" ORDER="95" SE="0.0508" STUDY_ID="STD-Wu-2019" TOTAL_1="0" TOTAL_2="0" WEIGHT="18.118261565115695"/>
<IV_DATA CI_END="2.4893619842430015" CI_START="1.3601208465856716" EFFECT_SIZE="1.8400633493080554" ESTIMABLE="YES" ESTIMATE="0.6098" EXCLUDED="YES" LOG_CI_END="0.3960880530283337" LOG_CI_START="0.1335774971008722" LOG_EFFECT_SIZE="0.26483277506460295" MODIFIED="2022-03-02 22:37:02 +0800" MODIFIED_BY="[Empty name]" ORDER="96" SE="0.1542" STUDY_ID="STD-Yi-2020" TOTAL_1="0" TOTAL_2="0" WEIGHT="11.602681998563538"/>
<IV_DATA CI_END="6.752085999563415" CI_START="1.1200221992676853" EFFECT_SIZE="2.7499974928853232" ESTIMABLE="YES" ESTIMATE="1.0116" EXCLUDED="YES" LOG_CI_END="0.829437965148698" LOG_CI_START="0.04922663063796112" LOG_EFFECT_SIZE="0.43933229789332956" MODIFIED="2022-03-02 22:37:05 +0800" MODIFIED_BY="[Empty name]" ORDER="97" SE="0.4583" STUDY_ID="STD-Zhang-2021" TOTAL_1="0" TOTAL_2="0" WEIGHT="2.7891181611158644"/>
</IV_SUBGROUP>
<IV_SUBGROUP CHI2="0.0" CI_END="2.6028166433089917" CI_START="1.4846124403135474" DF="0" EFFECT_SIZE="1.9657502304493513" ESTIMABLE="NO" EXCLUDED="YES" I2="0.0" ID="CMP-001.02.06" LOG_CI_END="0.41544357509967966" LOG_CI_START="0.17161309540357866" LOG_EFFECT_SIZE="0.29352833525162914" MODIFIED="2022-03-02 22:48:22 +0800" MODIFIED_BY="[Empty name]" NO="6" P_CHI2="0.39209650209926894" P_Z="2.3713155921083557E-6" STUDIES="0" TAU2="0.0" TOTAL_1="0" TOTAL_2="0" WEIGHT="0.0" Z="4.7188929476923915">
<NAME>&#21069;&#30651;&#24615;</NAME>
<IV_DATA CI_END="2.627172048554443" CI_START="1.0999800013340582" EFFECT_SIZE="1.699951973872708" ESTIMABLE="YES" ESTIMATE="0.5306" EXCLUDED="YES" LOG_CI_END="0.41948851484588495" LOG_CI_START="0.04138478934984593" LOG_EFFECT_SIZE="0.2304366520978654" MODIFIED="2022-03-02 22:37:16 +0800" MODIFIED_BY="[Empty name]" ORDER="89" SE="0.2221" STUDY_ID="STD-Al_x002d_Mufti-2019" TOTAL_1="0" TOTAL_2="0" WEIGHT="41.58666299889032"/>
<IV_DATA CI_END="3.147464634153563" CI_START="1.50983858731803" EFFECT_SIZE="2.1799457692483717" ESTIMABLE="YES" ESTIMATE="0.7793" EXCLUDED="YES" LOG_CI_END="0.49796085894566816" LOG_CI_START="0.17893052054874017" LOG_EFFECT_SIZE="0.3384456897472041" MODIFIED="2022-03-02 22:37:20 +0800" MODIFIED_BY="[Empty name]" ORDER="90" SE="0.1874" STUDY_ID="STD-Tao-2017" TOTAL_1="0" TOTAL_2="0" WEIGHT="58.41333700110968"/>
</IV_SUBGROUP>
<IV_SUBGROUP CHI2="0.0" CI_END="2.3482487341036538" CI_START="1.4551288148716786" DF="0" EFFECT_SIZE="1.8485141052965133" ESTIMABLE="NO" EXCLUDED="YES" I2="0.0" ID="CMP-001.02.07" LOG_CI_END="0.3707440968887618" LOG_CI_START="0.16290144082136854" LOG_EFFECT_SIZE="0.2668227688550652" MODIFIED="2022-03-02 22:48:38 +0800" MODIFIED_BY="[Empty name]" NO="7" P_CHI2="0.6394201377502304" P_Z="4.846369467167012E-7" STUDIES="0" TAU2="0.0" TOTAL_1="0" TOTAL_2="0" WEIGHT="0.0" Z="5.032297287825383">
<NAME>&#65308;7</NAME>
<IV_DATA CI_END="2.627172048554443" CI_START="1.0999800013340582" EFFECT_SIZE="1.699951973872708" ESTIMABLE="YES" ESTIMATE="0.5306" EXCLUDED="YES" LOG_CI_END="0.41948851484588495" LOG_CI_START="0.04138478934984593" LOG_EFFECT_SIZE="0.2304366520978654" MODIFIED="2022-03-02 22:42:10 +0800" MODIFIED_BY="[Empty name]" ORDER="99" SE="0.2221" STUDY_ID="STD-Al_x002d_Mufti-2019" TOTAL_1="0" TOTAL_2="0" WEIGHT="15.067042176493734"/>
<IV_DATA CI_END="2.4893619842430015" CI_START="1.3601208465856716" EFFECT_SIZE="1.8400633493080554" ESTIMABLE="YES" ESTIMATE="0.6098" EXCLUDED="YES" LOG_CI_END="0.3960880530283337" LOG_CI_START="0.1335774971008722" LOG_EFFECT_SIZE="0.26483277506460295" MODIFIED="2022-03-02 22:42:12 +0800" MODIFIED_BY="[Empty name]" ORDER="100" SE="0.1542" STUDY_ID="STD-Yi-2020" TOTAL_1="0" TOTAL_2="0" WEIGHT="18.857157816847387"/>
<IV_DATA CI_END="6.752085999563415" CI_START="1.1200221992676853" EFFECT_SIZE="2.7499974928853232" ESTIMABLE="YES" ESTIMATE="1.0116" EXCLUDED="YES" LOG_CI_END="0.829437965148698" LOG_CI_START="0.04922663063796112" LOG_EFFECT_SIZE="0.43933229789332956" MODIFIED="2022-03-02 22:42:16 +0800" MODIFIED_BY="[Empty name]" ORDER="101" SE="0.4583" STUDY_ID="STD-Zhang-2021" TOTAL_1="0" TOTAL_2="0" WEIGHT="6.654460597739219"/>
</IV_SUBGROUP>
<IV_SUBGROUP CHI2="0.0" CI_END="2.1709076658798456" CI_START="1.0487810795239987" DF="0" EFFECT_SIZE="1.508909170682049" ESTIMABLE="NO" EXCLUDED="YES" I2="0.0" ID="CMP-001.02.08" LOG_CI_END="0.33664135221920904" LOG_CI_START="0.02068484388755647" LOG_EFFECT_SIZE="0.17866309805338276" MODIFIED="2022-03-02 22:48:39 +0800" MODIFIED_BY="[Empty name]" NO="8" P_CHI2="0.002213634266447828" P_Z="0.02665102666225293" STUDIES="0" TAU2="0.08429735098287423" TOTAL_1="0" TOTAL_2="0" WEIGHT="0.0" Z="2.216591387213391">
<NAME>&#8805;7</NAME>
<IV_DATA CI_END="2.0453446378347575" CI_START="1.1001358780170893" EFFECT_SIZE="1.500052338750847" ESTIMABLE="YES" ESTIMATE="0.4055" EXCLUDED="YES" LOG_CI_END="0.31076649654835886" LOG_CI_START="0.041446328275178405" LOG_EFFECT_SIZE="0.1761064124117686" MODIFIED="2022-03-02 22:42:24 +0800" MODIFIED_BY="[Empty name]" ORDER="102" SE="0.1582" STUDY_ID="STD-Al_x002d_Mufti-2017" TOTAL_1="0" TOTAL_2="0" WEIGHT="31.50735558519773"/>
<IV_DATA CI_END="3.147464634153563" CI_START="1.50983858731803" EFFECT_SIZE="2.1799457692483717" ESTIMABLE="YES" ESTIMATE="0.7793" EXCLUDED="YES" LOG_CI_END="0.49796085894566816" LOG_CI_START="0.17893052054874017" LOG_EFFECT_SIZE="0.3384456897472041" MODIFIED="2022-03-02 22:42:30 +0800" MODIFIED_BY="[Empty name]" ORDER="104" SE="0.1874" STUDY_ID="STD-Tao-2017" TOTAL_1="0" TOTAL_2="0" WEIGHT="28.844757495056157"/>
<IV_DATA CI_END="1.281416581669122" CI_START="1.0500458496877454" EFFECT_SIZE="1.1599767942949202" ESTIMABLE="YES" ESTIMATE="0.1484" EXCLUDED="YES" LOG_CI_END="0.10769033950975723" LOG_CI_START="0.02120826271912786" LOG_EFFECT_SIZE="0.06444930111444255" MODIFIED="2022-03-02 22:42:34 +0800" MODIFIED_BY="[Empty name]" ORDER="105" SE="0.0508" STUDY_ID="STD-Wu-2019" TOTAL_1="0" TOTAL_2="0" WEIGHT="39.647886919746114"/>
</IV_SUBGROUP>
<IV_SUBGROUP CHI2="0.0" CI_END="1.8836895639177726" CI_START="0.6794252765179143" DF="0" EFFECT_SIZE="1.1312940832686884" ESTIMABLE="NO" EXCLUDED="YES" I2="0.0" ID="CMP-001.02.09" LOG_CI_END="0.27500933169133135" LOG_CI_START="-0.1678583001977344" LOG_EFFECT_SIZE="0.05357551574679849" MODIFIED="2022-03-02 23:12:42 +0800" MODIFIED_BY="[Empty name]" NO="9" P_CHI2="0.001806715054395558" P_Z="0.6353503209480569" STUDIES="0" TAU2="0.12224870000000002" TOTAL_1="0" TOTAL_2="0" WEIGHT="0.0" Z="0.47420978078247394">
<NAME>&#65308;6</NAME>
<IV_DATA CI_END="2.0453446378347575" CI_START="1.1001358780170893" EFFECT_SIZE="1.500052338750847" ESTIMABLE="YES" ESTIMATE="0.4055" EXCLUDED="YES" LOG_CI_END="0.31076649654835886" LOG_CI_START="0.041446328275178405" LOG_EFFECT_SIZE="0.1761064124117686" MODIFIED="2022-03-02 22:45:54 +0800" MODIFIED_BY="[Empty name]" ORDER="106" SE="0.1582" STUDY_ID="STD-Al_x002d_Mufti-2017" TOTAL_1="0" TOTAL_2="0" WEIGHT="5.336083787621135"/>
<IV_DATA CI_END="0.9901706675554806" CI_START="0.8000172086292675" EFFECT_SIZE="0.8900300969766776" ESTIMABLE="YES" ESTIMATE="-0.1165" EXCLUDED="YES" LOG_CI_END="-0.004289943190840664" LOG_CI_START="-0.09690067109261703" LOG_EFFECT_SIZE="-0.05059530714172882" MODIFIED="2022-03-02 22:46:02 +0800" MODIFIED_BY="[Empty name]" ORDER="107" SE="0.0544" STUDY_ID="STD-Groza-2016" TOTAL_1="0" TOTAL_2="0" WEIGHT="9.51322561171985"/>
</IV_SUBGROUP>
<IV_SUBGROUP CHI2="0.0" CI_END="1.7571165934789565" CI_START="1.2012127661528709" DF="0" EFFECT_SIZE="1.4528148139752592" ESTIMABLE="NO" EXCLUDED="YES" I2="0.0" ID="CMP-001.02.10" LOG_CI_END="0.24480058006360841" LOG_CI_START="0.07961993911159662" LOG_EFFECT_SIZE="0.16221025958760255" MODIFIED="2022-03-02 23:12:43 +0800" MODIFIED_BY="[Empty name]" NO="10" P_CHI2="1.8011563555853094E-5" P_Z="1.1838944505802545E-4" STUDIES="0" TAU2="0.033870821289652714" TOTAL_1="0" TOTAL_2="0" WEIGHT="0.0" Z="3.849437378160528">
<NAME>&#8805;6</NAME>
<IV_DATA CI_END="2.627172048554443" CI_START="1.0999800013340582" EFFECT_SIZE="1.699951973872708" ESTIMABLE="YES" ESTIMATE="0.5306" EXCLUDED="YES" LOG_CI_END="0.41948851484588495" LOG_CI_START="0.04138478934984593" LOG_EFFECT_SIZE="0.2304366520978654" MODIFIED="2022-03-02 22:46:14 +0800" MODIFIED_BY="[Empty name]" ORDER="108" SE="0.2221" STUDY_ID="STD-Al_x002d_Mufti-2019" TOTAL_1="0" TOTAL_2="0" WEIGHT="4.076201641493418"/>
<IV_DATA CI_END="1.147079363027854" CI_START="1.0318785462768716" EFFECT_SIZE="1.0879552314251637" ESTIMABLE="YES" ESTIMATE="0.0843" EXCLUDED="YES" LOG_CI_END="0.059593466491245285" LOG_CI_START="0.01362858315764306" LOG_EFFECT_SIZE="0.03661102482444412" MODIFIED="2022-03-02 22:46:19 +0800" MODIFIED_BY="[Empty name]" ORDER="109" SE="0.027" STUDY_ID="STD-Geraghty-2021" TOTAL_1="0" TOTAL_2="0" WEIGHT="12.4271326582967"/>
<IV_DATA CI_END="5.842103343892136" CI_START="0.3800353920508088" EFFECT_SIZE="1.4900355816883664" ESTIMABLE="YES" ESTIMATE="0.3988" EXCLUDED="YES" LOG_CI_END="0.7665692351580929" LOG_CI_START="-0.4201759563920593" LOG_EFFECT_SIZE="0.1731966393830168" MODIFIED="2022-03-02 22:46:29 +0800" MODIFIED_BY="[Empty name]" ORDER="111" SE="0.6971" STUDY_ID="STD-Ignacio-2022" TOTAL_1="0" TOTAL_2="0" WEIGHT="0.5792351181945851"/>
<IV_DATA CI_END="3.147464634153563" CI_START="1.50983858731803" EFFECT_SIZE="2.1799457692483717" ESTIMABLE="YES" ESTIMATE="0.7793" EXCLUDED="YES" LOG_CI_END="0.49796085894566816" LOG_CI_START="0.17893052054874017" LOG_EFFECT_SIZE="0.3384456897472041" MODIFIED="2022-03-02 22:46:36 +0800" MODIFIED_BY="[Empty name]" ORDER="112" SE="0.1874" STUDY_ID="STD-Tao-2017" TOTAL_1="0" TOTAL_2="0" WEIGHT="5.072925431679843"/>
<IV_DATA CI_END="1.281416581669122" CI_START="1.0500458496877454" EFFECT_SIZE="1.1599767942949202" ESTIMABLE="YES" ESTIMATE="0.1484" EXCLUDED="YES" LOG_CI_END="0.10769033950975723" LOG_CI_START="0.02120826271912786" LOG_EFFECT_SIZE="0.06444930111444255" MODIFIED="2022-03-02 22:46:39 +0800" MODIFIED_BY="[Empty name]" ORDER="113" SE="0.0508" STUDY_ID="STD-Wu-2019" TOTAL_1="0" TOTAL_2="0" WEIGHT="11.527356428904323"/>
<IV_DATA CI_END="2.4893619842430015" CI_START="1.3601208465856716" EFFECT_SIZE="1.8400633493080554" ESTIMABLE="YES" ESTIMATE="0.6098" EXCLUDED="YES" LOG_CI_END="0.3960880530283337" LOG_CI_START="0.1335774971008722" LOG_EFFECT_SIZE="0.26483277506460295" MODIFIED="2022-03-02 22:46:43 +0800" MODIFIED_BY="[Empty name]" ORDER="114" SE="0.1542" STUDY_ID="STD-Yi-2020" TOTAL_1="0" TOTAL_2="0" WEIGHT="6.303026735636611"/>
<IV_DATA CI_END="6.752085999563415" CI_START="1.1200221992676853" EFFECT_SIZE="2.7499974928853232" ESTIMABLE="YES" ESTIMATE="1.0116" EXCLUDED="YES" LOG_CI_END="0.829437965148698" LOG_CI_START="0.04922663063796112" LOG_EFFECT_SIZE="0.43933229789332956" MODIFIED="2022-03-02 22:46:48 +0800" MODIFIED_BY="[Empty name]" ORDER="115" SE="0.4583" STUDY_ID="STD-Zhang-2021" TOTAL_1="0" TOTAL_2="0" WEIGHT="1.2650488334109233"/>
</IV_SUBGROUP>
</IV_OUTCOME>
</COMPARISON>
</ANALYSES_AND_DATA>
<FIGURES MODIFIED="2022-03-08 21:17:48 +0800" MODIFIED_BY="[Empty name]">
<FIGURE FILENAME="Forest plot.png" FILE_TYPE="PNG" ID="FIG-01" MODIFIED="2022-03-03 21:11:04 +0800" MODIFIED_BY="[Empty name]" NO="1" REF_ID="CMP-001.01" SETTINGS="SHOW_EFFECT_SIZE_COLUMN:YES;SHOW_RAW_DATA_COLUMNS:YES;SHOW_MORE_DECIMALS:NO;SHOW_ROB_TABLE:NO;SHOW_WEIGHT_COLUMN:YES;" SHORT_VERSION_FIGURE="YES" TYPE="FOREST_PLOT">
<CAPTION>
<P>Forest plot of comparison: 1 NLR&#19982;aSAH, outcome: 1.1 NLR&#19982;aSAH&#39044;&#21518;&#30456;&#20851;&#24615;.</P>
</CAPTION>
<FILE>iVBORw0KGgoAAAANSUhEUgAAAtQAAAbwCAMAAAB0gTbxAAADAFBMVEUAAADAAAAAwAAAAMDg4ADA
AMAAwMD/gADAwMD/gICA/4CAgP/g4OBAAAAAQAAAAECAgID///8AAAALCwsWFhYhISEsLCw3NzdC
QkJNTU1YWFhjY2Nubm55eXmEhISPj4+ampqlpaWwsLC7u7vGxsbR0dHc3Nzn5+cAAAAAADMAAGYA
AJkAAMwAAP8AMwAAMzMAM2YAM5kAM8wAM/8AZgAAZjMAZmYAZpkAZswAZv8AmQAAmTMAmWYAmZkA
mcwAmf8AzAAAzDMAzGYAzJkAzMwAzP8A/wAA/zMA/2YA/5kA/8wA//8zAAAzADMzAGYzAJkzAMwz
AP8zMwAzMzMzM2YzM5kzM8wzM/8zZgAzZjMzZmYzZpkzZswzZv8zmQAzmTMzmWYzmZkzmcwzmf8z
zAAzzDMzzGYzzJkzzMwzzP8z/wAz/zMz/2Yz/5kz/8wz//9mAABmADNmAGZmAJlmAMxmAP9mMwBm
MzNmM2ZmM5lmM8xmM/9mZgBmZjNmZmZmZplmZsxmZv9mmQBmmTNmmWZmmZlmmcxmmf9mzABmzDNm
zGZmzJlmzMxmzP9m/wBm/zNm/2Zm/5lm/8xm//+ZAACZADOZAGaZAJmZAMyZAP+ZMwCZMzOZM2aZ
M5mZM8yZM/+ZZgCZZjOZZmaZZpmZZsyZZv+ZmQCZmTOZmWaZmZmZmcyZmf+ZzACZzDOZzGaZzJmZ
zMyZzP+Z/wCZ/zOZ/2aZ/5mZ/8yZ///MAADMADPMAGbMAJnMAMzMAP/MMwDMMzPMM2bMM5nMM8zM
M//MZgDMZjPMZmbMZpnMZszMZv/MmQDMmTPMmWbMmZnMmczMmf/MzADMzDPMzGbMzJnMzMzMzP/M
/wDM/zPM/2bM/5nM/8zM////AAD/ADP/AGb/AJn/AMz/AP//MwD/MzP/M2b/M5n/M8z/M///ZgD/
ZjP/Zmb/Zpn/Zsz/Zv//mQD/mTP/mWb/mZn/mcz/mf//zAD/zDP/zGb/zJn/zMz/zP///wD//zP/
/2b//5n//8z///9BjlLGAACAAElEQVR42uy9e5Acx3kn+M2ju6e7B4POnhlRIE0eCUDyST5yLRga
PIaQlg1SsA52MCRL1Ia0a3H3D4kKrddxcbRupbhYWrd3vuN6fWd5tfKa3gtapnVxetAOakWFaAFj
U4MBiRE4lLX2+qTFkyABUgA6B8D0NGZ6ZvrqXZlVWVWZ1a9szPcjMV2PzKrMrF99+WXWr74aIIBA
3FoYxCZAIKkRCCQ1AoGkRiCQ1AgEkrpLmMznssUJe7lSYX/cbZVsNt9wV2eLgf0a1aSQzY7G1yST
y09qUhMkdefQ+BAsvbl+41JMkpnVa/vG3JUn9hgbZrSsyTWoJdWkcWTfxzSpCZK6cyCnqpny6PQ7
YD4/UjKp8cGRPzJ+Jgz7XfDMcx7WYd6wgx+sZw3rZtm3sVx2TLOa3H81U/7L6d+DRv6DVk0Kuaet
niibLXo1OQB/bOzPZfP1nFeTg9nHkdS3lqWGOsBPYRUq+76zYawPrxQ+Zfzc2LdU27vV66lhCN7/
wmpt5cOrhnUzt2zdnR/dXdKvJr8A/w6+su9lsybjewu/adWktnWPV5O6Qaax6kptH1lxajK2+/PF
hRKS+lZCE8pg/D9gcGLXOWM9B6eotWPsxW8tu77oEy+/aNBh6xgccbPthzOnTBJphA27Jk34HJw2
a3LT/mnC1jW/JodPXIf6nWNbYMPNtgq7TveiJkjqzmEAqmD8/0mYhrJBCrjf/inM7fudbc6lnvni
LOyEI0+sjRq9t4OjdjK9phOsmkCgJt+f2/uef1l2a3KsCVC671+PGnsdrPeoJkN5JF+nMPJzn8zA
f/vj761uh1f+p2/A2Tfusn5uXs79x30/WzcS3ANnn/7Da59b+fpdL/+GscNYNTdl7vz6k9+4sK5T
TfJ3fKEOv/3O/zpw8S6jbHD24l2v/NoRo/CXP7mYP+XWZMt7Hzm+cdf/xtTkAbPer6+hpb6FUJgr
N6qfmfuvhmexcI+xvgI77za5/pHfes1wpB18+qW6MdRa2WEszlnGELJwaCfoZWvosXqjSubeBhk4
dI/lSO180OT6RxapX5PFl/6g8Si8k6nJD2FhB4ygpb6VsFxuZP7tcPFfA/0f/p/sNji7duXmv/8x
nD3+O8u/+2Zx2bZvAMW9V6uXf3/wdji79dT/tWZsuvS5m6uXr2lVk6GbI8O/mylegWP/evW5WTi7
dHUlZ1SofvX/zFzkavLpP1y9sR3Ojp35/YZVkz/tSU0GUHqKuNWA7gcCSY1AIKkRCCQ1AoGkRiCQ
1IhNQ+r5Zi6TG23AZIFLEaOLrY7msrnivETKRITyVswts0VfbxwpSHYVy6b+jd1fkSlPYyyby41O
mon59JVJqGYruSpcqoyEyugsTeT5EhcqZlkblbxXgFy2MCFTW6ZNi7nsWMM4iFUeki0BjM7au2YL
xvWpdlaoXKmMVMwST7i1Dmi+5SrRaGZzzXmo2pUoZbcalSi71yiXazY6WwmG1A8cPNc4MvVZuHev
bOZnpsZWF/e8r0NFm4FLD268WYPPNuISrR7dU3NX7tvHynil9Lyl3VtXtkwtmclneAXwOrzzfph+
J/yCJ8kJKYTN87HIgMmHcch6RVgZ21tTq/UzexZHd4/DGsyb5VmuPQKNdVsWcunBgbcWp+7otJkb
AbO9V/0ngUYT71OUwg4fPPr8wQfhb+1K3Dx/ExprVZvuHx66dOTg1q5Z6ga8Cw7MPOXJeo1/tm52
xDBAk7b5MezamLmnaFX5c0ae/MxNN7VBkZH8PMwXDpYq5iEKBUtRuxXcBJVKOfvBaIraOmLjnH/k
3Me/N/2X5cxfniKuftfRJc9+0LAdXv9wwKBfo5DN5We9kj+ePSh7FQybCFdmREqyq8aFPWbsvQqk
auqCLRPZyFt1A6h/cMQWQLP4PqxYfPi+v+mKWTqjvxl52sj+dD5n1cV64GVrjSsVUsiWSjmrfnab
5k8Zh7gNhs21ZuarMJ6z97xj+oVyfqbjorfLcBPMR/qX/U0HLM33wewH6+YlNK+Fo6v2+EDyB7f+
UfagW7gcHNhlVOJX4fcs87CtCeNO7/WVU/nygZnlrpF6CHYV6uY18W2crZvNwaRxcXOWXSvmd5u3
We6inXlXfpY92sZ39hm02vuKrbC8eg227l4Y/SVGUXt1dGU8qiiOjtg45//obPl3hpk0/m+4+l1H
l/yBlTfP73u/53MYl39rbnVp34OeIHmh+PndksZg2KjChHBPwbiSK4bF/O/h8t27Pz+6sN3cSPYt
2HW77eR+shrsDaZO7J+Aif0npvxNE4b5Nkp3fv9jxspvXp+um3VZt2rraI03Tt+/a+Pc9GNOhqYp
m2jCBtQzxQY82oDqyhl7zyq8uxsOaeal6VmoT7+c8TfNGlf6/S8cra2Yd+P6aaOsjq7a48P69eYv
farWdB9PW/rEDaPxfiNXqMLQ5GBj9bR7z/6kqz71i8dh7+Fild1r62a/Y1zcVctyPAKnz8B+Y+GU
5SFdPw77nvB9aoBzuyzTd8YWZtUzRtrTnDaYnrLsgBCOjtg452veBXZkvI5+19Elr8Pt7/5W3XXs
7pu/BsvDY2NcqXdZNlMC14wq3Ge9vRHwqY/vm28cW5trVFfmMquwy6lFA07bdTt32ShWCM9Zdi7D
uJ33nSjA8mBzh5X6XMa40k5dVkyt8SPGwtltxr2+zTtaFp7baaRqHh97ag+Bbxbz9+S3Z6079H7o
jo7zK3DY6ChyTCWeePkHRvUfHwPzbryyzddVe3wwagY/zMC6Zyp25g1mw9yxwt47YeRa7m257RmL
8dPdqARD6qmLXzgOezifzdbNHji23libu2Ks/4m5fhTAKVnm4oKR4x/66Y29nzSpaF/WsqMNfoBL
MBBVFE9HzIhwLRnvgKvfddS8ozv3v+d2xyjMPH9s/QaQe9fPGHvdwYGZ7Ncl7dLFV40qbA371E9C
5f7fzQzffxf8G+NafeQjNuvYuk2Hj7br2Ei1ceyM7/E/f2zjJ0Du21KwRMZls0Wduvy6+fMnTlNm
wBMh0/lPrxwbhNrNyw/Dx4Gunlk5bfqkBnZCtSukfjj7j4w7+Wd+JRzN9x/+taX5tsrqXAmOD1Pg
acIvnKiNz30SaitTpw1zvbh6tn72kWXL55jrRiXYKb3ygxcXnNcWjoE1XDCKYNrhx+4v3f8bTrcy
z2YpL178mFHqOTu1QcAqnDYSzVf9wxvLf2Uebt5NEFMUK9+AfU4T/8JUYOaN+94px4Cdv/p//Ojo
ftctyxf2EajBBd+yGOczkl2QbIAyNSotkPz+ttE5/bZxBffAE/A++NbMzKrdAPNxF6X82PTvTGcY
W2SU7m6jdK/91N/k1OW0WUjBhGpmabU24Mg5zS77ufr4/m3WDfU12NIVUpdnT901Pcx4Hwe+vPdu
w3pfeAdbCf9aCSpRrq0sN7/mr+/Ilk9lmrYNf2dXST1SqZcvGZ71Mcs4TkyAp5t9xri0D1vXCHZ8
gOmYRirl8ruNcg7AJdsvvWcBjpia27vB60w/sMPINQiTD1rrZCeTPQBHR5yDHe91tnx1jjQa5WMF
txyOLrnwkaE13+AvHs9NHoSf3+6bgRHYsQDH5eqfr8yWhxmHgRlh3A8/g783bPPfm7rgyUrRnt/w
6yYyO8/Agjn34Tsyi8dvXhqELQt+EqcuYa2xnSmfu1Sevgr57OQOIw3AZwybMWldpVNzpWq5Uug8
J64YRjfHVoLRfHvzPJauOsAHrxLFbIPcnzXrkrfquPITmGs8ao1Ujl2u1iujXSP1D+ZLmdL86/BH
x+6EI3NL3zHHdSdqptE4PQvHrZ7lzCu1+klfIHvjRC374PxfA537ZzYtBn/lJQozL9cHTdtsuZ4n
67VXFqGQu2FXvbx04mpUUc6dXF4y0l49USem7TcH4luGi0WoXXbLQV/6FbO81+avjb50w+fl/csv
H79u9jCLRslNL/Vk7fArkjLe6/MHczeOLoZ96ivH4KUMbDsOszk4d/TwtROLVlf8cv3P3bp552Nw
eg6Onbbo7t3497+jMFf8HjNWtutiHNNsGRbWcYsDd9dezcNoZnH5pOG2zg5lIH/NarxtR5q3LR99
vfOkrs/B3Cm3PLa9OVBanLubeRln5qXlZ8N88CpxZbhYN0bU1wfvLp08a46Wtxl91jetSzqW31Y6
STtbARk9dXXLlv0/viJ9yFz+zJZDJ0TTsxWZuWMje/OjLy9XoOW4EW04hHzdOEws3VQ/dqpMHUSq
8pz4v5/qfckHJNK8bduljSsKjTFw+6XmZdGef/DmW8nZx4dg28XL8PYmvNVa1W5rbvubdjfX+OBQ
c+NyYrLJjavqx568rBWnFcrza88yU5hXNCA1vvmCaLlL1CysFAqaELcckNQIJDUCcQuT+lKlge2H
0J7UBW+mtlgJbpscLTZHZ+v1cmXMGOSONr90CsZHZ3NFbEOExqRuFFwldaO4J7TtJ6/Vjk39wuEf
VmeuA/x0aeC3vv782aUnRmrYhgjNwEZoemjHuhlox1y6cKe75G178n8d+k+3PfKNO58jF5+EJyez
e/4s98f7X0APBAH3nNXXUs9/21u6Ht4Ghxp/AVvgc/Pv2QHVkZVFODR7+ouHRspVvKgIfS316tA9
jlUWLcG/qv3Bbd868qNzC4vw5Fqx+s6Tf/a/PPdb9OIXsRHRUus8UIzFw/D/wntgDSy58C8u/ufd
r42v/iNYxGuK0NhSO8Ero5aevOfuH//oG/d+/0lra/HNo//x914YvoRONUJ/Sx0KBOBhZqfhU7/s
rOx8PvfGp+HaGl5ShG6Qdj+q+dHyr8KfQaNMKubLtnsXj+VrV+9sYhMidIO8Sq/KvTFZ+ZE56zH7
xMnr2IabHrqp9FB6irjlSI2CJsTm9akRCCQ1AoGkRiCQ1AgEkhqxOTDMrVEAc4qPRs3zuftFP12H
f16/IOZvVLGYDdRN7qRnsiWcy89EYtqJy0qEjWcfQnBcthhsXq+MFHAaVoHUNOFCOfuFP93ntHde
b4mECymsnB0giCV2Qt39nU4m6wRynBY3nn2s0HH5G4sJZMSUkVBNuOOpKP4c4MPu8oxmpLaJ4Vgx
36gYVw8IBBsctLMXPMdi700qvotJivMkJhZQkCTcOcJy6oeZiGXN3A/PZhDWqDiL2kPWDyI8Pd1s
kt06JSpMI6JikujjsnUg6lXrDT6s2RPFYYlLQSLNlF5cJwwzFEqX5tY1Oy+azruNP0+EE0SgP+yK
zqQO+3R9AMLyTTmbIj8JpO3BSIqdyOcWSR3rY+psqIOlTixdquIz3kdb73k0xO3DIN+nhhqX9g+n
KV9i2dJRDevQ312mXpaa8OMREhyeUHvA4mzn17pvkN25GXeJ/6HBwZWfXnic2GoI8trnla14qJQR
xxUVMiIvIhKop+6dVSYpfRHtPBXUUyNadCrQF2lp9gPRjQFtm2ZIEGipEUhqBAJJjUAgqRGIDgwU
fSEnN9QWSKe1mFQK6qP5QoZ0nGH9NaOrJoL0gbO1rKf2lqivpxaprSP01N5eHfXUiwAlPUkdcUXC
0mktJpVC+mi+kJ5AOZzeW6LMdEIofegOAiZZCj21/6iTmcagodIJ9dTcXqLfnB4dAJ3eXRiMuhC+
kN4HCdoeTZqUU3sL7JyiJZXO0PLRQ9uoWBGpacNzxCD6FG44ZRV0a9I05HMkSTI+FaNeSqunFgmh
SJxPlbBXK5S0Ks2wuKuM5IbWYjKqpPZnvQDVWrWgp05ZGNf7QDWfIqkJQF8/hSXupVcZwakN9tim
SqWnpi08LUQ+t+BT96mhVnV9KWXv4Nj0flI17yPxrO2rDSKR1LQfnQ9Q6mkIISA5leMkbUtvEnso
GstplDK1MFD034gSKqg18TUitMhRouOQ/prfrmoulfXU8XsDYvDAJEiPpev9BtRT6+gfoZ66sz41
otP+UpeybXb3A9EV/ynlNAf2rWipEUhqBAJJjUAgqRGI7g0UVSaSNIhUzemjw4Gp4+JTe8pT2cIL
tNvtjU8doQIPPr+kBDA+tRKpFQbrGkSqZs9GIsskTk8l0kecy9Nutzc+tVgFTgMLNuf1kLMzy8+y
OwagKceh7pGaWgGq3ZDUnnHx3w6IiVTdKwMilhvJ3qlE8Vy0hfTxDUUi+0tXJKvR+wFsKbmHL4u9
70iGQ/ygniVijAtNjrbfW6vBvzBC5JiWoiMnst6a4NrHK2NpWNXtkbjHVkMJGkirBUHX/dfkYmPs
C6VOvaE8f6/Z96CEToK7WUHpUV0aPTXv6kQWBtFhn7o/nsiSqF6cklh3hYRpqnRORR7K+B4JbhWi
dVLHvWSrkaFO467QkB+hWvTOOLiURJcTIYnBBOscJVLWidOq5ApImrXVKrdRxb2pLTXfCTtr/te5
mDlWgc66u3LrhPjUIZ86Mha0hFa58/Gp+dNTgl5ICxhI+gQGomMdDOqpu2OpKaC0UQdW9//oXSf3
A1ukey5zql14jdIMFBEIJDUCgaRGIJDUCETagaL4gUrvhdPRswAx8anj9NRcfGo/4nRsnWhQu502
PjWnp45WW/N52RJjfGoVUosG2RoIp2PIEhOfOkZPzcen9iNOx84c8+2SPj41p6eOU1uDKD61E3Vd
MzwL+senpjQhQLVmEManVg0inSJIk1p6UTzK8Od3xXs1n8X7Nf3jU9N+CxhLUt8MVJaovnqJqoVA
j1XvKgc5pUTTJy8ax6cWt2U/xYgkgh95H12SpY7sI2186vhcUXtRvNCaT71JnsPSkA479h1F/o5P
HZ86KXx23F4kdmqfmhJCNoWhdiJFy1RJEFS6uy3hDHEpKj9SDhQhOhb5rcRpXq5M5ZK2zCmaaq/z
HgMKrNXdD3uKi9NUC4XTWsRJDmmceVV3SNwdpV3mdyfdNYT57FGq+NSi88jGp0bIAeNTa+PTS3eI
qKdO5X4gusLqrmbb5LMfiO74T6l2oRuClhqBpEYgkNQIBJIagejiQJFGjkMCWl9ettnLyQMiKp9E
fGrRY5r4meCw7rkt8am5vSFVt6iGKrPjSOr4b70zWl9fk9rTyaWQPlo+PjUfdiqkcxbfQMG2aEd8
arYFw3FlBQpwAjrqqUP1dWNUk56TOsowBw0eEX/iubfgFdHxmmo+2rPzk/C4QxBlWvLWo1J7RWrr
kGy1HwRNVhF7HKN6ONEwC0utWRNThTjQad4mEEa/Vo5PHbtX6jk4xRjVKUlN4hxDPbs84vr5jCJU
XRgq6yKn01OzgQjF/KahqOusy03iPESEhPvRX/BFzsyLWaSj51LXU1P29QJFi+5UDfncmvuRbMNu
OZNBO/v1F0n6YsDT1pGop+6ftqVd5XSbS0ljOU37tAvVyKf2olILg1Fr43O0Gp86yCqpj8Sk11NH
lYvb64rBCVOk+LyIMFBPraO7g3rqDrgfCI39JXRC0sx+ILrjP6UcTGLfipYagaRGIJDUCASSGoHo
2kDRlR5oH5janwUQqI0V9NQJ6RPO1WY9tS9Tj9dT6xmfWltSE1ed4DWxnoGpGQ4I1MYKeur49LHn
6oCemgYKGakY11lP7RbNFVT3xgYOR5mWfghMzRdQGKZaTFHKmFDS4VuPQnRLxu/ts0vAFrK3gmqW
1ETS+OhoIFR8IxL2R9J2FdLnStyboI/qM5+jt4JqzlKTuGiQGvOdeppTVpKcyAP/mxNKwR/dFwXV
41NTmZYUSppSRg1Gn7p/IfYjknhAuIQROudQJieZup46/gRU9aMCiFSk7qMgvin8grS8IZL+QozX
QyKsOCWAeup2YPDW4TQvSaay6dW0yrRNxQsx3gk9jZzupKXWNzC1350L9dRRRQ3pqRP017HnSq+n
Fum2wzG2UU/dClBPraOXhHrqDrkfiG75S93Jhu4Hogv+U8pBK/ataKkRSGoEAkmNQCCpEYiuDRQF
odz88bZAU93rmSVObcxHzhaWLyKetRvztNN66tB5qKWNDhyXOybqqVsmNYmSFIs11b2eWWJLy/Im
qnxR8awdsnRcTx0+DxFowmlyiTXTUxuleZbf4oupGXL1iNQhDlOhUsjTjWnTtlQcpzWyfCHFtYos
SblsgU9iE/nkpDeUUAQJPXxZ7HV5WZ/aFFNyCt843urUzpTSEDdJizdFm7IpSjluCcei1OPw1HF6
6ujrodtzWpL08e9wl0mCFZHXVVCSVk/NnzzSUREmpUqab/Sp+x18ZH+Z9ygFQmjF1y/V9dRxJ49S
WweSSmq+kdQpelpdFZFUtWg0zSwOTTuooK08/Ba9OIqQ8Kkje0LNOe1+K49Ixtpv6UNMrdaeym+m
odsP+ZrWUoc6OaG0uvdOR1jjHOsch9LzFZHUU3uZlPXUovNE1cGxy8Gzop5aDqin7l0Hg3rqrrof
iC66TV3KhgNFRBf8p5SjRuxb0VIjkNQIBJIagUBSIxDdGyjaw+pERaUugatpOOgRjStRhJ5aMT41
G39PZm4teFbqjfVCemp3t0A+iHrqtKQORQgSXyVNAlcL4k3TcPlE6dVrwO50TyKnpw6dlfjlJSJN
OAlZGdBMT82d3tJOP8sySDNSAx8v1H2e5a4RXQNX8yoMaX0n6V15I7cFbkMarlPvG5wrwaJAT60b
qcEzQ/67GO6atpP+REjujt9BaXumyACRQSdI+GKdZq5HSUdCDAvam3/fhRMqiC6LhgKnRO0xbxid
iNOgGpdXiWIJJyDAx9gW1gnDVKuTOkBWbQstpgf1b0P5eNOefktyVMB6wGoUiz9BkktEJN4FQ8S4
H8xFkOg/e2A6SCTXqdx7fZyhVv4agPcZszZ6H4g2YjCuualwTVfnw9FTS8Sb5jhN05ykU1MKCmpr
hIylpswcKgRl1f6aLoGrQ/Gm+e0x8anduM9c0SX11OyNIaOnjlJMR+wVVQrjU6tioPNvXSOUmxP1
1B3yqcMdIHK6a6yW8FQQLZMaCd2t4W5ia+OlUBkoIhBIagQCSY1AIKkRiNYGiq3oqXsxz0QDgeYS
9NFB7XIwYHRcDULa7WQ9dZR8O5g3KLMOVyiwAfXUKqRuQU/di3kmGlhK0EeHtMuBgNE0uc7cuRL0
1FHybf9O4tKR6AoFN2gYTi+pRKKI1TxIp0gN6fXUPYhWzWpAqWJOdkmtBtLnihehiA5Doz977mzQ
1kInFWyx50HX0+ipSS8bkqQwLCGHgyhfvlYcrjiRoWBvv/sbXVZd31p6airXKQZlHOqkkdFTdyS4
NEoVVEndL3rqOKKJ12LtXhrlvYSeGoNLa0Hq8EhHwlpopD1V7LJbK7mCJy+j25YrDBpqGdxCempJ
30MhYZtK077g0shpVUvdip66h1QOBntO1lPLxbMW52XPG6unlgouHRGYOuqsuoQG1x2op+7lfZiu
iVFPndqnDvemyOnOs1rZzdJppL5xTT+fOrbA5st5iPZcfCI51lXO3lPMX78x0V+kRiAScODK1evV
vvOpEYhon7q5aPy5cwktNeKWQX3I+DN+oa4ZqeebuUxutOHdfhXrZyLvJZgtQmAnKUC1mMuONaBR
MQEkWwIYnXXSF4zjVc20I0/38eUaNeraKGQzRctjbORzWWOplN1q7CknZi7aDeXkd1rJasCKe2w2
4XyuEs4MJJfLT8BkIZs1Lo+TUzM0xq6OA1wdH63qReoHDp5rHJn6bCDBffu8xSf2BPZV68PwzJ7F
0d3jsAbzMzMzsFx7BBrrB6y9lx4ceGtx6g5zMfdYtV8pfak4Zfz9yvr55T1W11ra2FIzlm6evwmN
taRaNYpOkzn5nVayMOMe28Skk/ChaT+zuw3q7ykubdTgY+vnt06VYEbLZtr6M7hq/Fy98q/0InUD
3gUHZp6yrLBlDUoH8/NZYxlg7GD2cbAWJ4vZrGd3d+x/Cz4H+VOwCrfZk4PNzFdhPGfvfcf0C+X8
jNUfvTm9vV9J/YkN8+9vrmxbgwFzqbZy5TZjaX1bE8a/lJT50Iaz4OS/jZ9C/YS7G+5dty/BCrP3
Xnfv+Fw1s1KHL69s+wk0NG0mTy99Wi9SD8GuAucSNRf2vbRqmpSx3Z8vLpSsxaXc6vn9jzkJVo1r
1ISqWaUNqGeKDXi0AdWVM+7ed3sOl7YXIxHzL9q/I4ePv2Ev5X7RWBqaHGysfjQx83Vv0cq/DvWs
7+DBiTe8pYs2fb/DZPb2rkPRbFvTisCQps30xuS4WX6Y/LZepH7xOOw9XGR61LOnDTts03PXaag7
44GxHd5tuQYZw34/t9OgdPP42FN7CHyzmL8nv930NwHuB8blXOtXUi85HsLFhf13OQ7Jwv47YeRa
7m257ZmEuaOljLdo5W8eXxqd8vPUyvzS5OqDTGZv7/R01mxbY5CyBCOaNlP5ryyfGsYyepF66uIX
jsOeO5iClh36rpuLNkr3bhQMutow+0c6/+mVY4NQu3n5Yfg40NUzK6dNf9PATvBukDL0Pcpn3N7G
WFqDxdWz9bOPLC+r5V++mTF9tSj8z9+P2HHabFuYPHhgQdvHiQdKpk99pxZjJ3ZKr/zgxQWDqMfA
uXzVeduNhPdBteosLsNrP2UyVyGztFobGPL9qefq4/u3WffC12CLN6JMfEetH/BJbm1HvXwq00yR
fyAywXNPVKwhTADHzD9fher1A88v6ts6Ax8BuO010IzUI5V6+ZLhtA3AhP24855DhnsxZzD8h7Cw
w+j45gxyDsKWBS9HxqBtPnepPH0V8tnJHUY6gM+swdykddRTc6VquVKwk2b7m8/53EQevm7NTuYu
7bScgJU3YW7+UZnMRi4nfyE7uRNy4d0OrJmRGeDm7MzMsHOn0dYEfpzXuY3+bGJ8a1k3Uv9gvpQp
zb8OR+YcV3Bo+fgMLM6W4NzJw7VXFqF47A4ozBW/x5D6ZSgO3F17NQ+jmcXlk+cMt28oA/lr1nXb
dqR52/LR121PJNPfpH5x6PrWVyy5zo3Bu5dOGksTsA3y099Uy1/IXKsdPZeY+hi/eu2Vpdr8a8bZ
7tVzjtrBti1jlzXpNFp5TF69PXtdKuHWlYu3gFvdTlRi5psnP/RU2qw9qoxmBWpN+1Guyz0Wzeer
yGMO2YFm5ICxmL8SlxNihppIahPDLeWWpWq9jjTmEcfLWi1tTkRo9gOBQFIjEEhqBAJJjUAgqREI
Pj51IGqi8kvPwThcjlAhFCY6+H5pKJRzMNYdG2XYjowkPkJ0TGimSjQybnVkdNGo47KRJikbvYMK
q81Ew06Ob41oC6lbRjhIneC6haOZhUI58ykCjCHRR4iLCQ1RtyobBZqIg3RHHZcLbU0CMVRpuG0o
H0cWOd1V94NS6sQDspbYRePHul7eDgrsGvjpg8cD5x+VvZh+pHEnOhSNOoJcSF5h0WSKkNxBhdKL
Kokk7qWldiPWB4NUM4GqQ9GrXfI5wckIRNlaysaeJFE0CfbfbJTRmCPEBQKzS06YniDJhkvG73E/
T0D9z5aLipjUZSA6Qmoq51iw4T7DF4aE+1UiokB670Z0BBoVXJcKS074bUTk8rchqLqoddxIf4nx
rRFtIbUXnZMm81wpdKiitD0FnQj7qQuWQokBd0MuewTb2wP3bBLxrRHtHShKfHpCJRi0KNR1vPsR
IrbIRZU4M4m9y0iiuW2RdOxpwt4HhmDv9uxHzMxeQqBq4aieBk02kWUToRHkkvj8SqQvIsvVFg0p
2mF9SE28mWGmC+a8wegYz1Rgl/w8QusUFTna/UBbshvAx6T2D8RFeI44vX/4yDm2qOOGi0slI10n
x7dGpEcqPTVtx5ceOuJat3agVr+XsVlnNPpeT50cqLp/L2xLj0NwzNe/pCZtSNFtj5R044ykrUVG
tAAUNCGQ1AgEkhqBQFIjEG0bKArVz/5ntVXGQKEHwDQ0KcsKnCBRYc3KnNOJnsPyUMQmIHXcNGur
j4tjVA5SAmZGY51S9Owo85HVm9T9oIxG2hFPB6TV/l4Qi675Y1FHhO0rsm3pdeQtI9KetE5HJPTm
s9QBk+eLqu1um1FQA//4LCy6DhyLcKpr639WfBznh4QYGXRr4vIIjoCmenOSWmgxxdt47TSRfvgg
VOAJ9NFR3rz3WBMZipAjtWP+5OXEVLgYXqfyXoHvhBPxe44IhAqpSfLAMYpjIeU0kediwgte6nnQ
o0ZSy05XAO9/BClDY9kUDMPA6rBFWWi6lwAQSOoAUTmxMOX11BBe40XXnGaZy8Qosq3jOq/ACmad
oxTW0BbRM+IWR/99m7x10TOizdBNT91/j8lberUPOb0Z0IfaD9KjvAgkNQKBpEYgkNQIBJIagaRG
IJDUCASSGoFAUiMQSGoEkhqBQFIjEEhqBAJJjUAgqRFIagQCSY1AIKkRCCQ1AtE1Uk9UGpVR8a7J
SgMbE6EjqQsVd6loL00WsplRj64/hVedpfli8Utj5dnybGUMoN4sPv4aDI+VR/LYoAi9SN0o7HWX
invshY+tny9NlazF2dHZHbATPl4nlSrsvFDbtfvUE3Bg5rpB6oHaH5R/m17/xWwdGxTRe7BxPyq5
FbAjOFRe2gduLIfqR46tWr9lmP+XLxz67/7Apn1m9okXDr1Kj+wqG3b7oV/6z5dLu17IYHtuSugc
92P+297SdX/rDhiyfk8VZn/Z+PkPs3nD44BDjQ/BDfjZpd/ZDtX8e6/BvfUzPzqUq6NjjdCL1EuZ
8BLMLsGItbDz9QOnDJ86e6BuMv5Hhy7AFtj2iVcWoVy/aRjxkTufe3X67WirEfrPfkwePLBgh0Qq
lw0Wvwea9vZTcLthqf8Czporh4e+NrV25Ze/DdewQRHak7p6/cDzi7ZHUiiU/8zg8Vq9XpkwKA4X
DY4/NFO2dq5/Yv7l24cqR7E9EVqSulJhlsjAj51puqnXl6sPwwoM5/MzV4z1mTsNhv+hk3Lo1cbD
tWszOWxPhP6WOr//3orDcssmX4ABa+5jtGCMCXfAP5/dWjG3N19YqtZ+uBubE6ED+PjUM84/b+km
N1mzAjvtuyDzWjl/bcZIcMBOfmEqA5mVwx/9DDYoovcYwDigiFaB8akRCCQ1AoGkRiCpEQgkNQKB
pEYgugl+npoyH04MfcaTMp9Udr+x6HwayEnb3Q8F+afjS+P/BD937n/v3E3gfylS8DXH+HPJfhCY
Bj7i6B2KP0SgRQN52b0UP8ekQmpKgp+ipdyqfz2I91FcPxUlXf2km386vjTedhKVnvn4Mw2tSZ+L
EjlOBxaZYrDtGyw8n5fb29I39zpyJZ51FgbA1bv19jtow7Lssb5M615IEkjQ22YmoWaMv7388rpV
C9nUNt56tL17NbTSxH34sqhJ8WJ8apPHzHebgZCIIuvWztQ2iZTG3wRBg67KabmPt8emV/7wOqWg
MUqlknbuh/VZb9LKJe1VkztupvvRc6twnXGGmO+r0656t67vgt/sVfWpw0MqtevdKz+EuEbXYXPn
ug/X6SXKFGuFjW7TIqHVSU2SJgHiL1G/NTlfB3XvQ/EOpi0QG9mc0qe2jR1l7QOJcitEV6dn7h4V
nV8755NEjkmUplAQbZn9YNwK6k3WWh4K4fwU0t15aud0lDB+bvhHlL4N53KX1UcgolYK1YErZGgv
IgGop9bE+1Hwv7UbK6KeGtGiU4G+SBvcD0SH/KeU40LsW9FSI5DUCASSGoFAUiMQ3RwoUkZgHD/+
DuuXuz7TxGmcnaehcnrqKP01kTiXp4pW1VPz8m0Q66n5B7qM9JqpIeqplUgtqYgW65e7PdPEFlYg
q47RUwvLH1t3dqevLFLTU/PybZ+l3Bk4Vbd/VmezpnrqwLUf8EXVANCL2ZrhoE0hviFyrQdx14Rq
avda966taUjCFH9zElFjd0wARYP3Bo3YG7DswX6GaDyZxxVsseflHBYW0H23g3/TI9YYk94aCu65
crI70Q6WquqpBf0HgRhOy2zWEb3XVA/HXAoSbHpCxW3c6xYnrKMrpaemjP7aV0TJV6NbeupgkdCf
Tk9qkaukL5j+Wk1PTVxZElVmmbqeuk1VxZcEkjEYw2RqqiUlDEj/tTNXYkJUqkEp855xS1ZXpWWR
ymlJbRksSqJtNdWT08p6ai+iQ3SlIk1lC6roNjgfCGX3I6DX5Ttmf41XU1Pojco3vZ6aL79MNQQy
57R66oi9fHHdu47yDgfqqeWgpqfGXrCDdljlHtALuump5aWn+OJnF1l9Cwzf+4LUSOi2z2Ska2u8
EOqzHwgEkhqBQFIjEEhqBEIFAyLJccLDFRl1ahfiV4f00fxpQmdrQU/NyJzTx6cO6s5vmfjUizqI
mFgI9dQtN1o34leH9NH8aaggJkxqPbUvc04fnzqsO79V4lNr7X54ccesx+VuQFx7VzCGrL2BAvvj
pyKqlr1dLId0d6RQYR3ZPRH1QkVsUHzIgpN5KSw103KMRRIZWV5qHdBfQ2+uRerTcIGAEwlGQUUA
RWI3kM5UqMso6f5EMexZEolXA2TF7t3pOAMyaQljytyfcqm7H586cEchFEhNYjRvlH8nVJWzXYtf
rSiTlvA9xKlRT9037oew7yPMhYymQPy3ILpsZNp6NkF1KA7Y+mGgGNRTU878UpFdDpn1mDejusQB
2tWzddn5QChbakavy33bhNkRUCs7kmL7hzBxKjofv1oQM1pUwuj0Cfprsb1OH5865gQYn7q9aC0+
NfcdUUTLLo3ELkA9tZL7gegLb0JPJ6TazFdvDUuNQNiWevLGpfHBG3m01IhbBnV6Ca5evjmqh7FG
S41o3VKfXLpqL902dgUtNeIWQPWvXU6Pv1Ud04vU881cJjfa8G6/ivUz4ftJs0UI7CQFqBZz2bEG
NComgGRLAKOzTvqCcbyqmXbk6T6/bvPFbMZumkYhly02oJTdalS0nJixaDfUZMHKX7FbyWrACjSa
2ZzdYZtLzXkmPZfZzUVGsoVZcA6gDxpvu3p13GQ0wNXxq+dz8zqR+oGD5xpHpj4bSHDfPm/xiT3B
W7Q+DM/sWRzdPQ5rMD8zMwPLtUegsX7A2nvpwYG3FqfuMBdzj1X7m9T/cM+1mSlLNDy298jYnq1w
8/xNaKwl1apRdJrsY+vnS0Z+o4mehxP2phkYP1gsTH3dXB4+ePT5gw8y6a0bwV0xcn0RHobye/K1
tV8GzabPgOQuG2wG79+be4lGpG7Au+DAzFOWFbasQelgfj5rLBtX8mD2cbAWJ4vZrGd3d+x/Cz4H
+VOwCrfZj3Gama/CeM7e+47pF8r5mbq5+Ob09v4m9RrkD4BlqTfgwBVjdX1bE8a/lJTt0Iaz8OWV
bT+x8lc/fGzR3bsKp0/Dt62bHg7sMlb99Cbu9VeqDx3bByvHaGa1pl3TbIS2rGtE6iHYVaiz+5oL
+15aNU3K2O7PFxdK1uJSbvX8/se8qzIMTTDMVdOoWj1j9MqPNqC6csbd+25vcAyN/ib178LsBKyY
SxmoT8AIDE0ONlY/mui1XPeXdxgNDLB9pZDx2hfKZThqDdfNRtzg08OJN7zF7fvzU9AYKGQL+vV4
12pvA8f7sP69/Y3rGpH6xeOw93CRabWzpw07bNNz12mw+V4fGtvhRYpfMy5xFp7baVyP5vGxp/YQ
+GYxf09+u+lvAtwPZdbU9TX2HX/ivuNWHV47fvi+uaswci33ttz2TEJPu5TxByRLxq1gOGxzZ7xN
097SMOzMG8xm0wPUvOarPnL8rNGe01eLe+/Sr23yyxOW5zFueR+lpW06+dRTF79wHPbc4W8w7EjT
6U/KbgOX7t0oGHT1ex46/+mVY4NQu3n5Yfg40NUzK6dNf9PATvBukDL0OR7Y//wX91sMfmb/F388
TWBx9Wz97CPLy7IHmDx4YIEabTL9+35bzJl/HjX/XDhRG5/7ZGTmvz1Vt3LVT2vZ42Xefyc4PvXk
3w5k9JrSKz94ccEg6jFwmq46b1oPA++DatVZXIbXfspkrkJmabU2MGSvnzb+PVcf37/Nuhe+Bls8
UxP4DEjfoWH61Jb78TnTp1413Yl6+VRGtlrV6weeX7Qu/Ii/ccBs1gtWy9dWlptfi8z9bbhpJbdc
Fh2xtGPc+r3jZwd0KA5D6pFKvXzJcPwGYGLC2nDPIcO9mDMu6A9hYYdxNeYMcg7ClgX/FjVom89d
Kk9fhXx2coeRDuAzazA3aR311FypWq4U7KTZ/ib1kOlJZ8zx8yCUzSWAlTdhbv5RmczmVOfAj62p
0Tz8Y397DnYuwHfN3cVsg9yfZdJzmeHfW6PwH8L2v7NvLP1QXXkbwMQ9y3p0yQypfzBfypTmX4cj
c45rN7R8fAYWZ0tw7uTh2iuLUDx2BxTmit9jSP0yFAfurr2ah9HM4vLJc4brOJSB/DVr/mPbkeZt
y0dftz2RTH+T+sX5rdfmr5lL10/Urp8wjO4EbIP89Ddl/c7991rzy022Ic4eXTo8b8mTrgwX6wu+
UOlYaDrBzHX9lfrBXbpKqjNv3f7xm4uaFKalx+TV27NyI92tKxf73q1uLyox882TH3oqbdYeVUaz
ArWm/SjX63KGKl9FHnPIDjRXo/YV83ECiizAKpI6FsMt5ZalqiT3NxHieFmrpc2JCM1+IBBIagQC
SY1AIKkRCCQ1AsHNflAufHK6b7ryESvsn1CYaAh/9FIYOZrf7cVjUD+CG0Q3KmC1G24pVGHxcdmA
P4LSuIdSDmWNaD+pW4Yg9CwVhf2koXtBGDk6tNvJr3wE8T3KpHGDckcnCUSIJnH1ccivHMoa0VH3
wwo0bYVZ8uJQsxGr/fjVfGRqygSsDh/PjVNGZWPgMt8AJ36w7PgjEHF1BGVqJZA10w2JS0NJ+nMg
OmKpfXskjkMNwQDVnkUjbthEEmETfRsWe9HtMGZB6+d0/FJHCHhFVtEgIpPoe+zxnzKk/hfKRaVx
OwClUNaIjpCayjkWbLhPIrrgwWsoCjSeFFhLwAMSeQQuyBwVRKf2ihz9jQPPNyaJtwjI1ae3oayR
1MyFoSCIYiqypXK3g8xuOScigWgc2VLEwm4/6XobyhpJHXmBJZ1Xksw5Ic+JCm3ljkBJvF8T9hKU
ShbFTTZXeLyJQXi1mP2ImdmjYleUMA5nlK2m6oaRqH1KJjgvGTivxGeE0kUcRTusOamJNzMsEbE6
4NOKovv6eYQmKypyNCVhhzmK+G4GPjK2Y7XF56XeLHTkjFuoZNSfqE50J1KGska0jFR6akpa2d2u
07TxCKpnovg4hUXf66mplAfdZ1B8OIJ87lOfOv0kQduuOOneEYj6YZHY2gIFTQgkNQKBpEYgkNQI
RNsGikL1c0ibIzs9EBQJBWdqWYGTYNjFSZZBUfvsPoHBzx5velLHzb22SI046YNIx8w+VKfu+aW1
z4xmNaB9Rmxa94MyGmlHPB2QVvt7QSy65o9FHRG2r8i2pdeRtwwVvG6gdAulyoe49Sx1wOSxhi4g
rebtokB0HTgW4VTX1v+sIjnsh3BHoDF8F/ouhHF6lB+sIG5JUicYSF7UQXizKMkfoapZQccsp31G
vSeSOmj+5L/uToWL4XWq7q+Ld5IUtw5iU5OaJA8co9gTUk4TeZZFTIO40x8ptM8IJHWKnpvQkN6e
xhrbsNyZkjjKk1hOI50RcqTmRc3+i9FRCmrgRdfcwI7LxCiy7REg8WdTSLzvoaR9jtqA2CTov2+T
p9E+IzoK3fTU/feYXPF9P+T05kMfaj9IB1MjkNQIBJIagUBSIxBIagQCSY1AUiMQSGoEAkmNQCCp
EQgkNQJJjUAgqREIJDUCgaRGIJDUCCQ1AoGkRiCQ1AgEkhqBSEXqQsVdKtpLjUI2U5ywFqu5fNVP
2cgZCaqjuWyzAY1mNjdaxbZEaEjqRmGvu1TcYy98Zf388p4la7G88sZCvuhyd2La+PP1qcLowWEY
P1gsTH0d2xKhCYby/vJDO9bhrL104U576Xvrv7f6ztfX7P1P/unaW9sfuDT3xwbrh8wEG+tz/+Ib
b64N3Dn3m984fQobc7PinrP6kvry3+x0SH35mrsEIwePX3zSS/Lkzb/f+rfVFfjy8bcbCV6767En
73ltfcj8eXEdLy6SWj/3YykTXoKLC/vv8lZmPzhy21sz12Di85Ybcr/5ZwOm8bIi+mr2o3wGGvZA
sTzyqd1fu1nNNBpQf8HatNM+wpz58yi2JaJfSG3gk07Sm0/ly5N/lCcAe56oAFTgAlSrMGD8Z/xc
wLZEaEvqSoVZyucm8mBPbJSvwEQpt/LRuuGbzMzMAMwYJnphJ2QhBzsX4LvYloj+sNQvDl3f+so1
e7mUa5xZuV5m9p6bP7x09CqcPbp0eJ5iWyI0wQAGUES0Cgzli0AgqREIJDUCSY1AIKkRCCQ1AoGk
RiBaAP8dRfY7nKHPeFqfJXR3Ot9YdD4U5KTt7meD/NPxpfF/+OIwxaNuAv9LkdFfc4w4l+wnGikJ
NK97KP4QgRYN5GX3Uvw4kwqpKQl+ipZyq/71IN5Hcf1UtLtf4vRPx5fG206i0jMff6ahNelzUSLH
6cAiUwy2fYOF5/Nye4luD2/ps87CAEDT3Uh0IXXcFaX2V8LtFieBBL1tZhJqxvjbyy+vW7WQTW3j
rUfbu1dDK03cJ4qLmhQvxqc2ecx8txkIgf74QDi1TSKl8TdB0KB35FO6JDY9kc3LV01XlEol7dwP
o9WJ9JUVJuxVkztupvvRc6twnXGGmO+r0656t67vgl/wVfWpw0MqtevdKz+EuEbXYXPnug/X6SXK
FGuFjW7TIqHVSU2SJgHiL1G/NTlfB3XvQ/EOpi0QG9mc0qe2jR1l7QOJcitEV6dn7h4VnV8755NE
jkmUplAQbZn9YNwK6k3WWh4K4fwU0t15aud0lDB+bvhHlL4N53KX1UcgolYK1YErZGgvIgH4koAm
3o+C/63dWBFfEkC06FSgL9IG9wPRIf8p5bgQ+1a01AgkNQKBpEYgkNQIRDcHipQRGMePv8P65a7P
NHEaZ+dpqJyeOkp/TSTO5amiVfXUvHwbxHpq/oEuI71maoh6aiVSSyqixfrlbs80sYUVyKpj9NTC
8sfWnd3pK4vU9NS8fNtnKXcGTtXtn9XZrKmeOnDtB3xRNQD0YrZmOGhTiG+IXOtB3DWhmtq91r1r
axqSMMXfnETU2B0TQNHgvUEj9gYse7CfIRpP5nEFW+x5OYeFBXTf7eDf9Ig1xqS3hoJ7rpzsTrSD
pap6akH/QSCG0zKbdUTvNdXDMZeCBJueUHEb97rFCevoSumpKaO/9hVR8tXolp46WCT0p9OTWuQq
6Qumv1bTUxNXlkSVWaaup25TVfElgWQMxjCZmmpJCQPSf+3MlZgQlWpQyrxn3JLVVWlZpHJaUlsG
i5JoW0315LSyntqL6BBdqUhT2YIqug3OB0LZ/QjodfmO2V/j1dQUeqPyTa+n5ssvUw2BzDmtnjpi
L19c966jvMOBemo5qOmpsRfsoB1WuQf0gm56annpKb742UVW3wLD974gNRK67TMZ6doaL4T67AcC
gaRGIJDUCASSGoFIOVB0dZnCENQyouNuTx4I9NFhWbUoPfP0hajqqdPHpw6eJ3gIGiqFWAGO+g8F
UhNG05tGdNxtTgf10RGy6nB6b1IsNn3suVLoqcPnIbHRqyMV4ETjOT23aL6mmvSW1Lxp6YrauH0g
QVk1ibsdKGNCSYdvPQrRLRm/t88uAVvIRW2CrhNK+vSRoZqCmoT9kbRdhfS5EvcmvGTRZz5HbzXV
Ae1HjFJJY74HFdS8WjrRugdk1TJdbDo9tZRuO+QzMTVEpHU/+g9iPyKJB7wMW1JWzUaKVmNa/Amo
8kcFEGlI3bei6XRFJYrJlF/KjNdGU/7baH3X6Dph8NbhNC+MprLphWrs5MmMFosXYryj00ZOd9JS
C0XTOgl6o/TUUUUNaaIT9Nex50qhp47RbbMfmWMk1P4KxqdWAsan1tFLQj11h9wPRLf8pe5kQ/cD
0QX/KeWgFftWtNQIJDUCgaRGIJDUCETXBoo0Msq0HvGoI0oFzIvuNK58EfGpudjPUudqLT41p6cO
HZePLYJ66lZJTaIkxXrEo44oFTshwEmSaWR6viJc7OfEc6XXU4fPQwSacJpcYs301EZpnuW3BANU
M1eo66QOcZgKlUK9j0cdZQsDGyPLF1Jcq8iSlMsWiE9N5JOT3lBCEST08KXnAaoDsfT4wFpxvNWp
nSmlIW6SFm+KNmVTlHLcEo5FqdcRqmP01NHXQ7fntAQUA85R5p01hWyMvW0hPnVULhqblCppvtGn
7nfwoXhl3qMUCKEVX79sIT61MJdYbR1IqhZKG0mt0tPqqoikqkWjaWZxaNpBBW3l4bfoxVGEhE8d
2RNqzmmntNKho2krFWm19lR+Mw3dfsjXtJY61MnpEY9aUMygxjnWOQ6l5ysiqaemzLcmU8WnJoKT
RsSnjoqojUgA6ql718Ggnrqr7geii25Tl7LhQBHRBf8p5agR+1a01AgkNQKBpEYgkNQIRPcGivaw
OlFRqY26mgaEEQmhtIP666DAOa4GgtjWSY/VI+Tboby8qltUocAG1FOrkJpIcVMbdTUNLCWE0g7p
rwMCZ5pcZ+5cCXrqKPm2fydx6Uh0hYIbNJR/JJVIpLDmQTpFat4MuSaEuGskJnB1D9TV/ilVT85b
eLUaSJ8rXgwtOgyNDtPnbNDWQicVbLHnLwl4b3bw73nE3o6klw1JUhiWkMNBlC9fKw4XibvVwnv7
3d/ossB6WNCw/PsunFBBdDk1empL5TrF4GfG1Ukjo6fuiBgaY0aqkjpA1j6rCi/EitEeqwayjjpG
gp4axdBakDo80pGwFvrYDtVvpLRWcgVPXkYMLVcYNNQyGIxrMXFvriunJX0PhYRtKk37xNDIaVVL
TfnJ0qjeXDN1tXS8aVX9tTgve95YPbWUGDpCSB11VgooqJbBAEE70bv7MF0To546tU8d7k2R051n
tbKbpR+2wrU+ITUSulMDWuVm1vxSTA79/fYe33coaEK0F9f/Ht492x+WGoGQwth5gO+83MigpUbc
Kpg9b/5t5quakHq+mcvkRhvekLZi/Uzk/QIXIbCTFKBazGXHGtComACSLQGMOr3PbME4XtVMO/J0
n1+ryUI24zbNfM6ofCm71ahoOTFjseK0l9U83AbzZ7TipGuYB53M57LeBZgtZrPFeWtfM2u3o3UM
J6eemH8AYBzg6sa2qh6kfuDgucaRqc8GEty3z1t8Yk9gX7U+DM/sWRzdPQ5rMD8zMwPLtUegsX7A
2nvpwYG3FqfuMBdzj1X7m9QfWz9fmnJkOQ9NG39unr8JjbWkWjWKTpMZbfNFOGHQtui14YzRQsUp
d23CPOiNjXM19yzwgUbt/J4HzKXxg8XC1NftY7wHZnRup/dfNhht/F598+f0IHUD3gUHZp6yrLBl
DUoH8/NZY9lwlA5mHwdrcdKwH57d3bH/Lfgc5E/BKtxme+fNzFdhPGfvfcf0C+X8TN1cfHN6e3+T
+ssr234Ctg1t7Df/rm9rwviXkrId2vBt2EPHCgD3rrO7P+HtbqyYf2+ubLsBrqWur2Zy9soqnD4N
37aP8bje7TSghV/LnHsIdhXq7L7mwr6XVk2TMrb788WFkrW4lFs9v/8xJ8GqweQmGOaqCRtQzxQb
8GgDqitn3L3vdo9U9y5V/2KH0UCW3XzZaqzJwcbqRxN74+ve4gf25w0rduIiu/vEG+7SVwreWZgr
st0mSRPKZThq9hH7R7bp3UjXJk3vw/i37TU9SP3icdh7uMj0qGdPG3bYpueu02DzvT40tsN7jWEN
Mob9fm6nQenm8bGn9hD4ZjF/T3676W8C3A+My7nW9yOgJRixbOqqNQk7ci33ttz2TMKc8ZI3CVC9
Ofd946fGeeHe2sTnnWafqIE/hqkvw38wf6fdY6zMndO8lTI34KrpU992o6wHqacufuE47LnD32DY
B5u+6+aijdK9GwWDrjbM3pPOf3rl2CDUbl5+GD4OdPXMymnT3zSwE7wbpNzvlIbJgwcWLDZ/5fvW
+uLq2frZR5aXZfPn9+emovfWX3A4/eH7v+A9uJgo3f/qPzUX5sw/jwL83f6c9g2Zv9P0qSdr2kzp
lR+8uGAQ9Rg4zkJ13vGR3gfVqrO4DK/9lMlchczSam3A7pjhtPHvufr4/m3WvfA12OLZqcR31DRH
9fqB5xetpeeeqFjDDNhRL5/KSFdrMvaJwB77oPM3vvr8g56bfaP5T6jjqBrNfwHgg/3wVGHpNuN2
/Kuecpol9UilXr5kOI4DMDFhbbjnkOFezBkM/yEs7DA63zmDnIOwZcHvbAza5nOXytNXIZ+d3GGk
A/jMGsxNWkc9NVeqliuOs5jtb1KTgR/nrYk4cw7CmrmAlTdhbv5RmczmqHsdTsXsdg763oFzzllM
v/STtX9qr+Rg5wJ8N/YYGqH2K7DlAOhC6h/MlzKl+dfhyJzjCg4tH5+BxdkSnDt5uPbKIhSP3QGF
ueL3GFK/DMWBu2uv5mE0s7h80vD4ZocykL9mzX9sO9K8bfno67YnkulvUuf33xuYH56AbZCf/qbs
AdZlXLD8/k9YZzlmrqycOuSc8uzRpcPzVPIYvXer/8t/s9jrOZhW5DHV27PXpRJuXbnY/251W1GJ
mW+e/NBTabP2qDKaFai1+NTlel3O0OWryGMO2YHmatS+Yv5KXE5zNgpJHYfWhh6yVJXk/iZCHC9r
tbQ5EaHZDwQCSY1AIKkRCCQ1AoGkRiD4+NSBqInKLz0H43C5X+3kE4W2xIRy5ja6n2lWP4Ibb0r0
7WbmoOF3WoMxrZ0I0WygjujSJMewRnSc1C0jHKROcE2J8IO6UaGcIfTVcKJ+hKh7lIt4KYrOHYpp
7UaIJhL1SY5hjeim+0EpdeIBWUvsovFjXURvBwV2Dfz0weOB84/KXmg/0rgTHYpGHSEUBTfQOYjK
pNwJBY7r3xFI3H6w1L494oNUM4GqQ9GrXfI5wclIlMHzgvcLbXuk4WejjMofwfeK3M9+sJm8EI+i
aK8k0hGxqwlS9UG+95zUVM6xYMN9hi8aCfe5RLCS4mqTmCOEgkHzDrRXZBLbL8REJyXhMUdCfWRi
WCM6TmovOidN5rlS6NDOR+wJhYpODjpNVUL/Ekh3E1KC1lqTgaLEpydUGCEKdU3VuCJgRsQREj5W
z7of4sTxJYs6vDAXxTDrWs1+xMzsJQSqJtFMYagtTWdCIybGxJ9fEfsIVJApar6NxDVH5C2D5lhz
UhNvZpiJnuzHfbaWomI8e7PJIe8y8gMRocjRfGBmiQDSUcGgnRD+SR+miJx4C5WM+hPV0T0CYT6U
RNCn7j5S6alpO7700PJp2ngE1TNRfKrCou/11MmBqvvwais+I0E+96lPnX4aoG1XnHTvCET9sEhs
bYGCJgSSGoFAUiMQSGoEom0DRaH62f+stsrAKPRwmIYmbFmBE4gUyf5jP+Cfp0hpn0nUD07HbSpS
x13sFlkQp4AgEKG65pcUtM8hWSErJLRvCGT1ZnM/KKORdsTTAWm1vxfEomv+WNQRYfuKbFt6HXnL
qL19Q9VuL8QmstQBk8e+5BGQVgc68bDoOnAswqmurf9ZRbLADwm7EmLtM6h+2Nh75o/k3lSkFjoB
4m28dppI84uIrGfgnQB/q/g9LIKWFyFPasdkyttAGu0K0GQ/QcDLsEcdpXQl+Al6hAypSfLAMYqD
IeU0STL8YvdDtFNcGJzLQMgMFB0OSdGZBicnwvkExpqKDDWxID6auUPyfQUEWmoRUVlRsx8iIEpB
DbzompMuc5kYRbY99CP+bAoRFcHXMQtuo4hih1TZgergJMitj4G+u7pt4SOSup3QTU/df4/J2/Ha
H3J6M/rUWrNai0MgkNQIBJIagUBSIxBIagSSGoFAUiMQSGoEAkmNQCCpEUhqBAJJjUAgqREIJDUC
gaRGIKkRCCQ1AoGkRiCQ1AgEkhqBpGZQqLhLRXep+qmKKF8jZ2yujuayzQY0mtncaBXbEqEhqRuF
ve5ScY+78e5TfIYqqZSNn4lp48/XpwqjB4dh/GCxMPV1bEuEJmCD2RzKrbhLL3lEn15hk9dLn/iZ
GeShYW39NpyGj+Rvrpo/38a2RGiCoby/fPlvdsJZe+mauzR4dZuzZDB5HI4+fWrIXPzy8bcbm1+7
67En73ltfcj8eXEdG3Oz4p6z+rofS5nQUqPghY6pV8jizQft5YnPWy70/eafDZjGy4rQd6AYQqno
LeZfGP5UySX4C9bPTvsIc+bPo9iWiP4g9Z77KgDO9Edm8an/lMsdszY/YW2+ANUqDBj/GT8XsC0R
2pK6UmGWZmaMYaEf/u/AyqVfzY003M1zsLATspCDnQvwXWxLRH9Y6hDKdOUH3sq5+cNLR6/C2aNL
h+cptiVCEwxgrEREq8BQvggEkhqBQFIjkNQIBJIagUBSIxBIagSiBfDfUQx8OjEEd7/op+vwz+sX
BEh0sZgN1E3upGeyJZzLzyT7qV0vUbBc5iEExxV+7pEtI8XvMKmQmiZcKGe/8Kf7nPbO6y2RcCGF
lfM/GO1/mDS2Gv5OJ5N1AjlOixvPPlbouPyNxTylZcpIdHl465XjzwGaXEE1IrVNDMeK+UaFEtc2
RH31XpM2lv0OOvVoEWAySXGexMQCCpKEO0dYTv3gFWpRMzIMC4tqWxS3lZ1F7SHrBxGenm42yW6d
EhWmEVExSfRxuc9eq1etN/iwZo/JhyUuBYk0U3pxnTDMUChdmlvX/gZ7Ku82/jwRThDBr/S2TOqw
T9cHICzf1DtRonyydD0YSbET+dwiqWN9TJ0NdbDUiaVLVXzG+2jrPY+GuH0Y5PvUUOPS/uE05Uss
WzqqYR36u8vUy1ITfjxCgsMTag9YnO38WvcNsjs34y7xPzQ4uPLTC48TWw1BXvu8shUPlTLiuKJC
RuRFRAJfEuidVSYpfRHtPBV8SQDRolOBvkhLsx+Ibgxo2zRDgkBLjUBSIxBIagQCSY1AtAkDgYlo
gZ46NIMkMaUU0A6HxTrtmTzg9dT8aWL01MqycEYU6qVOq6f2NvCHEJZCuFc7PfUiQEmrAgn11C03
WkA7TLmjt4vTIT01FZ07Or2CLNxTOzOpU+qpmRk5Equ2hqi9BOf0FNwPR09tNyalVttR51rSQEva
GyiwP34qomrZ28VySHdHEkjMqiy7lunmFB+y4GReCkvNtBxjkQCizR5n6Wi0brIbSH0aKqGnZs0n
UbhXSewG0pkKdRmliuZ66rBnGdvbRZs44SXvTsdJ2ff+pIypgp7aTtaCnrotVUOokJoExW7MGkt4
CsqcVRU6t2CyPdq1yfcQp+7BG0EEJaqp3A9h30eYCxlNARJvqEmXr3/7/XV+Ew7Y+mCgGNRTU878
UpFdDpn1mDepusQB2tWzddn5QChbakav6yt4rSVvR0DZ60iK7R/CRLEQSK3brAYO6akBRCWMTi/8
SbLXhJltTqWnjt+Leup2oDU9NSXy8wAImaG0zMQK6qkV3A9EX3gT6ISkHih2YOIAITuSRT01WmoE
AkmNQFIjEEhqBEKTgSLl5L7eUFugOdZiUikYb5ovZCgurkB/7cepJoL0gbO1HJ/aF1L78alFiumI
+NTeXh31H3pJqoeTr0hYc6zFpFIo3jRfSF8CHUrvLbFC2VD60B0ETLIUeurwo1mBnjoiPjW3V8PH
83RAK63VYNSF8AOT+1DRXHaZ3iCYX6RqoXll60XT6ampjJQxQm2tacNzxCD6FG44ZRV0a9I05HMk
STI+FaNeShufWhRYksT5VAl7tYLOr3Mlc0PrJ+JUKXo66wWo1qpjeurIwrjeB0oSFElNAPr6KSxx
L73KCE5tsMc2VSo9NW3haSHyuQWfuk8NtarrSyl7B8em95OqeR+JZ21fbRCJpKb96HyAUk9DCAHJ
qRwnaVt6k9hD0VhOo5SphYGi/yqUMCK1Jr5GRGznKNFxgv5a1Vwq66nj98brqXscCrzfgPGpdfSP
UE/dWZ8a0Wl/qUvZNrv7geiK/5RymgP7VrTUCCQ1AoGkRiCQ1AhE9waKKhNJyiGeOzJ54Oujncco
cYXhoqYpFl6g3U4bn5oJjkJCGu+gqjv4/JISjKenRmqFwbp6iOf2c5oEgqAlFIbdQCXSR5zL026n
jE/NHIqENd4BVTcNLNic10POziw/y+4YgKYch7pHavNZonXBeCPmvx0gUgH1OFICJakbTznCvGoE
PT59fENFRwZyRbIavR/AlpJ7+LLY+45kOMQP6lmiQOhp6LIpTuOIeP26FNNSdORE1lsTXPt4ZSwN
q7o9EvdTfBUNpNWCoOv+a3KxwfOFUqfeUJ6/17wI0snc5l/LVDCDafTU8XGwKUbp7ZJP3R9PZElU
Lx7BEmE4YsXo2Sn01DK+R4JbhWid1HEv2WpkqNO4KzTkR6gWvTMOLiXR5URIYjDBOkeJlHXitCq5
ApJmbbXKbVRxb2pLzXfCfnRqLjg1ROisuyu3Vo03HaW/ltEqC2TOaeNTc+eJ0ngrfMILEcYAQVeu
V04Q6qm7Y6kpoLRRB1b3/+hdJ/cDW6R7LnOqXXiN0gwUEQgkNQKBpEYgkNQIRNqBoviBSu+F09Gz
ADHxqeP01Fx8aj/idGydaFC7nTY+NaenjlZb83nZEmN8ahVSiwbZGginY8gSE586Rk/Nx6f2I07H
zhzz7ZI+PjWnp45TW4MoPrUTdV0zPAv6x6emNCFAtWYQxqdWDSKdIkiTWnpRPMrQ0SL2aj6L92v6
x6em/RYwlqS+GagsUX31ElULgR6r3lUOckqJpk9eNI5PLW7LfooRSQQ/8j66JEsd2Ufa+NTxuaL2
onihNZ96kzyHpSEdduw7ivwdnzo+dVL47Li9SOzUPjUlhGwKQ+1EipapkiCodHdbwhniUlR+pBwo
QnQs8luJ07xcmcolbZlTNNVe5z0GFFirux/2FBenqRYKp7WIkxzSOPOq7pC4O0q7zO9OumsI89mj
VPGpReeRjU+NkAPGp9bGp5fuEFFPncr9QHSF1V3NtslnPxDd8Z9S7UI3BC01AkmNQCCpEQgkNQLR
xYEijRyHBLS+vGyzl5MHRFQ+ifjUosc08TPBYd1zW+JTc3tDqm5RDVVmx5HU8d96Z7S+via1p5NL
IX20fHxqPuxUSOcsvoGCbdGO+NRsC4bjygoU4AR01FOH6uvGqCY9J3WUYQ4aPCL+xHNvwSui4zXV
fLRn5yfhcYcgyrTkrUel9orU1iHZaj8Imqwi9jhG9XCiYRaWWrMmpgpxoNO8TSCMfq0cnzp2r9Rz
cIoxqlOSmsQ5hnp2ecT18xlFqLowVNZFTqenZgMRivlNQ1HXWZebxHmICAn3o7/gi5yZF7NIR8+l
rqem7OsFihbdqRryuTX3I9mG3XImg3b26y+S9MWAp60jUU/dP21Lu8rpNpeSxnKa9mkXqpFP7UWl
Fgaj1sbnaDU+dZBVUh+JSa+njioXt9cVgxOmSPF5EWGgnlpHdwf11B1wPxAa+0vohKSZ/UB0x39K
OZjEvhUtNQJJjUAgqREIJDUC0b2BoqMpTZox0iVidVgf7Sm95eJTK9SABoVc0nrq4Fl9SSC1opNA
MO618HuKbBlRT61CagIy10mXiNVhfTTQcPlE6dVrwO50TyKnpw6dldGh8ycVSFbEWuxe66m501vK
6WdZBmlGavBfAvFNFyXuGhF9w1uHaqiqnUmPix6jpAnchjRcp943OFcCSzmt+cdBwTND/osu7pq2
k/5ESO6O30Fpe6aI14vCTpDwxTrNXI+SjoQYFrQ3/xIGFwVOdFm0e2pLk4M5Bl5SBFVdRUt66qg7
09HNCtuTthI8eDP71EGyaltoMT0oJ6uO0C1H8VN2VEBb1VOndImIyjc8kNSxF0Gi/+yB6YgU2rGF
kfjUlmiQIHFDuQO/dHc9mtqOYzCuualwTVfnw4neLKE9DoZGUD9Jp6YUqMSEA0LBUlM+lgfff/tr
ukSsjtJHJ+up+QjWMlplwbkk9dTxUbGjNOHBuUjUUytBRU+NHWeb51FStjTqqVP71OEOEDndNVZL
eCp6odzUqFiy2g9CCHK63WMA1ZFwYr6eoXp9qdGf7gcCEeF+jJ2Hu6/1naVGIKLRqAHcaCCpEbeS
J3UF4OqYjqSeb+YyuVHvfqtUrJ+JvJdgtgiBnaQA1WIuO9aARsUEkGwJYHTWSV8wjlc104483cdX
bNSo6/xoNvt41a65VdFSdquxp5yYuVhxlwoVL7N9GPfYpqUby2ZH56GRz2WLE6HMk8VsrjBpeq65
ipdTJ8xeGDf+rsxqSOoHDp5rHJn6bCDBffu8xSf2BIcH9WF4Zs/i6O5xWIP5mZkZWK49Ao31A9be
Sw8OvLU4dYe5mHus2q+UvlScMv6+d+paceFuc92o5RfhBNw8fxMaa0m1ahTdJmsU9tqZnzcyW5hx
j21gfPfod6feC6WNLbU9S27mSTdz/RNjS3s/ZCzcPW3n0w1TcNX4e/UhDUndgHfBgZmnLCtsWYPS
wfx81lgGGDuYfRysRcNqZD27u2P/W/A5yJ+CVbjNnhxsZr4K4zl77zumXyjnZ+rm4pvT2/uV1J/Y
sO5KyJ82amnfyg/NLcL6tiaMfykp86ENb+n9TuYPH1sMHNvAKpwagzzUVq7cBgPu3nvdvUtPXVmD
C8YFmta0jV62f5oaknoIdhXq7L7mwr6XVk3TMLb788WFkrW4lFs9v/8x71oMGzWpmtXZgHqm2IBH
G1BdOePufbd7pDo0+pXU8y/a16vqXbR79ucyMDQ52Fj9aGLm697St+3f7SuFjLf7xBtuS0N5CkwO
537x+BuhvQAjh18y8g+/rGkbDZgu0zhs0ZDULx6HvYeLTI969rRhh2167joNNt/rQ2M7vFtyDTKG
/X5up3E9msfHntpD4JvF/D357aa/CXA/MC7nWr+SemnKboH8Tqfa1f1z5wyaXcu9Lbc9kzAhupQJ
LFXrc2f83TW3gSwTbJroS6/uvzO0F+Diq/uI4cHoKgF5n9k3X/25KxqSeuriF47Dnjv8DeWycx3X
zUUbpXs3CgZdbZi2hc5/euXYINRuXn4YPg509czKadPfNLATvBukDH2O6onfXNlpOwb5lZxRncXV
s/WzjywvKx5n5/Tvi9pizu29y6eFt7+x+eNQKmrbPK8bpnpiUcfZDyg/eHHBIOoxcJyF6rzj4L0P
qlVncRle+ymTuQqZpdXawJC9ftr491x9fP826174mt8fVfXxt9JhvPZU7U/sWk460oId9fKpjGq1
rsKIsP822zp+dvVPYc99FWuAoyHKowDFjI6kHqnUy5cMz3oAJuxppXsOGe7FnMHwH8LCDuNqzBnk
HIQtC16OjEHbfO5Sefoq5LOTO4x0AJ9Zg7lJ66in5krVcqVgJ832N6nzucn6/SPW+Hkd3rI2rbwJ
c/OPymRm5uDy8I9Fu3Ow45Bxr4zkLu2EEeDm7IyVfLaxw2hAc3ZJx7kPy1N92+Q50JHUP5gvZUrz
r8OROccBHFo+PgOLsyU4d/Jw7ZVFKB67Awpzxe8xpH4ZigN3117Nw2hmcfmkUa/ZoQzkr1nzH9uO
NG9bPvq67Ylk+pvUo4PXSj+qegMJAxOwDfLT31Q8TlPcEFd21WrzM3Bj8O6lk9fA7Cu5k2eKyyev
a90+5dEtGrmYLWk/qrdn5dp668rFvner24tKjM2d/NBTabP2qDKaFag1QVO5XpfrvfNV5DGH7EBz
NWpfMR83j5AFWEVSx6K1UL6yVJXk/iZCHC9rtbQ5EaHZDwQCSY1AIKkRCCQ1AoGkRiD4+NSBb2Mr
v+0cjMPlhayFwMbAgaMiR/O7vRA0wjfbg2FDvUg1odA7NDJutRt1KXxwudDWgchiwpIGc+LnxjtL
6pZBwuvhCyb+SLQocnRot5NfFA8tGOGIirIKb1U2zjURB+mWDG1t3xCUSNSVDSeLnO6O+0EpdYIv
WUvsovFjXShvBwV2Dfz0weOB849SIndz+MR0okNR6SNQIuojREUT3o3Be0W2nwpliyspcrmrltqN
WB8MUs0Eqg5Fr3bJ5wQnIxHG0IuwSJMvLAksu96N4AjOab2gjSTCOXItKeVvHiK24WrEcwOXUj/a
XkxdPScIDXVnSU3lrAob7jN8RUi4QyWiay9t9kKHUfoSAHcgUWj+wEiAMjdKu/wxwpfAv0FThLlG
KJLaiwJKk3lOVbrpTr+yQVuhYdT3PjoSjpH6wdWDHRCiswNFiSjPKp9+EYW6jnc/wlGFScSdQgL9
fCBhBF0knB9o38RE3NkowTi9XZv9iJnZSwhULRzOh+IvS8f1JFEh+EmIfiSJ01R1kNYeC4p2WANS
+44f0wX7MZKtJRrRU4s8AT+P0CyFojS7AaRJOjeAuR/ZA0Wc3j985ORaVBhpYdjohM9gBLJIhrlG
qCCVnpqSVna36zTtP1BbTkg33+OUvtdTJweq7t8r2o7nIDjm60NSkzak6LYrSrp4RtLWkiPSAAVN
CCQ1AoGkRiCQ1AhE2waKYi2Q9/lulcFP6MkvDc3GsgInUFJYq4mecTZiU5M6bn61RWrEyRtUBMzu
FoU8KFdG98MiBaORdsTTAWm1vxfEomv+WNQRYfuKbFt6HXnLCLUnquREMqOlDpo81tAFpNXAPzcL
i64DxyKc6tr6n1Udx/khrAMjuAFkVNloqpHUScaOF3UQ7kUrWesoVB1FSJGoQJ/pPdZMocpGbEpS
O+ZPXkdEhYvhdZqGeYTVH6NngUhHapI8cIwyvCHlNJHnIv+KFVG4nTo0vEXcWu6H7NsYhIZISGOp
FQzDwOqwhc4HkbydkNOIGFIHJL+U11NDeI0XXXOaZS4To8i2juu8AiuYdfZ10CHJsrzomeJE9SbF
QN9dclWSIqk7Dt301P33mFzxnT7k9OZDH2o/SAdTI5DUCASSGoFAUiMQSGoEAkmNQFIjEEhqBAJJ
jUAgqREIJDUCSY1AIKkRCCQ1AoGkRiCQ1AgkNQKBpEYgkNQIhGakvjRanP3URLH5pXplAqAyam6r
lLE5EfqRulBxl4r20nzFhLU4URxtjj4+2ixXtgL8s43agad+Wjt4IT9zxdjXhGrD/ItAaEbqRmGv
u1TcYy/8Mjw8M2O/AP8Xe+jA0r9dGqjCEMBfXS3U//nP/wCemq1UjX17qn93qAoD2JwI3Uh96P3e
0oazsA5jTIKn64adrloW+Y69w/+l8b9/6/ovQB4mYOHtD34sDxu5IjYoQi9Sz3/bW7rummx4LFeo
WosfghvPgGGnt5gWufkG3ICBH7zT8ExOwn0wvDr963kYXKlhgyL0IvVSJrQ0OLeU33untXjBoPPt
xu8201JX7oCfN5Y35gAebpyEtckf59GnRvTH7MfSSuYMrFmLJw3bvDI6Cz81LfXKW1B//uLvvGEs
vpG5Dmv/36ViHQbMISQCoTmpLbgWeAtcXTpg/DXXbwc6PD42njXJbqQYv3EhD82Za9igiN4jHPW0
AjP+Un5jS/5wftXyqe8zVgFmbM/k4r2jS6+XK1/7O2tuZADK1l8EQn9L/eLQ9a27zlqLG0DseWpj
yRg6/mglA5UT23abD1+gOTk6WoZmvfI0tiii55AP5Tv7xLfsR4b14UzjhrE4+4Ez2wxz/qMqVE6e
w6eJmxi6hfIdwKigiFuN1ChoQmw2nxqBQFIjEEhqBAJJjUAgqRGbDfwTxcCnE6PgJuN+uv4dLP8T
jc6nykPF4r9ixKUnkdVIOJdTTyr9QWDKFJJrXf4Q7rcf2VJ7Z3U32x+GxI8zqZCayl0oJxn/A7TL
JWcLS8LFClHUTy8sf2zd2Z3U2UCJHKfdBfdG89uJbTTnDATC2/y89gZCtWMRV6KBgFyT9JTUNhV8
Q+RaD/cTte7XZomozLR3be2Qi3BlimEcETU26VTZaPDeoBF7A5Y92M8QjT+fxxVsseflHBYW0LZc
ng1216hsvbpvKLgPmye7E+1gqdzH20NGI6HRIo7aR984LWnmU/ONTYJNT6i4jXvd4oR1dN3bMdZa
O34I67IqVcP+BnvnvdtgkdCfTk9qkaukL5j+2u+k5cyo6cZSlS9Ds168c/d0t6r4WepkDMYw2RiT
EBkD0n/tzJWYEJVqUOq0kHKtleZKAmtI5bSktgwWJdG2murJaRpX1jjnI6ZSkaaSkO55AGHnA6Hs
fhB+cMV3zP4atQdhxJ1apT0ZJrqn9woi/BGl58svUw0/L0s4Iu/hxt8xfh0Cdx3lHQ5CAX1qCajp
qbEX7KAdVrkH9IJueuphpU4eOd0lVt8Cw/e+IDUSuu0zGenaGi+E+uwHAoGkRiCQ1AgEkhqBSD9Q
TNJTqwuROzl5INBHh2XVovSuUsRLz2RLOJefSVVPHSoXtbTRYcV0aL46UDXUfyiROklPrS5E7iSn
g/roCFm1oHLUm0XwRfmSempf2ayqpw6Xi4SPG5Qb8lMemumpvXL8ORPxlmhG6gQ9dZcUyC2xXKp0
vHqUyUZSnCcxsYCCJOHOEZZTP3iFWtSMDPJ6av0h6wfxL2b5r6PJ5VYTGYkU0+Lz8IUJ5NX7+fiH
++KJYrRJ1lmfR4JSJaKSTenWbUFPHX+eCCeIoEShZVKHfbo+AGH5pt6JEuWTpevB0jwtRD63SOpY
H7MfhNTS7kGq4jPeR1vveTTE7UOCnjooUtaZ06n00Zp1R/RW6DL1stRhPXUwcoZASN0rkW+Cnjqk
jxZootntsdVoh55adJ7QcUWFjMiLiATGp+6dVUY9dRfcD4QWvkZf+Uv9N/uB6MaAtk0zJAi01Agk
NQKBpEYgkNQIRJswIArhnPCMRSbaryh0dZtnWUN6av40MXpqZVk4Iwr1UqfVU8fGpw6UQrhXOz31
og5BIVkI9dQtN5owdHWbhddhPTUVnTs6vYIs3A8bzUaBTaWnjo9PzZdCvJfgnJ6C++HoqZ3Y4NSO
Lu5cSxpoSXsDBfbHT0VULXu7WA7p7khhxOrI7omoFypig+JDFpzMS2GpmZZjLBJAtNnjLB2N1k12
A6lPQyX01Kz5VAkoSWI3kM5UqMso6R6hKexZEolQ67LBw7vTcQbCTksYUwU9NWXi/3bfu8X3E9OQ
msTEEKX8N3ZUOasqdG7BZCuFnZbwPcSpMT5137gfwr6PMBcymgIk3lCTLl//9vvr/CYcsPXBQDGo
p6ac+aUiuxwy6zFvUnWJA7SrZ+uy84FQttSMXtdX8FpL3o6AsteRFNs/hIliIZBat1kNHNJTA4hK
GJ0+IZ612F4TZrY5lZ46fi/qqduB1vTUlMjPAyBkhtIyEyuop1ZwPxB94U2gE5J6oNiBiQOE7EgW
9dRoqREIJDUCSY1AIKkRCE0GipST+3pDbYHmWItJpWC8ab6Qobi4Av21H6eaCNIHztZyfGpfSO3H
pxYppiPiU3t7ddR/6CWpHk6+ImHNsRaTSqF403whfQl0KL23xAplQ+lDdxAwyVLoqcOPZgV66oj4
1NxeDR/P0wGttFaDURfCD0zuQ+kj3t2lNwjmF6laaF7ZetF0emoqI2WMUFtr2vAcMYg+hRtOWQXd
mjQN+RxJkoxPxaiX0sanFgWWJHE+VcJeraDz61zJ3ND6iThVip7OegGqteqYnjqyMK73gZIERVIT
gL5+CkvcS68yglMb7LFNlUpPTVt4Woh8bsGn7lNDrer6UsrewbHp/aRq3kfiWdtXG0QiqWk/Oh+g
1NMQQkByKsdJ2pbeJPZQNJbTKGVqYaDovwoljEitia8REds5SnScoL9WNZfKeur4vfF66h6HAu83
YHxqHf0j1FN31qdGdNpf6lK2ze5+ILriP6Wc5sC+FS01AkmNQCCpEQgkNQLRvYGiykSScojnjkwe
+Ppo5zFKXGG4qGmKhRdot9PGp2aCo5CQxjuo6g4+v6QE4+mpkVphsK4e4rn9nCaBIGgJhWE3UIn0
EefytNsp41MzhyJhjXdA1U0DCzbn9ZCzM8vPsjsGoCnHoe6R2nyWaF0w3oj5bweIVEA9jpRASerG
U44wrxpBj08f31DRkYFckaxG7wewpeQeviz2viMZDvGDepYoEHoaumyK0zgiXr8uxbQUHTmR9dYE
1z5eGUvDqm6PxP0UX0UDabUg6Lr/mlxs8Hyh1Kk3lOfvNS+CdDK3+dcyFcxgGj11fBxsilF6u+RT
98cTWRLVi0ewRBiOWDF6dgo9tYzvkeBWIVonddxLthoZ6jTuCg35EapF74yDS0l0ORGSGEywzlEi
ZZ04rUqugKRZW61yG1Xcm9pS852wH52aC04NETrr7sqtVeNNR+mvZbTKAplz2vjU3HmiNN4Kn/BC
hDFA0JXrlROEeuruWGoKKG3UgdX9P3rXyf3AFumey5xqF16jNANFBAJJjUAgqREIJDUCkXagKH6g
0nvhdPQsQEx86jg9NRef2o84HVsnGtRup41Pzempo9XWfF62xBifWoXUokG2BsLpGLLExKeO0VPz
8an9iNOxM8d8u6SPT83pqePU1iCKT+1EXdcMz4L+8akpTQhQrRmE8alVg0inCNKkll4UjzJ0tIi9
ms/i/Zr+8alpvwWMJalvBipLVF+9RNVCoMeqd5WDnFKi6ZMXjeNTi9uyn2JEEsGPvI8uyVJH9pE2
PnV8rqi9KF5ozafeJM9haUiHHfuOIn/Hp45PnRQ+O24vEju1T00JIZvCUDuRomWqJAgq3d2WcIa4
FJUfKQeKEB2L/FbiNC9XpnJJW+YUTbXXeY8BBdbq7oc9xcVpqoXCaS3iJIc0zryqOyTujtIu87uT
7hrCfPYoVXxq0Xlk41Mj5IDxqbXx6aU7RNRTp3I/EF1hdVezbfLZD0R3/KdUu9ANQUuNQFIjEEhq
BAJJjUB0caDo6jK1F1L7swC8PloYplqUnolfQ1TjUwcDwSYXMy4+dSAGYKAUohoSjE+tQmrCxEjW
WUjNcCCgjxaEqRal9ybFYtPHnqtN8alDsai5UojOaooYNJ7Tc4vmB6kmvSU1b1r6QUjNF1AoqxZT
lDImlHT41qMQ3ZLxe/vsErCF7G2QapbURNL46GggVHwjEvZH0nYV0udK3Jsgle4zn6O3+mrOUpM4
9ZLGfHd6Zq63luCB/46UkljJeaUqhZ6ayrSkMI4eRq9u0f3oP4j9iCQeEC6hZHxqN5m6njr+BFT1
JRhEKlL3keg0hV+QljdE0l+I8Xoivo7hdBsY8LRlDN46nKZcUals+qgI3AmTGS0WL8R4RyqNnO6k
pdZXSO1358L41FFFjYpPHRXPOvZc6eNTi6TRYU044VdkyojwgHpqHb0k1FN3yP1AdMtf6k42dD8Q
XfCfUg5asW9FS41AUiMQSGoEAkmNQHRtoEhDH3xnxtsCTXWvZ5Y4tTFTpKjyidXJcvGp26CnDp2H
WtroYMxs7luNqKduldQkSlIs1lT3emaJLS3Lm6jyRaiTpeJTt0NPHT4PEWjCaXKJNdNTUzM+NQdf
TM2Qq0ekDnGYCpVCnm5Mm7YVkiumfCHFtYosSblsgRBuRD456Q0lFEFCD18We11e1qc2xZScwjeO
tzq1sx0lnucmafGmaFM2RSnHLeFYlHodrTpGT90/oU9JUrC6cJcZCiIpr6ugBDoSn5rGJqVtClC5
yXzqvgUf2V/mPUqBEFrx9ct2x6cWq60DSSU130jqFD2tropIqlo0mmYWh6YdVNBWHn6LXhxFSPjU
kT2h5px2SisdvZm2UpFWa0/lN4eihKOVTm2pQ52cUFrde6cjIt50lHMcSs9XRFJP7WVqS3zqqDo4
djl4VtRTywH11L3rYFBP3VX3A9FFt6lL2XCgiOiC/5Ry1Ih9K1pqBJIagUBSIxBIagSiewNFe1id
qKjUJXA1DQc9onElitBTK8anZuPvSX0rN3BW6o31Qnpqd7dAPoh66rSkDkUIEl8lTQJXC+JN03D5
ROnVa8DudE8ip6cOnZX45SUiTTgJWRnQTE/Nnd7STj/LMkgzUgMfL9R9nuWuEV0DV/MqDGl9J+ld
eSO3BW5DGq5T7xucK8GiQE+tG6nBM0P+uxjumraT/kRI7o7fQWl7psgAkUEnSPhinWauR0lHQgwL
2pt/34UTKogui4YCp0TtMW8YnYjToBqXV4liCScgwMfYFtYJw1SrkzpAVm0LLaYH9W9D+XjTnn5L
clTAesBqFIs/QZJLRCTeBUPEuB/MRZDoP3tgOkgk16nce32coVb+GoD3GbM2eh+INmIwrrmpcE1X
58PRU0vEm+Y4TdOcpFNTCgpqa4SMpabMHCoEZdX+mi6Bq0PxpvntMfGp3bjPXNEl9dTsjSGjp45S
TEfsFVUK41OrYqDzb10jlJsT9dQd8qnDHSByumuslvBUEC2TGgndreFuYmvjpVAZKCIQSGoEAkmN
QCCpEYjWBoqt6Kl7Mc9EA4HmEvTRQe1yMGB0XA1C2u1kPXWUfDuYNyizDlcosAH11CqkbkFP3Yt5
JhpYStBHh7TLgYDRNLnO3LkS9NRR8m3/TuLSkegKBTdoGE4vqUSiiNU8SKdIDen11D2IVs1qQKli
TnZJrQbS54oXoYgOQ6M/e+5s0NZCJxVssedB19PoqUkvG5KkMCwhh4MoX75WHK44kaFgb7/7G11W
Xd9aemoq1ykGZRzqpJHRU3ckuDRKFVRJ3S966jiiiddi7V4a5b2EnhqDS2tB6vBIR8JaaKQ9Veyy
Wyu5gicvo9uWKwwaahncQnpqSd9DIWGbStO+4NLIaVVL3YqeuodUDgZ7TtZTy8WzFudlzxurp5YK
Lh0RmDrqrLqEBtcdqKfu5X2YrolRT63gfsQ2pAHkdEccpe7m7tiAZrb/SE3Ml/MQ7bn+RHKsq5y9
d6guPdSf7gcCEeV+bD0Ho5l+s9QIRJyhvqHTCBZJjWgDfu4qwD+oakjq+WYukxtteH1KxfqZyHsJ
ZosQ2EkKUC3msmMNaFRMAMmWAEadMcNswThe1Uw78nQfX7BRo67zo9ns49ZFaxRy2WIDStmtxp5y
Yuai3VCThWzGaNrGWDY7Om83YMU9tnlQZ3vpg9l8PZy5mM0VJmHebmInp1aYXTH+vHSPhqR+4OC5
xpGpzwYS3LfPW3xiT7DTqQ/DM3sWR3ePwxrMz8zMwHLtEWisH7D2Xnpw4K3FqTvMxdxj1X6l9KXi
lPH3vVPXigt3m+tje4+M7dkKN8/fhMZaUq0aRafJPrZ+vjRVgvHdo9+deq+9acY9tgFnO9l1ovZP
xt3Mk27m+ifGlvZ+CH4ZHjabeEbDRnroivHnal1DUjfgXXBg5inLClvWoHQwP581lo0reTD7OFiL
htXIenZ3x/634HOQPwWrcJv9GKeZ+SqM5+y975h+oZyfsWr65vT2fiX1JzasuxLyp41aGtiAA/9/
e+8DG8dx5gt+Q3JmODMUNTUkraW9zlqiNkCysN+LzyFl0UzWlBNtoCyM5BIvECcvDnDYOAj2jD3k
ckjew3l9h3u3eQ/7x7hcsKsFLpsYvod9vhwgb5zbvEh861BUrIlMZ73Jyzkn6o9lS3YkTVEUh8Ph
UJrr/13VXd1d3TOcqSG/H0RNdVd3dXX1r7/+qvrXX13TbuFb400YeTZq58O3rcQ36+NvaA28AWeH
IecpW4O1vnGykj66Zufea+euHr22CZfgFvyJ2k3VVJDU/XB/nrvZmosP/mRDNynDD3ytsFg0kqvZ
jYsHn3SuxYB2JhX9dG5DLa09lZ9oQKV+zs59v11SDRq9Suryy+b1qlgXLQ21URiE/rG+xsanI3de
cdMTWgM3oTQJt51Vp9926GCs30jlsoWKLxdg8MhPXtSasJrJqfnE2/Vx7WkDBQVJ/fIpOHCkwLTa
+SXNDpv0vH8JTL7X+ocnnFtyU7vEGTi2X7sezVPDR6cIvFDI7c3t0/1NgIeAcTk3e5XUq5NmC+T2
m6f95qkj9y1ch8Eb2Tuy+9IRPf5Vd5RrflW7Fab1VMpZV7UbyFr/0PR/Kkzd7csFuPzagwT6Fqo/
ePA9SjbS1X/SvI/3XVWQ1JOXv34Kpu5yV5RKFn1v6UkTxXtv5zW6mtBtDi1/sX6yD6rrVx+FzwDd
OFdf0v1NDfvBuUFK0OOonH6qvt9g43MHn3l9msDyxvna+cfW1mQLGDs0s0hhIeAp7az/nbPC27+0
pLXtaj19v6pPPDrK3cHqkBpKj1xe1Ih6Eqymq5Qtq/IhqFSs5Bq8+Stm5wqkVzeqqX5zeUn7O1Yb
OThuXLfnYZfDCXX8rWQYqR6t/q1xll/VfWrdu56olc6mZU+rsjLz0rJujLU2FYyiWusXQjzT7yrm
t/JIF1R6fc+08OBsrXRFc/xSMDpqrNh7WHMvFjSG/xQWJ7SH54JGzj7YteieikbbXPZKafo65DJj
E9p2AF/ahIUxo9SzC8VKaTZvbprpbVLnsmO1hwb1/nMflEZBt0n1d2Ch/ITMzvpQZ+r1nNHfnDjs
k7Br2db6LCz+AgaBG7PTFnKZxoTWgLnsaI7pZaqFC2N3plUk9Y/LxXSx/BYcX7AeJP1rp+Zgeb4I
F84cqb66DIWTd0F+ofAPDKlfgULqnuprORhKL6+duaC5jv1pyN0wxj/Gjzf3rJ14y/RE0r1N6qG+
G8WfGd7UyunqymnN6I7COOSmX5C9KQ7eq48vX7u/Wi0LxuSs9Stnjhw6cR30ZyV38HRh7cwKrPSv
7L7/vKINVBpW6HZrSftRuTOzIrXh7vrlnner24vZkPHmsU8cTbprl05GsQq1Jmgq1eQG3HO5CvKY
QybV3AjKK+Suhe0JsIGkDsVAS3vLUrVWQxrzCONltZp0T4Rv9AOBQFIjEEhqBAJJjUAgqREIPj61
J2pi7M/HvXG4rBenvjDR3i9/gkM5cyvtKT2FM4V5Kh8QpNoMOxUUtzowumhQBQUxuikbxIMKz54J
ih0d5hrRGqlbhj9IneCC+aOZhYVy9lOFgCgeGmXvIggMUg3iZWYKXBK6iTAGNhfhmnhCqVJ/E1E+
nCxyujPuB6XUigdkpNik9mNcKCeDArsE7vbe8sD6iw4gQjiiErAjrtKIEvjVfnsrqlrEsyfec8q3
m6imSOKuWGo7Yr03SDUTqNoXvdomnxWcjAQYQ9dOiYkXxEo2yqigBP+TnopifFHbkgqPTgO9ojjP
KULd2ctF5xr15EC0l9RUzrFgw336rwjxP1BFBjRqYhkSXAmZEhz3ngprTgLtMWVulHb5Y6JGsgP+
RYa5RrRGaocFNJrnsUKHbrXUlgbE3peJCe3ZJl7kyFYqzHjwaK070FGUmHoiTjBoUajrcPeDkmjL
zbkfAYaVhN5lJPIU28M23lHynhhGYu/Y6EfIyF5EoGphd556TXaU88C6M+HeSAj9BF6yb99Q3rbH
gqIdVoDUxBkZZh7BnBsYHOOZCgySu4/QLPkiR1txmClJ5ga4BXERngMO7xYfOLjmq2BYKGwqY+AJ
M7RN0KduMxLpqWk7Znpo+TDtL6gtB6Q773VKz+upKbRn9hIV0Y73INjn60FSkzZs0WlXlHTwiKSt
NUckAQqaEEhqBAJJjUAgqRGItnUUhepnd1rtOJ0f35tf6huNZQVOEEthnUj0jIMSO5PUYeOrLXIi
TN4QR8Bsr4kvekbV8g53PyijkbbE0x5ptZsLYtE1Xxa1RNiuItuUXgfeMiSI/QmAZN7Jltpj8lgL
55FWA//ezC+69pRFONW18Y9VHYf5IawDI7gBqDRv0VTvaFJHWDle1EG4D61kzSIR+TYkwOGhfgfG
ea0pdTzUViCpbfMnryOiwqR/mcb3120VUhylq/8WQiu940lNojuOQYbXp5wm8lwUf/QUYx8EIsz9
kP0ag1Ai9BYCLbE3DEMAfd0BP9JqLxCtNJLapxKmvJ4a/Eu86JrTLHM7MYpso1zrE1jBqLMrqPZJ
lpOKnpHbOwepnrvWCdmJpN46qKan7r3X5Mm+6UNO7yD0oPaDdGwnBJIagUBSIxBIagQCSY1AUiMQ
SGoEAkmNQCCpEQgkNQJJjU2AQFIjEEhqBAJJjUAgqREIJDUCSY1AIKkRCCQ1AtEdUjdmywCzw87y
mL6sY3bI+L+EzYlQj9T5WTtVsFJkMJ2ft9al4cPQgHf1ZLaWLVXuhd/72G4jpwmVhv4/AqEYqRv5
A3aqMGUmSh/IrX329/RUJZ+f35+qHT4BxdkrMD0w/e6n4GfNu78/q1N+qvKLwxVIYXMiVEB/zk1/
ZOIWnDdTl+42U30Xqv2vNvTUN979d//h35+t/yJ1c/6Z34G9K+Nre17/F1f+4t/8TzMwumfxf33u
v3/gvZebgw1s0R2IvefVtdTlF53Uim2yU/lsvmIa7YeuzcDro9ZNcBWuwOrPUh967X8sw30wsDH9
r3LQV6/iBUaoRerVtC/10PT1/IH3WAulGly6rTnOD2jpO7S/ofr6jz7wf002zsDm2Os59KkRvTL6
UVsC26eo5ODIsX8FcEZL/1r7+9Wl2sxcCdIrsPn/XinUIDW7GxsUoTypU+bYhjUSMg+XH70E8KiW
vlP7e+/d+dqswfjmyM1LOWjO3cAGRahI6tlZJvVT2PcLqFvL+Rm49vZ/BnhbS2/CnfuvNKt3vTJi
cr9UAhz9QPSEpV55tTZ7honIODow9F64W0sMvH7vn+45AMc2jdXNsaGhEjRrs9/GFkUoRuq5OfPP
Td2oN1bsN4XvHgdI//N95WsAL1x9459LtUdTMwP/s57T/8bqamWO5ua+gC2K6DpSGA4U0SowPjUC
gaRGIJDUCCQ1AoGkRiCQ1AhEJ8HPo0iZiRN903hSZkJke45Fa4Yga9vOzhfkHo6vjfvDV4epHrU3
cGeKFMzmGH4s2bkZKfE0r10UX4SnRT37srk41XosUlPinYqWcovu9SDOpLjuVrSzU3C6h+Nr46wn
Qdszkz9T35L0sSiR47QnyVSDbV9v5fl9udxkc+5t5ZX4npVIMUpNogqpw66oMQmtfSE989N2uZmJ
rxnDby+3vvap+WxqG2892t5cBa00sV++LCtSvRCfWucxM28zEBJQZdXamZomkdLwm8Br0ONyWm7y
9tDtY0+8TikojGKxqJz7YUzrTVq5pN1qcsvNtCc9Nyq3Nc4QM7867ah3a/suOHVvXJ/a36WKd727
5YcQ2+habN66x4ft9JLYFGuFjXbTIqHjk5pEDQKEX6Jea3L+HOJ7HzHvYNoCsZHNCX1q09hR1j6Q
ILdCdHW65u5R0fGVcz5JYJ8k1hAKoi2jH4xbQZ3BWsNDIZyfQjo7Tm0djhLGz/X/iLZvw7HsdPwe
iKiVfOfAVdKXi4gA6qkV8X5i+N/K9RVRT41o0alAX6QN7gdii/ynhP1CfLaipUYgqREIJDUCgaRG
IDrWUaSB/RCRelr21eOWDh5E6KlJwPa8ZFxKDe5XNsfWU3vr5dNTW290SegZxhkdR1IHXyWhejpU
f9wRTofrqangHQavp+Z/wtXgAmVzXD21v168Xp34auE7Q3MjovSYnlG5lKWrJl0ndZBhDlRPq/QS
gHj11CFtap0B/xPxuoOCr3TJW09OMU0FTU28qV5Q6BlVXO7uw2Qg0jALa61YE/NPZE6ICoFnQOQp
SkTHiqunDs+VegPeK6/JuyyrHpC7DmrbCFsDyump42uPZV1kS/YRU09NGGdazG/fV6Gcy01gqzTi
29mn9ruBvQLi/Lp66q0yaUzp8fXUzu0Q06Jbp4Z8bs39iLZh285kxLbrtKU7UKYWaJYToS+8y95L
bUs7yuk215KGcpr26CNUIZ/afECyPqBAPd19n6O9emoq0QtrSU8dool2cykbXcVdQD11LKCeWkV3
B/XUW+B+IBT2lxR3Qpq5CpJ6x4KQZJ1JovLDtZJbru8Z63Il2GmcEYhEcKdxbvxvV6BWfXB1HS01
YptgLP+O/vP9c80KkhqxLTBPf20mRpbvbKhB6nIzm84OOZWxJgkddf2T+QJ4MkkeKoVsZrgBjVkd
QDJFgKF5a/u8Vl5F33aw1+dXHMtn0mbTNHLZTGEUipnd2omWIncsWFOtksF0fh5mzVYyGtD4GZq1
WjaTKZSh4mS76/RLUMjo7djIayvGwN1CuU7C717Vp4rV/q6PXMnVlCD1w4cuNI5PftmzwX0POsmn
p7y9gtoAPDe1PPTACGxCeW5uDtaqj0Hj1oyRe+WR1LvLk3fpyeyTld4m9R/culicNGQ6xdu7qlOr
sH5xHRqbUWfVKFhNVvpAbu2zvwdaE70Ep81Vc1oLFSbN9Ecb1YtTD8PPzUbk1mmoPr57ePI5+Nat
i9WpmzCnahsN37gG17Vf8+/q+m4VSN2A98HM3FHDChvWoHgoV85oaa2+hzJfASM5ptkPx+5OHHwX
vgq5s7ABe8zXOM30d2Aka+b+9vQPS7k544Z9Z3pfb5P6m/XxN8Cw1NX6tT2QglvjTRh5Nmq3w7et
RP0kTR+t6nbgkyeXnezH7ezaRjqrFf/78GfuvtY6PXX06htaOz9VH99Ueqrs6/xiUwVS98P9ee6Z
0Vx88CcbukkZfuBrhcWikVzNblw8+KS1wYbG5CZU9Prfhlq60IAnGlCpn7Nz3+9cIGhAr2NCayAD
2X956m3oH+trbHw6ap/yim0wUvlsXrfr++r5tJN9+m13030aXzfhj8ytmHUmFo3U4JGFt9VtoJV9
YHkf+t/Y4IoKpH75FBw4UmDa9PySZh9Met6/BCbfa/3DE849uAlpzX4f269Runlq+OgUgRcKub25
fRnjyfMQMC7nZs93glZh0ExdWTx4NwzeyN6R3ZeOGDJetQn80PT1/IH36A7bwjk3u+o2UG0N/gpg
4WT+wN2edUbqCOS1n8uL0+9RuImo0UDXdZ8a9tS6OFbMkHry8tdPwdRd7opSyaLvLT1ponjv7bxG
VxP605OWv1g/2QfV9auPwmeAbpyrL+n+pob94NwgpV6nNIwdmlm0XuWVzmm36PLG+dr5x9bWpAuo
LelPq/3Tfylsi9HiQ699QXNtJpfc299cZ9xQxenFinlkpZ94udKo5YX85jtpRYb0So9cXtSIehKs
pquUrcffh6BSsZJr8OavmJ0rkF7dqKasB/OS9nesNnJw3LgXnoddTo+yiw5WW1BZmXlp2eOO1Epn
07KnlbKczOu2ufd0KG82P0cD1zX+BJ5Z7olmurZ+hzGit7faVTPGkHpwtla6ojmOKRgdNVbsPay5
Fwsaw38KixPa1VjQyNkHuxadPdIabXPZK6Xp65DLjE1o2wF8aRMWxoxSzy4UK6XZvLlpprdJTVKv
54yBOBjMXtlvMLP+DiyUn5DZWdvrp7DvF1DXbBl8VpQ98vmqbpO1tsxpZZtjdtY6Pffkqj6eNJgd
PSa+J9RB+t3f0J5qpS7fgsxr8lP/NtOXe+fSN/7xf2nk9sD5vfDrtbf+8W9W3y00rnz1uxtXb8Du
s3+xObyUHrmiZ+pvRgvjz3+72PjLxvVNILerm7++8A2Y/z9vwa7VQe36wZ/943PfuPWrX39D2/Zv
fuPX6z1N6tzBPXv37tVPuzb4Fxu/1vpAo40/hV1/dTbqtPSG0v7qlfW/vfrON6D/PW+6691sGNqv
F6+VPag14t6Tt/Q8c52eO23m5mrf166CvatCcF+TwzdulXZV612uT0vS08qdGbku7u765d53q9uK
2ZDx5rFPHE26a5dORrEKtaanLtXk3hvlchXkMYdMqrkRlFfIXQvbUx+NQlKHobVQvrJUrdWQxjzC
eFmtJt0T4Rv9QCCQ1AgEkhqBQFIjEEhqBMI7NzmwH+DH/hTfG4dLGPFaMB1xUKRpPtuJJh1aghtt
GnyBfH17MacqDn3qj2ntOcmg2nCRvDEEXvdI3TKIf9l/McVBzUSRpn3Z1v5hJTg5RHTL+bnnZhHB
JoJyzbjnJOx82FsUYoSyRmyp+0EptQIEGSk2qf0YF8vJoMAugbu9tzyw/iglcjeHGw3diqlIg0og
XuZ6ph0X1Sme8aQiI26XTqqaGcoAAFLMSURBVFooGNEhS20aKMLOHsCGx6WMDbOj6jvkI9RvKKln
Hgh+PgIpw89GGQ0rgfj9BqvKxJ3Vw8wiASwML5fYpjrkfBx/iSLNu05qKudYEBrscZi8JmF7QzSd
w8O9C0vw7ODxfEiwV+JzhGMSkAjvQG4y8rihrBFtJLXTxaLRPKcgdzvIZLcfZIt2iTN7AE0cyhqx
FR1FEn2pSQxGCCJeR7gflESziYoYFMnK6OqGbkIDZ3sSeF1u/xeD8Cox+hEysif2FJ0lYVffF2FZ
Oq4niZx8JmDYQviokOA+Cc8LuH2I7+A4kKcUqYnT02EiIrsxkvno1ewOAcMP7j5Ck+WLNM1FaZaJ
yszvAJ5g1EHH5e8bCK2ZqCcdXJzvjsPJDzuJRHpqSlrJbtdh2lhC3CNRtMIsel5PTaU86B5DzJcj
yOce9amTDxK07YqTzpVA4heLxFYWKGhCIKkRCCQ1AoGkRiDa1lEUqp9d5WVMTZtXJOQdqfVMfBmm
sLbUnbymKEz7zKuy3R9ACehOI3XY2GuLZAiTPkTomIF4VkRrn32yQktBiKzewe4HZTTSlnjaI612
c0EsuubLopYI21Vkm9LrwFuGtOtugvYXhOglS+0xea6o2jRwjILaY0v9omtPWYRTXRv/WEVymB/i
m1xZQvscwGrrLT+SeyeSWmgxxet47TSRfiMhlEJ7nfAQpyiJ9hnfbO9oUlvmT352dypM+pepvGNg
O+FE+maLdR8hdhqpSVzTxrvANJBLROLWiEc+ioRFyLofsl9qEOoT6dNQS+wNw8DqsEW7RNRCns7o
euxoUrvCaW7oLFBBDbzompMuczsximyjXOtLWMGos09h7ZYjoX3m9+F/kNs7AKmeu8it0RJJvQVQ
TU/de6/JW/reDzm9E9CD2g/SpX0RSGoEAkmNQCCpEQgkNQJJjUAgqREIJDUCgaRGIJDUCCQ1AoGk
RiCQ1AgEkhqBQFIjkNQIBJIagUBSIxBIagQCSY1AMOBDJOQP2N8FF6aM1Kyx4PtYOGA1AqGapW7k
D9ipwpSZmJubewZOsztUyGxJX/0SvxqBUAb9OTf9kYlbcN5MXbrbSkF59uKuNWeT2tBri2/WdG7/
8uWb/dh8CB17z6tL6qv/tN+i8tUbdgpemLxase33CJz49lmTyn99x7UGXk2EkqRm3Y/VtD9VWV/4
kWWkZ8ny+iP26trCObyYCDXBhx2bdTp/dqp25MyKbajHHvuPy1a69C8//SVsPIRFlh4LOzbmjo+k
l4/+fTZ70khfh0G8lghF4Sf17CybugVnmbyZ+pXfzw5qznQOPotth+gZUvO4BSVuuUTrP9Z+mpDG
tkP0hE+NQOwAnxqB2HbuBwKBpEYgkNQIBJIagUBSI5DUCERvg/9IgDITJ/qm8aTu5Mpgz7FoTQ1k
zYgIHZ0pyJ2ika+N++Od7txZ5usrUXvBsWQnZaTE07x2UXwRnhb17MvmUpyOKQ6pKfFORUu5Rfd6
EGdSXHcrhxod4jRhbzy3Ns56ErS9p74StRcdixI5TnuSTDXY9vVWnt+XyyVUMQ7R71mJlP6q2QJR
hdRhV9SYmda+kMSzAfVbpQ6C+Jox3Iry9d3a2tNQCibIVdBKE/uN4rIi1QvxqXUeM/M2AyEBVZad
SLxjlsM0iZSG3wRegx639nKTt4duH3vidUpBYRSLReXcD2Nab9LOS9o595q4P9ZzemsmImfmV6cd
9W5t3wXn7I3rU/u7VL0BYhtdi81b95i2nV4Sm2KtsNG8h3DC3iSkJvJDGKJL1GtGhK9vfO8jpitA
W2ghZHNCn9o0dpS1D8TfhVfS+RBUUjnnkwT2SWINoSDaMvphP/sYLlPTQyHd9FOsg1PC+Ln+H9H2
bTiWnY7fAxG1me8cuEr6chERwI8EFPF+YjwIlXPz8CMBRItOBfoibXA/EFvkPyXsF+KzFS01AkmN
QCCpEQgkNQLRyY4iZQTG4f1vv3654yNNnMbZehsqp6cO0l8TiWM5qui4empevg1iPTX/QpeRXjNn
iHrqWKSmchdKrF/u9EgTW1mBrDpETy2sf+i5s5musiienpqXb7ss5Y7Aqbrdo1qrFdVTe659yhVV
A0A3RmsGvDaFuIbIth7EXhKqqe1r3b22pj4JU/jNSUSNvWUCKOq9N2hArseye58zROHBPK5iy12v
54Cwgva3HfyXHqHGmHTXUHDvlaPdiXawNK6eWvD8kFeF9ZBYrPua6oGQS0G8TU+ouI273eKEdXSl
9NSU0V+7iij50+iUntpbJfSnk5Na5CqpC+Z5HU9PTWxZEo3Nsvh66jadKn4kEI2+ECZTXS0pYUB6
r525GhMS5zQotVoo9lnH/facXUIqJyW1YbAoCbbVVE1Ox9ZT285HyEkFmsoWVNFtcD4Qsd0Pj16X
fzC7S7yamnbp66/kemq+/jKnIZA5J9VTB+Ty1bXvOso7HKinlkM8PTU+BbfQDse5B9SCanpqeekp
fvjZQVZvg+57T5AaCd32kYxkbY0XIv7oBwKBpEYgkNQIBJIagUjYUbR1mcIQ1DKi404PHgj00X5Z
tWh75u0LiaunTh6f2nscbxHUVwuxAhz1HzFITRhNbxLRcac57dVHB8iq/ds7g2Kh24ceK4Ge2n8c
Ehq9OlABThQe07Or5mqqSXdJzZuWjqiN2wfilVWTsNuBMiaUbPGtRyG4JcNze+wSsJVcViboOqGk
R18ZxlNQE78/kvRRIX2syNyIjyx6zOforqbao/0IUSopzHevgppXS0dad4+sWuYRm0xPLaXb9vlM
zBkikrofvQexHxHFA16GLSmrZiNFx2Na+AFo7EkFEElI3bOi6WRVJTE3i/1RZrg2mvJzo/Vco6uE
vu3DaV4YTWW3F6qxowczWqyej/GWThs5vZWWWiiaVknQG6SnDqqqTxMdob8OPVYCPXWIbpudZI6R
ULsLGJ86FjA+tYpeEuqpt8j9QHTKX+rMbuh+IDrgPyXstOKzFS01AkmNQCCpEQgkNQLRsY4iDYwy
rUY86oBaAfOhOw2rX0B8ai72s9SxWotPzempfeXysUVQT90qqUmQpFiNeNQBtWIHBDhJMg3cnj8R
LvZz5LGS66n9xyECTTiNrrFiemqtNt/j13gDVDNXqOOk9nGYCpVC3Y9HHWQLPSsD6+dTXMeRJcWu
myc+NZHfnHSHEjFBfC9fuh6g2hNLjw+sFcZbpSYnp9THTdLiTdGm3WJKObaFY1HsdoTqED118PVQ
7T0tgZgB5yjzzVqM3Rh720J86qC9aOimNJbmG33qXgcfilfmO0qBEDrm55ctxKcW7iVWW3s2jRdK
G0kd50mrqiKSxq0aTTKKQ5N2KmgrL79FH44iJHzqwCeh4py2aisdOpq2ciKtnj2VX019tx/yNaml
9j3k1IhHLaimV+Mc6hz7tudPRFJPTZm5JhPFpyaCgwbEpw6KqI2IAOqpu/eAQT11R90PRAfdpg7t
hh1FRAf8p4S9Rny2oqVGIKkRCCQ1AoGkRiA611E0u9WRikpl1NXUI4yICKXt1V97Bc5hZyCIbR31
Wj1Avu3bl1d1i07IswL11HFITaS4qYy6mnpSEaG0ffprj8CZRp8zd6wIPXWQfNu9k7jtSPAJeVco
KP+IqpFIYc2DbBWpeTNkmxBiL5GQwNVdUFe7h4x7cN7CxzsD6WOFi6FFxdDgMH3WCmUtdFTFlrv+
kYDzZQf/nUfo7Ui62ZAkgWHxORwk9uVrxeEiYbeaP7fX/Y0OC6wHBA3Lf+/CCRVEl1Oht7ZU7qHo
nWY8Pmlk9NRbIobGmJFxSe0ha4+dCi/ECtEexw1kHVRGhJ4axdBKkNrf05GwFurYjrhzpLRW8xie
vIwYWq4yaKhl0BfWYuKnuaqclvQ9YmzYptq0TwyNnI5rqSk/WBr0NFdMXS0dbzqu/lq8L3vcUD21
lBg6QEgddFQKKKiWQYqgnejefZisiVFPndin9j9NkdNbz+rYbpZ62A03eoTUSOit6tDGbmbFL8VY
/y/3dfm+Q0ETor1Y+SW8f743LDUCIYXhiwDff6WRRkuN2C6Yv6j/38xVFCF1uZlNZ4caTpd21vgZ
zbkVLoAnk+ShUshmhhvQmNUBJFMEGLKePvN5rbyKvu3gt3v8Wo3lM2m7acpZ7eSLmd3aiZYidyzM
Wu1lNA+3Qv8ZmrW2a+iFjuWyGecCzBcymULZyGtmzHY0yrD2VBPlhwFGAK7fHq+oQeqHD11oHJ/8
smeD+x50kk9PefIqtQF4bmp56IER2ITy3NwcrFUfg8atGSP3yiOpd5cn79KT2ScrvU3qP7h1sThp
yXI+Mq39t35xHRqbUWfVKFhNprXNM3Bao23BacM5rYUKk/bSqF7ozdsXqvZR4KON6sWph/XUyKFC
fvLvzDI+AHMqt9OHr2qM1n6vv/ObapC6Ae+DmbmjhhU2rEHxUK6c0dKao3Qo8xUwkmOa/XDs7sTB
d+GrkDsLG7DH9M6b6e/ASNbM/e3pH5ZyczU9+c70vt4m9Tfr42+AaUMbB/X/b403YeTZqN0O33Zt
2EdO5gHuvcVmP+5kN+r6/+v18ZtgW+raRjprLmzA0hK8aJbxFbXbKaWEX8scux/uz9fYvObigz/Z
0E3K8ANfKywWjeRqduPiwSetDTY0JjdBM1dNuA21dKEBTzSgUj9n577fLqnmXKrexYTWQIbdfMVo
rLG+xsanI5/GK07yowdzmhU7fZnNPv22nfpW3jkKc0X2mSRpQqkEJ/RnxMHBcbUb6caY7n1of+Nv
qkHql0/BgSMF5ol6fkmzwyY9718Ck++1/uEJ5zOGTUhr9vvYfo3SzVPDR6cIvFDI7c3t0/1NgIeA
cTk3e74HtAqDhk3dMAZhB29k78juS0eMGa86gwCV9YUfaT9Vzgt3lka/ZjX7aBXcPkxtDf5K/522
y6gvXFC8ldI34bruU++5WVKD1JOXv34Kpu5yV2j2waTvLT1ponjv7bxGVxP605OWv1g/2QfV9auP
wmeAbpyrL+n+pob94NwgpV6nNIwdmlk02PytHxnLyxvna+cfW1uT3T93MDsZnFv7ocXpTz70defF
xWjxode+oCcW9P+eAPjFwazyDZm7W/epx6rKDOmVHrm8qBH1JFjOQqVs+UgfgkrFSq7Bm79idq5A
enWjmjIfzLCk/R2rjRwcN+6F52GXY6civ1FTHJWVmZeWjdSxp2eNbgZM1Epn09KnNRb6RmDKLLR8
8zsvPeK42Tebn6OWo6o1/yWAj/XCW4XVPdrt+J+7ymmW1IOztdIVzXFMweiosWLvYc29WNAY/lNY
nNAevgsaOftg16L7sNFom8teKU1fh1xmbELbDuBLm7AwZpR6dqFYKc1azmKmt0lNUq/njIE4fQzC
GLmA+juwUH5CZme9130LzoZkW4V+MHXBOorul36++gVzIQv7F+EHoWUohOrHYdcMqELqH5eL6WL5
LTi+YLmC/Wun5mB5vggXzhypvroMhZN3QX6h8A8MqV+BQuqe6ms5GEovr53RPL75/jTkbhjjH+PH
m3vWTrxleiLp3iZ17uC9nvHhURiH3PQLsgXcknHBcgcfN45yUl+onz1sHfL8idUjZSpZRvfd6v/y
W8vdHoNpRR5TuTOzIrXh7vrl3ner24rZkPHmsU8cTbprl05GsQq1Fp+6VKvJGbpcBXnMIZNqbgTl
FXLXwvbUR6OQ1GForeshS1VJ7u8ghPGyWk26J8I3+oFAIKkRCCQ1AoGkRiCQ1AgEH5/aEzUx9kfP
3jhc9qyd/Ea+NSGhnLmV9jTN8Uuw402J5m5mCvV/0+qNaW1FiGYDdQTXJjqGNWLLSd0y/EHqBNeU
CCfUDQrlDL5Zw0n8EoLuUS7ipSg6ty+mtR0hmkicT3QMa0Qn3Q9KqRUPyEixSe3HuIhOBgV2Cdzt
veWB9UdlL7QbadyKDkWDSvBFwfU8HER1iv0Q8pTr3hFI3F6w1K494oNUM4GqfdGrbfJZwclIkMFz
gvcLbXug4WejjMqX4HpF9rQf7E5OiEdRtFcS6IiYpwlS54N87zqpqZxjwYb79F804n/mEsFCgqtN
QkrwBYPmHWinyiT0uRASnZT4+xwR5yMTwxqx5aR2onPSaJ7HCh269RF7fKGio4NO0zihfwkkuwkp
QWutSEdRYuqJOIwQhbqm8bgiYEZACRGT1bPuh3jj8JoFFS/ci2KYdaVGP0JG9iICVZNgpjDUlqYz
oQEDY+LpV8Q+AhXsFDTeRsKaI/CWQXOsOKmJMzLMRE924z4bqaAYz85oss+7DJwgwhc5mg/MLBFA
OigYtBXCP2piisCBN1/NqDtQHfxEIMxESQR96s4jkZ6atmOmh5YP08YS4h6J4lsVFj2vp44OVN2D
VzvmOxLkc4/61MmHAdp2xUnnSiDxi0ViKwsUNCGQ1AgEkhqBQFIjEG3rKArVz+602nE6Rr6Xw9Q3
YMsKnECkSHZf+wH/PkVK+0yCfnA4bkeROuxit8iCMAUEgQDVNZ+KoX32yQpZIaF5QyCrd5r7QRmN
tCWe9kir3VwQi675sqglwnYV2ab0OvCWiff1DY13eyF2kKX2mDz2Iw+PtNrzEPeLrj1lEU51bfxj
FckCP8TvSoi1zxB3YmPnnT+Se0eRWugEiNfx2mkizS8isp6ebwLcteLvsAhaXoQ8qS2TKW8DabAr
QKP9BAEv/R51kNKV4BT0CBlSk+iOYxAHfcppEmX4xe6HKFNcGRzLQMh0FC0OSdGZegcn/PsJjDUV
GWpiQFyaniH5vQICLbWIqKyo2Q0REKSgBl50zUmXuZ0YRbbZ9SPuaAoRVcHVMQtuo4Bq+1TZntPB
QZDtj1TPXd228BFJ3U6opqfuvdfk7fjsDzm9E31qpVmtRBEIJDUCgaRGIJDUCASSGoGkRiCQ1AgE
khqBQFIjEEhqBJIagUBSIxBIagQCSY1AIKkRSGoEAkmNQCCpEQgkNQKBpEYgqRnkZ+1UwUyVC5n0
UMNIVrK5ip07awBbD6E8qRv5A3aqMGUmfnfqxtxk0UiW6m8v5gomr+fm5l6C09h6COVJffjDTuq2
ldiE3Aw0rIXSI7VL+z5WKBt2+5Mnl7H1EEqiP+emr/7Tfjhvpm5YqT9/47t/v+f/SzmbfGP9l7t/
XqkD/PUd1xrYeggDe8+ra6lX077Ug6eevu/UprPF/McG97w7d0Mz1LWFc3gxEb3QUfTh4YMvPXPQ
DP1SKQ3+4QPPr1fSDc1E75/+yxI2HqInSd3Qfeq6ten60Vxp7K9zOsevwyC2HaJnSO0O1WmpfqiN
gumLlK7BaDFb/3RN901y8FlsO0RvWuqXy7tvlG+Y6WK2ca6+YnodTUhj2yEURQpjJSJaBYbyRSCQ
1AgEkhqBpEYgkNQIBJIagUBSIxAtgB+n9kydaK30DmVLzG1lF2TNGWTu0eYZl93ihIfxHc23vfAn
6FDOZOj21rJT7Tob8bX0FiGshTCXqjYP0zJAUakKDXjbX/9rudGsguzyKFd6uzjtFCc8jO9ovu2F
P2IQ8JdOiRynvcenbKk0oMXE+5o/7Zhzb+e4H0ZrEmsGZ0qNtqPWtaSeljRXUGB/3K1IXMveLpZD
sjuSQOSuzEmQ+JUKWBHeMr5cfPubwFIzLcdYJJGRdcwO4WyX+DJ16FokPoz1PA99rLPmk8S4V0no
CrI1J9RhFFV7TT4Q6Kg6TUsTmTjhJe/Mg5O67q+kMWXuT7mtzTnYO+/dUrTWCUhNbCpQPxtZwlOI
zVmTCB0x2Q7t2uR7iLeWvA3afmqI2O6H8NlHmAsZTAESbqhJh69/+/11fhV22Hqgo0gof/koZ36p
yC77zDoN5nSHOEA7erQOOx+I2JaauA6GlbQe4m6Gux6ssRL3x92Kmq4K4Tx00t5xaqs4GnAY39F8
2wt/ouw1YUabibyH66tlQK5byZBcRARa+0iAEvlxAIRMV1pmYEW55saPBBAtehPohCTuKG7BwAFC
tidLOtYD3vYdRQQCSY1AIKkRCCQ1AtFSR5EG9kNE6mja9T5LXH00s4IfipRRe/uVzUn11MxgvkdP
bWlRSegZxhkdR1IHXyWhOtqVGHeL0zH10cwK/qWjjNpboGxOqKdmjsOJq4H4auFXjNtvuhSGUbkU
NKGLRm8AIg2zTx1NvTZIAfCfNoQPNVpnwP9EvO6g4Ctd8tajUrkiMbhPwd0LL7mMKi5392EyEGmY
hbVWrIn5J3KUPprIMF98ztCynjooV+oNeK+8Ju/y110DctdBbRtha0ApqwiNLwyVdZGT6alZZYyY
35T4asG43CTMQ0RIuB+9BeL8Ml9Yki09Vnw9NXXUVCKPhEQeVt8X+dqS+xFtw7adyYht12lLd6BM
LdAsJ0JfeJe9l9qWdpTTba4lDeX0NtaId8qn9mqohero7vscMfXRIqkyxyoqY0Vb1lOLWtHNtWph
j5xT99s01FPLA4Ouq+juoJ56C9wPhML+kqpOSKOYzeyuoKVGbAvolro2MvxLLTmSv5pDS43YBqg0
M+tv65yG65fW//D/6PZcyGipES132Vea17kV71ulXZ28DS01ojVPenj63DV7YcT8+eXaaq5YUYLU
5WY2nR1yHh3WJKGjros0XwBPJslDpZDNDDegMasDSKYIMDRvbZ/Xyqvo2w5+u8cvXXkok/mKcZnG
ctmM1kjFzG7tRKOnsi6YDdXIZ9KFUZg1W8lowFloNDN6+5hL5vpydtZt7UymUDZ2NnPH8hn9yLPu
7K3dZ3Qpu3rxJ5rTMWIy2v29fH5suKEAqR8+dKFxfPLLng3ue9BJPj3ldaVqA/Dc1PLQAyOwCeW5
uTlYqz4GjVszRu6VR1LvLk/epSezT1Z6m9QfnLxRWLxHT928fWH3JIH1i+vQ2Iw6q0bBarJv3bq4
NrUKWhO9BKfNVXMwcqiQn/w7I22v/8i0s+9HG9WLUw/rKatt/+DWxd2TRVBn+Gz02cGld/QpvYV/
1y4O5ke7TuoGvA9m5o4aVtiwBsVDuXJGSwMMH8p8BYzkmGY/HLs7cfBd+CrkzsIG7DFf4zTT34GR
rJn729M/LOXmanrynel9vU3qLOSWtLPUsF4ff0NL3RpvwsizUbsdvm0lnqqPb0JKtwOfPLls527A
0hK8aNkHY32j7u5b20hnwTB2Vtt+Uz9yQ6FGufSvw/Ovffh210ndD/fna2xec/HBn2zoJmX4ga8V
FotGcjW7cfHgk85VGYAmVPRZnW9DLV1owBMNqNTP2bnvdy6QUhcjAayztO5lrdX6x/oaG5+O9FpW
nOTgkVNvaz/76vm0W2ipBCfMtLl+5Pvc7vuM+8BuW+PI/Qo1Sm716j2/AZbH4fsbu3vo/6l0ndQv
n4IDRwpMPc4vaXbYpOf9S2DyvdY/POFc3U1Ia/b72H6t2Zunho9OEXihkNub26f7mwAPAeNybvY2
qTcgt98+7dEqfB8Gb2TvyO5LR4wdrbqDAJcXD75Hd9gWzjmrpllHTl8/tvEIu3dtDf7KIP+p4V1T
+pHmV2FQqWYp3ai/N/8vLI9jhPkd2bP316tdGwFhSD15+eunYOoupsol6zre0pMmivfezmt0NaE/
XWj5i/WTfVBdv/oofAboxrn6ku5vatgPzg1Sgh5H5fRT9f0pk9OffOjrj8Dyxvna+cfW1uSv/zn9
abV/+i/dtljQ/3vCSJrr/82POJe1+NBrX9ATWtue1doWxg7NLCr3OvHq6s8mPm6k7GG96/Dxu+sb
y1285uyQXumRy4saUU+C5SxUyubjDz4ElYqVXIM3f8XsXIH06kY1ZT0Ul7S/Y7WRg+PGvfA87HI4
4Rj3HsVI9Wj1b42zLN/8zkuGPZ2olc6mY53W5/ULzpjalN6slywi6OuPPT1rdGHMLs7N5ucYCi9B
ZWXmpWUF26ZUyQ79FtMl3HPPX6x2dZiaJfXgbK10RXPaUjBqVnHvYc29WNAY/lNYnNBafUEjZx/s
WnT2SGu0zWWvlKavQy4zNqFtB/ClTVgYM0o9u1CslGbz5qaZ3iZ1LjtWe2hQ7z9/MHXBHOSsvwML
5Sdkdtb2ymVHc/B3WjnwWbb3uX8RfmB0ys31+hiH1m8xx+xGPl/9grWz2bYEXs8p2jzplVsTd31c
96VHx3++cWOyy9VhSP3jcjFdLL8FxxesG61/7dQcLM8X4cKZI9VXl6Fw8i7ILxT+gSH1K1BI3VN9
LQdD6eW1Mxc0t68/DbkbxvjH+PHmnrUTb5meSLq3ST3Ud6P4M8Obyh183BgpHoVxyE2/ILn/y/0r
u1+9ofcNmYY4f2L1SJlafUa2gU4aN83Zw9aQ9FD6ht62uel7VRqj9jpoa3/xW3v6966vz3S/Li29
Jq/cmVmR2nB3/XLPu9XtxWzIePPYJ44m3bVLJ6NYhVrTfpRqNbmnd66CPOaQSTU3gvIKuWthewJs
IKlD0VooX1mqSnJ/ByGMl9Vq0j0RvtEPBAJJjUAgqREIJDUCgaRGILjRD28st9if4nvjcAkjXlPf
Gn/kaCqKnehEkw4pQRAMGnzxfH07M2csjoAqGQrbE1MzpKb2YSiGx9tiUrcM4l/2XzBxUDMucjRP
Dg9VSEgJ1LePaPplP2OZLCLYRDIUtslUSiTO1boV5MNcI1p2PyilVoAgI8UmtR9zAmc7gwK7BO72
3vLseZ9pSGxz4mcbdQON06ASfMF1hdF2hVULt5NxRHG+CbAhxrkittpSm+aEsEaINUuUtY2Ei2VN
7LCJJMAU2wYKqMi2k8AlNspoYAkEgv0GsGpO3Mk9zCwSSLOYQb6cCbDd8KQh50oJkrsjpKZyjgWh
YTwi/geqKD5+VNi6kEqISqCiAHU+B8ipOQk9cNsmpyZBnQq3PnHDXCNiktrupLFuphzraHyKhnGB
xp7YhITPepCkX7Al4Rg9pxY/zDUiaUeRRNOCxGCPIOK12P0I8SNIwJ1CErmsVIbzbRuYYI9GfN4H
Bujt2OhHyMieeCIjZ0nYnfdFWCZyXS6ruAgz7M8WTDXBHl6Wq+2xoAS7h90nNXFGhplHsBsjmY9e
7XlSUyLipb2P0Cz5IkfzKyTcAH4To0fIhtQ2C4p0agIH12KFwg6fu857MvHCXCOkkEhPTUkr2e06
TPsLassB6c57ndLzemoq5UH3JtrxHgT9ix4kNWnDFh11aOMURNp0LCR2V4GCJgSSGoFAUiMQSGoE
om0dRaH62dWExun8+N78Ut9orGfiSxI0iOBTSsuLnnfi6BqCJ3UYA1qkRpi8QSRg9gujE4ieBfpm
xI51PyijkbbE0x5ptZsLYtE1Xxa1RNiuItuUXgfeMtErwkDaciMitoOl9pg8V1RtmjtGQe15svtF
156yCKe6Nv6xqmO/H0ICeAri7whIGLfRVCOpA7gkXsdrp4n0WwehXj4G9yiEv+VANQWSWujQxpAT
U2HSv0zb5a+TyHw0z0hq4XNbmm8eiVog/YjErRGPjEn2QexQ90P2awxCfb0yGmqJ/TpnSiTNr7TJ
RiuNpPYTlVMJU15PDf4lXnTNaZa5nRhFtlGu9QksDWOnzwmSFz0jxXcqem9u8rgkRVJvOVTTU/fe
a/KY3/Qhp3ceelD7QbZwawSSGoFAUiMQSGoEAkmNQCCpEUhqBAJJjUAgqREIJDUCgaRGIKkRCCQ1
AoGkRiCQ1AgEkhqBpEYgkNQIBJIagVCD1JXZGruAn0oh1Cd1ftZOFcxUeSiT+UrFXtn4FECNzFrL
JUi5e87PNrAxEeqRupE/YKcKU2big5M3Cov3WGtrXz49lxv4wCktOVZ4tlmDerM2e9zcYebEYWQ1
Qj1SH/6wk7ptJbKQW4INk7eDdx6d+m/nDy+ulwDebDyVysE3tb9L5g6ln8I4tiZCCbARmsr0sJ1a
sRJNqOj/6Uivr8Pr8HMzbsldVf3//077+2Od72loTpq/CIRSlno17UttQG6/RerGfIlchdO10seK
AMemhwvz0Hh2Hq7odvqKuc3hIWxQhPKjH5XTT9X3m/3BmzNnVwfnqrmzdT1E0jMr1Rn4wVMzcBfA
aRg1N35+EsdDEN1Hf45d2gvn+dS/a7za+OcBowv4P/zJ/37yV9fr5T98tQ7w7W/r29x9DM7XAM5l
z+29sg7w08nji+iA7EDsPa86qWeNKlqpXH/p+iPXjMHpb6Rv/c1/+W9Ovvm6E8tu73fWjd/zZ2Hv
O1py7x+/hZxGUivvfgz13Sj+zBmnroyf3TN3zc11x6nv/0Cm0MTxD4QSkA/lOw8PkB/NsGtmX8ph
AyLUC+Wbwq4dYruRGgVNiG0HJDUCSY1AIKkRCCQ1AoGkRiA48PMoeqZODIK9GffT8Xmw3NkSranK
fdXiZzHitieBpxFxLOs8qfSEwJSpJNe6fBHUPgX2SHbaXm2swInXY5Gayl0oazP+B2iHa85Wlvir
5aOou72w/qHnzmZSawUlcpy2E/aN5rYT22jWEQj417n7misIVY5FXI1SlqyTPfHukdqkgmuIbOth
T1FrzzZLRHWm3Wtri1yEq1MI44iosclW1Y167w0akOux7N7nDFF4+jyuYstdr+eAsIKm5XJssL1E
Zc+r84aCm/882p1oB0vlJm/3GY2IRgsotYfmOC0q5lPzjU28TU+ouI273eKEdXTt2zHUWlt+COuy
xjoNcw72rfduvVVCfzo5qUWukrpgntfuQ1rOjOpuLI0zMzTrxVt3T2dPFaeljkZfCJO1PgmRMSC9
185cjQmJcxqUWi0U+6xjjZV4lpDKSUltGCxKgm01VZPTNKyuYc5HyEkFmkpCOucB+J0PRGz3g/Cd
K/7B7C5RsxNG7KFV2pVuon14pyLCH9H2fP1lTsPdlyUckfdww+8Y9xw8dx3lHQ5CAX1qCcTTU+NT
cAvtcJx7QC2opqceiPWQR053iNXboPveE6RGQrd9JCNZW+OFiD/6gUAgqREIJDUCgaRGIBJ2FG1d
JnUEETFFx50ePBDoo/2yatH2zNsXEldP7WwdV0/tO463COqrhVgBjvqPGKQmjKY3iei405z26qMD
ZNX+7Z1BsdDtQ4+VQE/tPw4vQqeeSgYqwInCY3p21VxNNekuqXnT0hG1cftAvLJqEnY7UMaEki2+
9SgEt2R4bo9dAraS3dVUs6QmksZHRQMRxzcifn8k6aNC+liRuREfWfSYz9FdTbVH+xGiVFKY714F
Na+WjrTuHlm1zCM2mZ5aSrft85mYM0QkdT96D2I/IooHvAxbUlZtbxZfTx1+ACpt0hGtkLpnRdPJ
qkpibhb7o8xwbTS1HxukNxtdJfRtH07zwmgqu71QjR09mNFi9XyMt3TayOmttNRC0bRKgt4gPXVQ
VX2a6Aj9deixEuipQ3TblHha3aunlqkjwgHGp1bRS0I99Ra5H4hO+Uud2Q3dD0QH/KeEnVZ8tqKl
RiCpEQgkNQKBpEYgOtZRpIFRptWIRx1QK2A+dKdh9QuIT83FfpY6VmvxqTk9ta9cPrYI6qlbJTUJ
khSrEY86oFbsgAAnSaaB2/MnwsV+jjxWcj21/zhEoAmn0TVWTE+t1eZ7/BpvgGrmCnWc1D4OU6FS
qPvxqINsoWdlYP18ius4sqTYdfPEpybym5PuUCImiO/lS9cDVHti6fGBtcJ4q1I7U0p93CQt3hRt
2i2mlGNbOBbFbkeoDtFTB18P1d7TiiQdEY9M4j0ReV0FJa3Fpw7ai4ZuSmNpvtGn7nXwoXhlvqMU
CKFjfn7ZQnxq4V5itbVn03ihtJHUcZ60qioiadyq0SSjODRpp4K28vJb9OEoQsKnDnwSKs5pq7bS
oaNpKyfS6tlT+dXUd/shX5Naat9DTo141IJqejXOoc6xb3v+RCT11JSZazJRfGoiOGhAfOqgiNqI
CKCeunsPGNRTd9T9QHTQberQbh3EUBNHP3Yotq2eeugSFFNoqRHbCM1LAMtNJDVi+2BoWf9/+StI
asS24bRmp2EE4F83lSB1uZlNZ4caTpd21vgZzTkbzBfAk0nyUClkM8MNaMzqAJIpauc1b22f18qr
6NsOfrv3r1bePGU4/rFMbh6Kmd3aiZYi9yqYe5ULmbTRtI3srNWAxu+QVai5vmI2ot3amUyhrKfG
CplsfgwaeW3FGLhbKMppjdHXR7rqgTCkfvjQhcbxyS97NrjvQSf59JQnr1IbgOemloceGIFNKM/N
zcFa9TFo3Joxcq88knp3efIuPZl9stLjlG7kD1jdtH97uvq5w7B+cR0am1Fn1ShYTfa7UzfmJnWd
z+i0nTentVBh0l4y1v/cbEQTH21UL049rKdqjw+vHvgEfOvWxerUTZhTuZl0f/o6mH/dYzVD6ga8
D2bmjhpW2LAGxUO5ckZLAwwfynwFjKRmNTKO3Z04+C58FXJnYQP2mOMozfR3YCRr5v729A9Lubma
nnxnel+Pk/rwh+1WOllJH12DW+NNGHk2cq/bVmITcjNaA0OjzmY/fttpe2P978OfuZm1jXQWjOfm
6tFrm3AJnqqPb0Kqh9psSAFS98P9+Rp32y0++JMN3aQMP/C1wmLRSK5mNy4efNLaYENjchM0c9WE
21BLFxrwRAMq9XN27vudCwSNHid1+UX7nFO5bKEC/WN9jY1PR+61YiX+PcyPgkbcb+XZ7NNv2ylz
/Sb8UTbPWP99NocHj/zkReNn4W21mylV1L0P8++7VQVI/fIpOHCkwLTp+SXNDpv0vH8JTL7X+ocn
nA8bNiGt2e9j+zVKN08NH50i8EIhtze3T/c3AR4CxuXc7HFSr6atxEPT3ypM3Q2DN7J3ZPelieRe
D556+r5TmzD6Nc5hqdoNZK9fOJk/cLdrq9fgr8zU5dce1I90eXH6PaA6q3V/Wvc+ck+p4FNPXv76
KZi6y11RKln0vaUnTRTvvZ3X6GpCf3rS8hfrJ/ugun71UfgM0I1z9SXd39SwH5wrWIJthEfParfo
8sb52vnH1tYk93n44EvPHCRQ+6E421pfrU8uubf/aPGh175gtd+S1rbazzn1n3gaq43f7tlpfkiv
9MjlRY2oJ8FqukrZevx9CCoVK7kGb/6K2bkC6dWNaqrfXF7S/o7VRg6OG/fC87DL6VFCc7tQesFw
zPQORa10Ni17Wg3dp67D1NOzRh/FC9H6xs3m55g34t/tlQZKGd+9/OZToASpB2drpSuaZ52C0VFj
xd7DmnuxoF2Qn8LiBAxqyYq2/a5FZ4+0Rttc9kpp+jrkMmMT2nYAX9qEhTGj1LMLxUpp1nIiM9uC
0Vr/OQuLv9DaAqD+DiyUn5Dcqx9qo1pzGWMbc/5sa73WljmtbHPMbuTz1S+YublMY0JrwMHs6DHj
yOqzeqSbdpoj9Y/LxXSx/BYcX7Bcwf61U3OwPF+EC2eOVF9dhsLJuyC/UPgHhtSvQCF1T/W1HAyl
l9fOXACY709D7oYx/jF+vLln7cRbpieS3i6WeuXMkUMntCfsKIxDbvoFyb1eLu++Ub4RWXbfPcUz
50F/Vmo3zdnD9mB2urB2ZgVu9q988dUb0Auszj3V3Qq0Io+p3JlZkdpwd/3ytnKr22DzQ8abxz5x
NOmuXToZxSrUmp66VKtJbZfLVZDHHDKp5kZQXiF3LWxPfTQKSR2G1qSnslSV5P4OQhgvq9WkeyJ8
ox8IBJIagUBSIxBIagQCSY1AcKMf3oBFNH6IT8/kluYPXwwF/zyC4sjRnmwnrJhMCd7Km2FyScBO
drgl3wkHRIhmI3QE10Y+hjViy0jdMvyzgwuuKREGgBJFjvZlW/tLlCCMtkiCdnJi7AZv4okQTSTO
Rz6GNaIT7ocRG9cIC2RGyWWS2o9xEZ0MCuwSuNt7ywPrj8peaOpykdiHjiqBiAgsrBO0K34YReL2
gqV27ZFj+NiJBChrEQlnWokdNpEE2EQ3mn40sbxxhW3vRqIE7+GpHadYuJPnFpCoGXXD9oXWBvne
dVJTOcdCHO2eueDeS0kEC4li4EqVICKSU2USuKnjG5Mo0yysVVB0XpyhpcukdkJr0mieU5C7HWSy
lUA495KEhm4hhjWi/R1FidlGSAxGCOcVimevBcwIKCEiuGKw5x1ebvTkBEK/BqPvqjT6ETKyJ47v
7CyRgFnreJMtTefAScOItPPhmSMrgv5Evtj2dTsRW01q4owMMxGRraT1HA6MCU2JnwTuPkLL5YvS
7K7wFB7iHHjjRzO1CDiuu2ngwFtYzWhUNOu4MawR7UJqC6Lpt8uJbL0c6cFDEr9cdJUd9Lyemkp5
0D0GkmSuGETP+dTJfce2XXHSuRJI/GKR2MoCBU0IJDUCgaRGIJDUCETbOopC9bM7J3acjpHv5TD1
DdiyAicQKZLBmYzbo7COp332lYDDcTuJ1GEXu0UWhCkgCASoroGhYHLts7cE84ZAVu8094MyGmlL
PO2RVru5IBZd82VRS4TtKrJN6XXgLSPkXCAPabzbC7GDLDWIjCOxZdKsgtrzEPeLrj1lEU51bfxj
FckCP4QKHBIiZGXMmY2dd/5I7h1F6gjjyIs6CPehlSy/hKpmzzcBPrkU+2Wgy34kJ0KG1JbJlLeB
NNgVoNF+goCXUWuEUioEIpjUJLrjGMQ4n3KaSHnFwcMgMsdGa42I7ChavT8pSlHiNcIUoo01FRlq
YiB21w8tNSLaUvPSYYd0gQpq4EXXnHSZ24lRZBvlWl/CCkadg3TMkED77CsBXfHtjlTPXd228BFJ
3U6opqfuvdfk7fjsDzm9E31qpVmtRBEIJDUCgaRGIJDUCASSGoGkRiCQ1AgEkhqBQFIjEEhqBJIa
gUBSIxBIagQCSY1AIKkRSGoEAkmNQCCpEQgkNQKx5aRuzDYAZnfbi5XZEjYjQl1S52ftVGGWXdcY
zmSGytaK9MIQNOCanV+CplvA2GwF2xShEKkb+QN2qjDFrRt5YOgHkx8019Rqhc/XDj/zx7qpHss3
n61B49narPkpa+Pqq59CViMUIvXhDzup2/y6DTg7DDlzze6xytEjP5v55aaWfvPB1FM5SGt/prU+
XLsG78VGRahD6vKLTmqFX9eE0iRYRB9q7C5Bvdbs19J3/1hfk7L+NBv9G+m5a4C2GqEMqVfTQalp
m7sabs8234bUXXBDT880mxrDtT8981MNs7hPDWO7IpQf/VgwzbWB+0+t5CBTeV4PlHTspVSqAlnt
7xjAKKwY2zR++AAGi0EoT+oUVMrmpo3CK8tD87AxdHZC6xzO5Cy2z80A3HdqxHSsAS5jwyJUIvXs
rD+VhYnDZoDU9KW11OoMpFdn6Bx1KG9gbt2y5q/M5bBhEapb6mv3V6tlM7Sl+ablz9lcd5z6xH+V
aRbg49isiG4iUSjfyqeemWFMO7uA2IFQLZRvCvt0iO1GahQ0IXaoT41AIKkRCCQ1AoGkRiCQ1Igd
A34eRcpMnGj+8BOCOxOE23MsWnMCWdt2doYg93B8bdwfvjpM9ai9gTtTpGA2x/BjyU61Sz2zNzpF
8UV4WtSzL5tLcR6mOKSm3MybnimZ9Snv2WnuKbF/7GlsOzujsns4vjbOehK0PTNhNPUtSR+LEjlO
e5JMNdj29Vae35fLbcece+29Et+zEinm7TJRhdRhV9SYmda+kMSzQXebmfiaMfz2cutrn5rPprbx
1qPtzVXQShP75cuyItUL8al1HjPzNgMhAVVWrZ2paRIpDb8JvAY9Lqeltieh2xPZfflTUxXFYlE5
98OY1pu0ckm71eSWm2lPem5UbmucIWZ+ddpR79b2XXCy3rg+tb9LFe96d8sPIbbRtdi8dY8P2+kl
sSnWChvtpkVCxyc1iRoECL9Evdbk/DnE9z5i3sG0BWIjmxP61Kaxo6x9IEFuhejqdM3do6LjK+d8
ksA+SawhFERbRj8Yt4I6g7WGh0I4P4V0dpzaOhwljJ/r/xFt34Zj2en4PRBRK/nOgaukLxcRAdRT
K+L9xPC/lesrop4a0aJTgb5IG9wPxBb5Twn7hfhsRUuNQFIjEEhqBAJJjUB0sqNIGYFxQMebBP10
Y/DAp6e2XooKqxWkp+Z3iziWu1NsPbW3XhSIqFy2GtzbL4J66iSkjlJEC4XLHZZRCyrLK6iDqhWo
pwYSee5uprVTAj21v17EXy5/Y1HPkIdiemqnHv+3IjpqEamt9+TOhx1gv96iQpGQcopTIlk7r546
5hnFuoNjaKIFt+FWKr1bh1OpZcXIMCCsqv1tB2dflIesH+RRUDsvvuX2piQO04QaGRJcLnsOJP6p
dQefVOyN4oDEpSCBZkotrhOGGTFql+TWbUFPHX4cEiiARCF1i6T2+3Q9AMLyLf5DlMQ+WLInWJK3
hcjnFkkd6mOqbKi9tY6sXaLqM95HW+95NMTtQx//TPU1Lu0dTntk1bK1owqeQ28/MtWy1B69rk++
y8uohaLqDhrkcD019XaugvTUMlplwb6x9dSi4/jKRT11O4B66u5ZZdRTd8D9QCjha/SUv9R7ox+I
TnRo2zRCgkBLjUBSIxBIagQCSY1AtAkpUQjniHcsEkNKnYhf7dNT84cJ0VPHloUzotDk8an5Wm6j
+NTLAEWlKiTUU7fcaJ2IX+3XU1PRsYO3jyELd4NXJ49PzdfSKnVbxKdW2v1w4o4Zr8vtgLhmljeG
rLmCAvvjbkXiWvZ2sRyS3ZEEIneNLbuWeczFfMmCg3kJLDXTcoxFAgg2e5ylo6SrgSMTH4ZK6KlZ
80li3KskdAXZmhPqMIqziuup/Z5l6NMu2MR1MX41Zb/7kzKmMfTU5madj0/tuaMQMUhNQmKIsoSn
EJuzHYtfzdCuTb6HeOsufBGEQdeTuR/CZx9hLmQwBcLnguiwkWnr0ahIWo4dth7oKHr11JQzv1Rk
l31mPeRLqg5xgHb0aB12PhCxLTWj1+XmNmEyPMpeS1Js/hAmisXWx68WxIwW1TB4+4h41mJ7nTw+
dcgBMD51e9GanpqbRxTRsksjkQWop47lfiB6wptAJyRxR3ELBg4Qsj1Z1FOjpUYgkNQIJDUCgaRG
IBTpKFJO7ut0tQWaYyUGlbzxpvlK+qfu9euv3TjVJHKqX9pyfGpXSO3GpxYppgPiUzu5Kuo/1JJU
D0RfEb/mWIlBJV+8ab6SrgTat72TYoWyvu19dxAwmyXQU/tfzQr01AHxqblcBV/P05RSWqu+oAvh
BiZ3EUdz2WF6g2B8kcYLzSt7XjSZnprKSBkD1NaKNjxHDKJO5QYSnoJqTZqEfJYkScanYtRLSeNT
iwJLkjCfKiJXKaj8OVc0N5R+I05jRU9nvYC4Z7VleurAytjeB0oSYpKaAPT0W1hiX/o4Pbh4nT22
qRLpqWkLbwuRzy341D1qqOO6vpSyd3Do9u6m8byPyKO272wQkaSmveh8QKwnDSEEJIdyrE3b8jQJ
LYqGchqlTC10FN1PoYQRqRXxNQJiOweJjiP013HNZWw9dXhuuJ66y6HAew0Yn1pF/wj11FvrUyO2
2l/q0G473f1AdMR/SjjMgc9WtNQIJDUCgaRGIJDUCETnOopxBpJih3jeksEDVx9tvUYJqwwXNS1m
5QXa7aTxqZngKMSn8faqur3vLynBeHrxSB2jsx4/xHP7OU08QdAiKsOuoBLbBxzL0W4njE/NFEX8
Gm+Pqpt6Eibn1ZCzM+nvsRkpaMpxqHOk1t8lGheMN2Lu1wEiFVCXIyVQkrjxYkeYjxtBj98+vKGC
IwPZIlmFvg9ga8m9fFnu/oNkwMcP6lgiT+hp6LApTuKIOM91KaYleJATWW9NcO3DlbHUr+p2SNxL
8VUUkFYLgq67n8mFBs8XSp26Q3n+XnMiSEdzm/8sM4YZTKKnDo+DTTFKb4d86t54I0uCnuIBLBGG
I44ZPTuBnlrG94hwqxCtkzrsI1uFDHUSd4X6/Ii4Vd8aB5eS4HoiJNEXYZ2DRMoqcTouuTySZmW1
ym1Uce9oS80/hN3o1FxwagjQWXdWbh033nSQ/lpGqyyQOSeNT80dJ0jjHWMKL4QfKYKuXLecINRT
d8ZSU0Bpowqs7v3eu0ruB7ZI51zmRFl4jZJ0FBEIJDUCgaRGIJDUCETSjqL4hUr3hdPBowAh8anD
9NRcfGo34nToOVGvdjtpfGpOTx2stub3ZWuM8anjkFrUyVZAOB1ClpD41CF6aj4+tRtxOnTkmG+X
5PGpOT11mNoaRPGprajriuF7oH58akojAlQrBmF86rhBpBMEaYq3vSgepa+0gFzFR/H+a/XjU9Ne
CxhLEt8MVJaornqJxguBHqrejR3klBJF37woHJ9a3Ja9FCOSCH7kfXRJllqyj6TxqcP3CspF8UJr
PvUOeQ9LfTrs0G8U+Ts+cXzqqPDZYblI7MQ+NSWE7AhDbUWKljklQVDpzraE1cWlqPxI2FGE4Fjk
24nTvFyZym3aMqdoolzrOwYUWMd3P8whLk5TLRROKxEn2adx5lXdPnF3kHaZz466awgz7VGi+NSi
48jGp0bIAeNTK+PTSz8QUU+dyP1AdITVHd1th49+IDrjPyXKQjcELTUCSY1AIKkRCCQ1AtHBjiIN
7Id4tL68bLObgwdEVD+J+NSi1zThI8F+3XNb4lNzuT5Vt+gM44yOI6nD53pntL6uJrWrg0s+fbR8
fGo+7JRP5yy+gbxt0Y741GwL+uPKChTgBFTUU/vO145RTbpO6iDD7DV4RDzFc3fBK6LDNdV8tGfr
J+J1hyDKtOStR6VyRWprn2y1FwRNRhW7HKN6INIwC2utWBPTGHGgk3xNIIx+HTs+dWiu1HtwijGq
E5KahDmGaj7yiO3nM4rQ+MJQWRc5mZ6aDUQo5jf1RV1nXW4S5iEiJNyP3oIrcmY+zCJbeqz4emrK
fl4Q06Jbp4Z8bs39iLZh285k0K2d/UWSvhjwtHVE6ql7p21pRznd5lrSUE7THn2EKuRTO1GphcGo
lfE5Wo1P7WWV1CQxyfXUQfXicm0xOGGqFL4vwg/UU6vo7qCeegvcD4TC/hI6IUlGPxCd8Z8Sdibx
2YqWGoGkRiCQ1AgEkhqB6FxH0dKURo0YqRKx2q+PdpTecvGpY5wB9Qq5pPXU3qO6kkBqRCcBb9xr
4XyKbB1RTx2H1ARkrpMqEav9+mig/vqJto9/BmymfRA5PbXvqIwOnT+oQLIi1mJ3W0/NHd5QTn+P
ZZBipAb3IxDXdFFiLxHRHN4qnEZctTPpctVDlDSe25D6z6n7Dc7VwFBOKz45KDhmyP3QxV5SdtCf
CMm95XdQ0idTwOdFfidI+GGdYq5HUUVCDAjam/8Ig4sCJ7osyr21pdHBHD0fKUJcXUVLeuqgO9PS
zQrbk7YSPHgn+9ResipbaTE9KCerDtAtB/FTtldAW9VTJ3SJSJw5PJDUoRdB4vnZBdMRKLRjKyMx
1ZaokyBxQ9kdv2R3PZraLUdfWHNT4ZKqzocVvVlCe+wNjRD/IFs1pEAlBhwQMSw15WN58M9vd0mV
iNVB+uhoPTUfwVpGqyw4lqSeOjwqdpAm3DsWiXrqWIijp8YHZ5vHURK2NOqpE/vU/gcgcrpjrJbw
VBAtkxoJ3anubmRr46WI01FEIJDUCASSGoFAUiMQrXUUW9FTd2OciXpiVUrHpzaHcuxReZkz8Gm3
o/XUQfJtQWBq4gv37QuZzaxAPXUcUregp+7GOBP1pOTjU4PzepwRfdDoc+aOFaGnDpJvu3cStx0J
PiHvCgXjU0fVyI5XHQyyVaSG5Hpq2vmWZjWgNOaebCreGUgfK1yEIiqGrRYVbq6shY6qWIfjVbdJ
T0262ZAkgWHxORwk9uVrxeEKD7hJFGjetqLDquvtpaemcg9Fr4wjPmlk9NTUF5++DU8zlCrEJXWv
6KnDiCZeCrV7SZT3EnpqT660wBuxFe4H04ORsBYKaU9jPrJbq3kMT15Gty1XGTTUMthGempJ3yPG
hm2qTRLdNnK6PZa6FT11F6nM+fxS8an5LBmRcgI9tU++HR6YWsRa31EpoKBaBqin7uZ9mKyJUU+d
2Kf2P02R01vP6thuljIdmlRFSZ86tM76x3mI9lx/ItnXjb1791BZvVHuSfcDgQhyP3ZfgN9a6TVL
jUCEGeqbANUGWmrENrLU+be1n9+sqmepy81sOjvk3G6zs8bPaM7ZYL4AnkySh0ohmxluQGNWB5BM
EWBo3to+r5VX0bcd/HavXq/RQkY/h/KQcZa6TTJPtJjZrZ1oKXL/gtlQY/lM2mxaa8Ws2YJD5lJj
OJMZ0nzS4scyuZp/Z60O+TGYNY9s7akU5uvafyNvjapH6ocPXWgcn/yyZ4P7HnSST095Hzq1AXhu
annogRHYhPLc3BysVR+Dxq0ZI/fKI6l3lyfv0pPZJys9Surq47svTD4Hj0y+VNDOUsPP4bR+ousX
16GxGXVWjYLVZH9w62Jxsqjz02nDOa2FCpNmeuSBoR9MfhDI/aernxuxN3C2rT0+vHrgE6Ad9hn4
AMwp2Eofuab9dx0+qR6pG/A+mJk7alhhwxoUD+XKGS0NMHwo8xUwkprVyDh2d+Lgu/BVyJ2FDdhj
Dg4209+BkayZ+9vTPyzl5gzD8870vh4lde3o1ax2jhswvKT9p+H34c/1n1vjTRh5Nmrvw7etxDfr
429oDQz33mKzH7ezN+DsMOSgcbKSPrpm595r564evbYJl/Rn6UdOfkXlxlpSj9T9cH++xuY1Fx/8
yYZuUoYf+FphsWgkV7MbFw8+6VyLAWiCZq6acBtq6UIDnmhApX7Ozn2/Qw1oQM9iEVLa6U2WTKH7
JvxRNl+B/rG+xsano3YtMwMCE1oDw+nLbPbpt+2WhtKkdoyNVC5bqPhyAQaP/ORF3SAeHBxXsol2
fVx72sDIn6hH6pdPwYEjBeaJen5Js1EmPe9fApPvtf7hCeczhk1Ia/b72H7tejRPDR+dIvBCIbc3
t0/3NwEeAsbl3OxZTteOQF47F4N6OhZO5g/cDYM3sndk96UjutmradftXIVBzZvhvHBnadros8ND
0/+pMHW3Lxfg8msPakeq1BcuqNlGV/9J8z5GBmfUI/Xk5a+fgqm73BUlyzjBLT1ponjvbesSa9Cf
j7T8xfrJPqiuX30UPgN041x9Sfc3NewH5wYp9Syl4Upx+rUKnDRZp1OtPrmk3aLLG+dr5x9bW5Mt
ZuzQzGLwq8AF+575nbPC27+0pLUt/OJgVtWGpHof8S1Qj9RQeuTyokbUk2A5C5WyeR3hQ1CpWMk1
ePNXzM4VSK9uVFP9rk91rDZycNy4F56HXU6PMvIbNVXR2AvPUN01K9stYPNvolY6m5Y9rcrKzEvL
wdkpva37XG4L8F2Aj6k7P3G6IDUW1HlSD87WSle0y5eCUXNsZu9hzb1Y0Bj+U1ic0B6eCxo5+2DX
onsqGm1z2Sul6euQy4xNaNsBfGkTFsaMUs8uFCul2by5aaZHST3SXJ0xzvSj+7Vz0Ecns1dyoA9z
1t+BhfITMmXoQ52p13Mh2VmYOKwxNguLv9DamRuz0xZymcaE3oC34Kyy7XRh7I7roCCpf1wupovl
t+D4guUK9q+dmoPl+SJcOHOk+uoyFE7eBfmFwj8wpH4FCql7qq/lYCi9vHZG8/jm+9OQu2GMf4wf
b+5ZO/GW6Ymke5TU9enD+sDw8fLazTPGVbvZd0/xzHmAURiH3PQLksXkDt4bNr587f5qtTwHK2eO
HDqhHeUknzuULqydWTG8QGXbqTRcUOcSt/RGsXJnRu59/+765R52q7cCsyHjzWOfOJp01y6djGIV
au01ealWkzNUuQrymEMm1dwIyivkroXtCbCBpA5Fa10PWapKcn8HIYyX1WrSPRG+0Q8EAkmNQCCp
EQgkNQKBpEYg+PjUnqiJsT969sbhssQOvjDR3u9Lg0M5cyvtKT3FJfCRiIVRn+2wU0FxqwOjiwZV
UBCjm7JBPILP1cqJDnONaI3ULcMfpE5wwfzRzMJCOfupQkAUD80TgVEY9Vl8q7JRoIk4SHdQBUUx
uoknlGrQuRLHCiCnO+N+UEqteEBGik1qP8aFcjIosEvgbu8tD6w/GnkVCWvoTQrYhxaXwM3L7OE5
YzlFVYt49sR7Tvl2CzpXJHLHLbUdsd4bpJoJVO2LXm2TzwpORgKMoRu8X2jbAw0/G2VUUIIVaoyj
ozcEtVlzQl3zTSJseLz4PfYsBdSdvTz4XBmHBvm9paSmco4FG+7Tf0WI/4FKRNde2uz5iiFCzvvi
VlJR3fw1Ij4HHki72EYCj+ZE9YsMc41ojdROdE4azfNYoUO3OlIWkVgTdvsIo/hvyfT2jLPvfQAh
trajKDH1RJxg0KJQ1+HuByXRlptKHjn4LiORt0p72BZ2NIqR2Ds3+hEyshcRqFrYnadek01kuUgo
CfdGYngKNK4hb48FJdhR7D6piTMyzDyC3bjPRiooxrNoIMLdR2iWfJGjrTjM9gRt0W6AL8izKOpz
wOHdTQMH13wVDAuFTUMNvHeXqDDXiARIpKem7ZjpoeXDtL+gthyQ7rzXKT2vp44OVN27V7Qd70HQ
sehBUpM2bNFRhzZOQaRNx0JidxUoaEIgqREIJDUCgaRGINrWURSqn91pteN0fnxvfqlvNJYVOEG0
wprdIb7oGVDfuUNJHTa+2iInwuQNUgJmj1Q6jujZEhAhq3e2+0EZjbQlnvZIq91cEIuu+bKoJcJ2
Fdmm9DrwlmknAZHNO9lSe0yeK6o27RyjoAb+vZlfdO0pi3Cqa+MfqzoO80OA9zl8ghOJe8B+MY3k
3sGkjrCYvKiD8KpNSeIQkS0VrxQKP5zXmkTuYEjoHU9qGkKnIFsoSPqXaXz/gHkCJHRPkM9IamC/
15C0cB6JWiCliMStEfCRExVXhiJvEbLuh+zXGIT6SEhDLbE3DAOrww6x3kE3mEQd0fVAUvskv5TX
U4N/iRddc5plbidGkW12/Yg7muINxWELqn1OUFLRM3J756D3pnFOyE4k9dZBNT11770mT/ZNH3J6
B6EHtR+kYzshkNQIBJIagUBSIxBIagSSGoFAUiMQSGoEAkmNQCCpEUhqbAIEkhqBQFIjEEhqBAJJ
jUAgqRHtRqWhUGVSKDRGtIrZOahBDi01YnthfAEtNWKbWeqhmym01IjthdsKeR8sqWcN2EujOSbD
+Pl2DhrNTLZZhoq5ZTGzG2CoZG+fzTYb+rYf2y7Gv6Cdt37GQxUoD2Uzw0ZfqKKltPPkzj2iDBN5
vbShTKZQthpb/xmaZTescFfA2Xm0YNRhLJ/JDDWA20IZbN5Wk9Rzc+afifse9PZvn0zDwKETLx16
BH4O5Tlty/WL69DYrBi5jU/2Xzl+aLeePFWrbAdKj+WntP9HDhXyk38Hj0y+VHhgRF/9d5P5oUMj
3LkHo1GYslP5A9r/uyeHb0z9rtXcAFcKk/bBjA2tduXWaag+vnt48jn4g1sXd08WYU7J1rr1QTVJ
bWM4kx2GjGZMoKzZho/VrNX7pgcgCzP3wwb8PvyZcSLjTRixDPq3zuZKM3NrevKdgxPbgdT3NvX/
N2BpCV7UfoaXtP80vAhLZ7WUce7PRpVx2LFfhz9s2DO4ltP+s/G4k33vLf1/q13tdXZu7ejVN+Cr
8M36+BvQULW5XlGa1MUHCrkHdm/opuTDP9yo1j9p2xo4CynQbNNt7bL8UTZfgf6xvsbGkpn7VXjD
LmAA6tuB1OUV/f8mlEpwQjvnyRIYLD+hr2ia5/5puTKM1Iv6/3UYndfthYXTbzupyybnjXb15QIs
gtEPm4B+RVtroF9pUtdg6ZxFyxrsHobjDqlLGl/35/TmXTiZP3A3DN7I3pHdlzZc6Glw/MubcGs7
kHo1bZ6XgYdMgtup29y5R5Xhpjaz9z294PoP1ZInZbarLxdqRyCv/cyvwqCirdWnNqlBN0Xmk+/4
05tDMGOt1U3FpdPVkYXPQ7U+uaSZleWN87Xzj60ZPscCOBbG3ntbwBh+fQJO2i0A+81WY89dHqT+
+kvTDwdmW+3qw3xxelFr3rFDM4tU0XZK/6nipK6UrdVH4JLjVGh2qgKlan2t+by75USmdDbdNH2O
9zq7w4e2D6k1h6sCl7SnfrlikvqSvkJPTdTsc5fHhu5Tx3aLG38Czyxr7boy89Kyqu3U97TSpB6E
iY9qPcIFo/Hrbp8vA7ugkGmQhzKQy17JGQ/C+huw0HjCGLA6ebVSmx3Sk7vg9PYhdRb2L8IPIA0f
3a+1wOys1i6LE4ZbXH8HFspPyJThjsGlYX7e5xa72Va7cmN22sLIyVX9cUng9Zyy7fT3fUqT+vyr
1dqZG7A8X4TlhXtc93gA9sC1gUJNewKu9N1TPHMeYBTGIZd/Qc+9OpwbL56hZj84vX1Iff7EzSNl
CsfLazfPXNdXXHj0SPXEdevcp1+IV9ryiUOHXnk5MNtu15P86vr0YX1wOjd9r5pj1DoOvKvS41X6
TUnlzuwNqQ2HNy6XABFhvUPGm8c+cTTprl06GcUqFEP7USPrUtvlchUkbRQyqeZGUF4hdy1sT4AN
JHUoBuQ3za1Lkr+GnJXoMgajWk26JyJw9AOBQFIjEEhqRLtAFSgBvqdCJSiSGoGWGoHoHbCjH96J
O2PPaOWdUtR6IhDfY8I/nS3hUvzkifyEjpQEl+DbXViePTFvQL2cUzCP5J8DKah4z8EoP3tjRL3B
rhLOI9ZWUrcM4l/2XyLi86Dcq8/MRM7fW0wxJLgE3+7C8oLuWOLxzfQtCIj3FBXvOZh5Q7A7h5w5
cWxCXE4r4VQrUYkoUpvzzRqtbFHTSermxLpmZgZjnfQl6mzvM0j2VZed/415ctiz4waUQHxJ4l9w
K2NU38Me2uYZoSmhvt2CzrwV49yyXW/Dk4EqUYkIUpvsI6zZYQ0RZWyMtYa45KP+tuYsJWUMWfgl
IZ607d2ElGDRJuy+sW5PuySnCMfJoeJ2pvEI5MxrTSD6zBmHBp2PNltqKmcP2Dln/deA+B+hRHS1
kxslUQmUpT3r2zueuOgESJSv5LrBbWCbv972zOvOnOr2ow7RNlIT+zrSaJ7TOC7R1kvbieMCJ3wk
iy0l8fGvrbDuQCJ4HCHa7VOTaJeNxPDsqL+LJON+RDhdUiXQUDsr9gTEG7dtYCKs3jTuzOtte350
t4j2VmIgmkW+S0mFGc6SsANPvSZb+jQIDaATkehniDlNg4sIpW57LCjZim4SIspSE6fTxDx0raTp
+HmexsTX0/H6sNY+QkNEKONVWsdg2CXx4Of3c3enzjiO7aAE1sJ3lMDBtaDq8j+iPnJEvR3HOq7h
50fNpe8RpqKt3VYt3pSUxO+Ic/t4d00US4+SrTzHLTNgMctry+HpVr9O8Y2aS/c0maq11jltsWvr
9PFjNBS3j2/X2K/JqQbSUS52C4Sqd19uzSEVsNNt3Sf2G0XShi0613toqbx29V46S2zS6YYmnb/K
EfugoAmx7YCkRiCpEQgkNQLRYTAdRaH6Odmgj+9dL/WNv7ICJ4Hr7xm7dIXNW6R27ln4Rs0T7KnQ
eSTZh4SPU9Ogt13xh3j5rwVIuJ5Z8NLSP3bpqk/ZIhOrnQngq7wd5H5QSp0fagmcqL2aWqbVygVP
jrUvX5aWw2ba5dJgThMIuLvC7qR4dx1iJ7gfHlvniqrNV8aMgtpjRP2ia09ZhFNdG/9YnbHfDwnk
9BaonRE7gdT+ax+4jtdOE2liCT86SfAmDNqodkZsa1LTuJ47DfYBaLSDEIOQnVU7I7YRqV2pvSTf
PKK0QJtMJG4NEkrnrVc7I7ZnR9Eij9ygivcbbP9+AmNNRdaXGAg/HCGwxWpnxLa01J7RP0pET3h2
iRddc+I2bidGkQ3OF+cUaCAjQ0ZS26d2Rmw79Ozc5G1TOyN2ivuhPnpU7YxAS41A7CBLjUAgqRFI
agQCSY1AKIL26KnjDSPY2qb4MS7cmkoGrAbu5RCRjlTdDtF2RGxqp2B/FfH1aNtITaIjHbUNpJWg
cfIBq/lYTBSkIlWz8TBaCVEdEZvajroqqCJF9WDb3Q95PbV7VRylNPVsbb1yd2TW1oYejTWf5Eqk
/NGcmMHONsae4jirwi8RGAPKnlB7b1lBo5KouxPtc/sttaep5fXUwISppqx/4c0HcDYBXmPtT3ol
2OARYEsFrCahflRQpOoAjsUMacm/yhdV0Z1DwHs8JHe7SR1hcoQRUTl9hyhoNXetw49ExEcPCREZ
HLA6yJ/31SUggiQwou24/QZRVYnMrYBRqreA1DJ66rYJmEO02LJ1CbgfKZG8TYWsirNH+50XjFLd
blJL6anb1UMnUs8F/9HiBqym8mJuEr1JXEMtKiP4y0xKKDKz/e5HpKVgPvLmr4f4OlISYpBpgBbU
HYLwBAZuIWB10HNCYt/YgWZbKwPRTlLH0VPbj2pzxJl5cAvzIVRw7TuAKOK0pDMSJJvmCoqMVJ1U
tM3Ew6Yk/m2QJEo1gsH/D4XHg/h/kLx6AAAAAElFTkSuQmCC
</FILE>
</FIGURE>
<FIGURE FILENAME="Forest plot.png" FILE_TYPE="PNG" ID="FIG-02" MODIFIED="2022-03-08 21:17:48 +0800" MODIFIED_BY="[Empty name]" NO="2" REF_ID="CMP-001.02" SETTINGS="SHOW_EFFECT_SIZE_COLUMN:YES;SHOW_RAW_DATA_COLUMNS:YES;SHOW_MORE_DECIMALS:NO;SHOW_ROB_TABLE:NO;SHOW_WEIGHT_COLUMN:YES;" SHORT_VERSION_FIGURE="YES" TYPE="FOREST_PLOT">
<CAPTION>
<P>Forest plot of comparison: 1 NLR&#19982;aSAH, outcome: 1.2 NLR&#19982;DCI&#30456;&#20851;&#24615;.</P>
</CAPTION>
<FILE>iVBORw0KGgoAAAANSUhEUgAAAtQAAAYgCAMAAABmvyreAAADAFBMVEUAAADAAAAAwAAAAMDg4ADA
AMAAwMD/gADAwMD/gICA/4CAgP/g4OBAAAAAQAAAAECAgID///8AAAALCwsWFhYhISEsLCw3NzdC
QkJNTU1YWFhjY2Nubm55eXmEhISPj4+ampqlpaWwsLC7u7vGxsbR0dHc3Nzn5+cAAAAAADMAAGYA
AJkAAMwAAP8AMwAAMzMAM2YAM5kAM8wAM/8AZgAAZjMAZmYAZpkAZswAZv8AmQAAmTMAmWYAmZkA
mcwAmf8AzAAAzDMAzGYAzJkAzMwAzP8A/wAA/zMA/2YA/5kA/8wA//8zAAAzADMzAGYzAJkzAMwz
AP8zMwAzMzMzM2YzM5kzM8wzM/8zZgAzZjMzZmYzZpkzZswzZv8zmQAzmTMzmWYzmZkzmcwzmf8z
zAAzzDMzzGYzzJkzzMwzzP8z/wAz/zMz/2Yz/5kz/8wz//9mAABmADNmAGZmAJlmAMxmAP9mMwBm
MzNmM2ZmM5lmM8xmM/9mZgBmZjNmZmZmZplmZsxmZv9mmQBmmTNmmWZmmZlmmcxmmf9mzABmzDNm
zGZmzJlmzMxmzP9m/wBm/zNm/2Zm/5lm/8xm//+ZAACZADOZAGaZAJmZAMyZAP+ZMwCZMzOZM2aZ
M5mZM8yZM/+ZZgCZZjOZZmaZZpmZZsyZZv+ZmQCZmTOZmWaZmZmZmcyZmf+ZzACZzDOZzGaZzJmZ
zMyZzP+Z/wCZ/zOZ/2aZ/5mZ/8yZ///MAADMADPMAGbMAJnMAMzMAP/MMwDMMzPMM2bMM5nMM8zM
M//MZgDMZjPMZmbMZpnMZszMZv/MmQDMmTPMmWbMmZnMmczMmf/MzADMzDPMzGbMzJnMzMzMzP/M
/wDM/zPM/2bM/5nM/8zM////AAD/ADP/AGb/AJn/AMz/AP//MwD/MzP/M2b/M5n/M8z/M///ZgD/
ZjP/Zmb/Zpn/Zsz/Zv//mQD/mTP/mWb/mZn/mcz/mf//zAD/zDP/zGb/zJn/zMz/zP///wD//zP/
/2b//5n//8z///9BjlLGAACAAElEQVR42uy9C3Rc13ke+oPgzGBmQAB7AFimdKXFl+1r+0qNGBok
AdK+HtCRVaZLy64id9ltLLdr2fJy0qy7ruJGWndVcXPr1k19W6e9TsymVRRVzbWttEteVq4Vk4hl
EBAFk5DtXDeNApCQKJGSSc4GSQwGwACYu8/7/ZzXGeL7JGLOY+9z9t7nO//59z7f+XcXIwC4tbAN
TQCA1AAAUgMASA0AIDUAgNQtwnA2k84PKcvFovlH21ZMp7NVbXUyb9ufoJrk0ule/5qkMtnhhNQE
pG4eqh+jpbc2bl72STKxdv1wn7byxEGxYSKRNblO5aCaVE8e/kRCagJSNw9srpQq9I69i2ayPQMS
Ne7v+Yb4GRL2O6eb5yxt0Iywg/dX0sK6yfatL5PuS1hNjlxLFf587KtUzd4v1ySXeVJ+EqXTeb0m
R+k/iP2ZdLaS0Wsynn4UpL61LDVViF6lNSoe/u6mWN++mvus+Ll5eKl8qF9/UlM3feiFtfLqx9eE
dZO29B/I9h4YSF5N3k//jr5++IxUk8FDud+Qa1LuP6jXpCLI1FdaLR9mq2pN+g48lp8dAKlvJdSo
QOL/LsGJ/QtiPUNzXN7R9+Kzy5ov+sSZFwUd+vvopJZtlM7PSSRKEDaVmtToizQv1WRF+alR/7pR
k+Mv36DKnX07aFPLtkb759tRE5C6eeiiEon/P01jVBCkoCPKT27q8Jd3qpd64kuTtI9OPrHeK57e
Kk4pyZI1nCDXhGw1+f7UoXt/q6DV5HSNaOCe3+kVe1VstKkm3VmQr1no+Z8+naL/+affW9tD5/7J
t+jCm3fJPytXMn94+OcbIsFuuvDk71//4uo37zrz62KHWJU2pe785le+dXEjSTXJ3vF4hX773X/T
dekuUTa6cOmuc3/3pCj8lU8vZue0muz4wEPTm3f9c1NNPizV+411WOpbCLmpQrX0+am/EZ7F7G6x
vkr7dklcf/A3XxeOtIrPvVQRXa3VvWJxSjaGlKb79lGybA0/XamW2NQ7KEX37ZYdqX3HJK4/uMiN
miy+9HvVh+ndppr8iGb3Ug8s9a2E5UI19a+353+H+P/2X9I76cL61ZX/+6d0YfrLy7/7Vn5ZsW9E
+UPXSlf+7bbb6UL/3L9ZF5suf3Fl7cr1RNWke6Vn+++m8lfp9O+sPTdJF5aurWZEhSrX/q/UJUtN
Pvf7azf30IW+8/+2Ktfkj9tSky5IT4FbDXA/AJAaAEBqAACpAQCkBgCQGtgypJ6pZVKZ3ioN5ywp
fHSxpd5MOpOfCZEyEI68RWnLZN7QG3sKkjXFsqR/M+8vhilPtS+dyfQOS4mt6YvDVEoXMyW6XOxx
lFFdGspaS5wrSmWtFrN6ATLp3FCY2praNJ9J91XFQeTysPQAUe+ksmsyJ65PqblC5WKxpyiVeEir
tU3zHa4S1Vo6U5uhklKJgXS/qERBu0aZTK3a3EqYSP3h8YXqyZEv0N2HwmZ+eqRvbfHgB5tUtAm6
fGzzrTJ9oeqXaO3UwbK2cs9hs4w3lJ534ED/6o6RJSn5hFUBvEHvPkJj76b365Ich0JYOp8ZKZL4
MEhpvQirfYfK0Wr99MHF3gODtE4zUnmWyw9RdUORhVw+1vX24sgdzTZzPSS195rxJlA08eGIUtjt
46eeHz9G/59SiZXXVqi6XlLo/vHuyyfH+1tmqav0Xjo6cUKX9Yp/im62RxigYcX8CLvWJ+3Jy1X+
osiTnVjRUguK9GRnaCY3PlCUDpHLyYraftISFIuF9P3eFFV0xOKc31Dv46+O/Xkh9edzTNPvqrrk
yfuF7dCfD0cF/aq5dCY7qZf80fR42KsgbCJdnXBTkl0TF/a02HuNWEnSBcsmspqV60ZUub9HEUCb
8X1alfnwfWPTVal04nnT86TI/mQ2I9dFfuGlaI2LRZZLDwxk5PopbZqdE4e4jbZLa7XUUzSYUfa8
a+yFQnai6aK3K7RC0iv9K8amo7Lmezx9f0W6hNK1UHXVOh9Ydrz/G+lxrXAZOrpfVOLv0Fdl87Cz
RoPq0+vrc9nC0YnllpG6m/bnKtI1MWycopvN0LC4uBnZruWzB6TbLHNJybw/O2k+2uZ3DwtaHTqn
KCyvXaf+A7O9v2hS1F7rXR30KoqqIxbn/N/VLf9OmEnxf1XT76q65F9afeu1wx/SfQ5x+fsza0uH
j+mC5Nn8YwdCGoPtogpDrnty4kquCov5t+nKrgOP9c7ukTayw7NK3W47O8rW7E+DkZdHh2ho9OUR
Y9OQMN+idK+NPiJWfuPGWEWqy4ZcW1VrvDl/ZP/mwtgjaoaaJJuo0SZVUvkqPVyl0up5Zc8ava8V
DmnqpbFJqoydSRmbJsWV/tALp8qr0t24MS/KquqqdT5s3Kj94mfLNe31tKxP3BSN9+uZXIm6h7dV
1+a1e/avW+pTvzhNh47nS+a9im72u+LirsmW4yGaP0+jYmFO9pBuTNPhJwyfmmhhv2z6zivCrEpK
pJ23aIP5nGwHXKHqiMU5X9cvsCrjVfW7qi55g25/37MVzbG7Z+Y6LW/v67OUer9sM0PguqjCPfLX
GzafevrwTPX0+lS1tDqVWqP9ai2qNK/UbeGKKJYDz8l2LmVyO+95OUfL22p75dQLKXGl1bqsSlrj
h8TChZ3iXt+pHy1Nz+0TqWrTfScOMvp2Prs7uyct36FHqDU6zq/TcfGgyJgq8cSZH4rqP9pH0t14
daehq9b5IGpGP0rRhm4q9mUFs2nqdO7QndRzPfOOzJ6UzPixVlTCROqRS49P00GLz6boZo+e3qiu
T10V638krZ8iUkuWujQrcvyvRnqx99MSFZXLWlC1wR+2JOjyKoquIzaJcGUZb5em31XVvL37Ru+9
XTUKE8+f3rhJ7O6N82Kv1jmQkv1qSLt06RVRhX6nT/0VKh753dT2I3fRvxLX6sEHFdaZ6zbmPNr+
0z2l6unzhsf//OnNvyZ2z46cLDIuSC2q1uVXpZ8/UpsyRboImc98bvX0NiqvXHmAPkl87fzqvOST
CuyjUktI/UD674k7+edGJVTN9+//QNZ8y2VVr4SFDyOka8IvvlwenPo0lVdH5oW5Xly7ULnw0LLs
c0y1ohLmIb3CsUuz6mcLp0nuLogiSHb4kSMDR35dfazMmLMUFi99QpR6SkktCFiieZFopmQcXiz/
hXS4GS2BT1HkfF3KOSX8Y0mBmRX3vVqOLiV/6V/++NSo5pZlc4cZlemiYVnE+USyiyEboMBFpV0k
v78tHk6/La7gQXqCPkjPTkysKQ0w43dRCo+MfXksZbJFonS7ROlef9XYpNZlXiqky4Bqammt3KXK
OaVH9nOVwdGd8g31DO1oCakLk3N3jW03eR9H//2hXcJ6X3yXuRLGtXKpRKG8ulx7xljfmy7MpWqK
DX93S0ndU6wULgvP+rRsHIeGSNfNPi0u7QPyNaK9v2R6MPUUC4X3iXJ20WXFL909Syclze0u0h+m
v7RX5NpGw8fkdbbPlN0GVUecob0fULc8NcWq1cLpnFYOVZece7B73TD4i9OZ4XF6zx7DDPTQ3lma
Dlf/bHGysN3kMJh6GEfo5/RXwjb/laQLHi7mlfENo25uZudpmpXGPgxHZnF65fI22jFrJFHr4tQa
K5mymcuFsWuUTQ/vFWmIPi9sxrB8leamBkqFYq75nLgqjG7GXAmT5lsf55F11TY+6JXIp6vsSFqq
S1au4+pf01T1YbmncvpKqVLsbRmpfzgzkBqYeYO+cfpOOjm19F2pX/dyWTIa85M0LT9Zzp8rV84a
AtmbL5fTx2Z+QHzqHyq02PbLL3GaOFPZJtlm2fU8WymfW6Rc5qZS9cLSy9e8irJwdnlJpL32coVJ
tl/qiO/Yns9T+YpWDv7SL0vlvT5zvfelmwYvjyyfmb4hPWEWRcklL/Vs+fi5kDLeGzPjmZunFp0+
9dXT9FKKdk7TZIYWTh2//vKi/Cg+U/mvWt3085kwP0Wn52W66zf+kXflpvLfM/WVlbqIY0otY4Z8
3HzXrvIrWepNLS6fFW7rZHeKstflxtt5snbb8qk3mk/qyhRNzWnlUezN0YHFqV2mj3EmXlr+Uycf
9Epc3Z6viB71jW27Bs5ekHrLO8Uz69vyJe3L7hw4y5tbgTB66tKOHaM/vRr6kJns+R33vew2PFsM
M3Ysstd+5cxykeqOG9GAQ4SvmwVDSyvRjx0rUxMRqzwv/8cT7S95V4g079h5efNqhMbouv1y7Yrb
nr/11tvB2Qe7aeelK/TOGr1dX9Vuq+38SaOba3Bbd23zSmCy4c1r0Y89fCVRnI5Qnr/7p6YhzKsJ
IDW+fAHqfiQmLKwUBE3ALQeQGgCpAeAWJvXlYhXtBySe1DllpFaKq9xbtW6j4d58rXeyUikU+0Qn
t7f2tTka7J3M5NGGQIJJXc2pSuqbmwvlkQHrNvrr18unR95//EeliRtEry51/eY3n7+w9ERPGW0I
JAzmIb1iZlV/XVF68PSabVs1NXTPsw/+g8+w+YKw29X9L6TYvS+k0IRA0ob0zGHHrvxknxQ9SsaJ
nUpgP9O2j7x68gf/aN8zP/jZYyulr9H13fv++P98/8XLfW9+BVd1i2P3heSSeq17t0bgoaW7rq7Y
tv3T8u/d9uzJHy/MLtJX1vOld5/9z//sud/kl76EiwpSd8Lox9DHjzzuEJ08QP8P3UvrJMuFf2Hx
Lw+8Prj292gR1xRIGKxRT1WrPPMHP/nLP7FtI/rK7l0//fG37v6+7G7szr916g+/+sL2yxjWA5Jv
qYtF+kDXQpac38BP7KMddEZd2fd85s3P0fV1XFIgaXB1P7Kjn3IEzShlewt/h/4zVQusKH1se2jx
dLZ87c4amhBIGsKr9EqWLyaLP5Y++ph84uwNtOGWR9KG9CA9BW45UkPQBGwNnxoAQGoAAKkBAKQG
AJAa2LrYblrmvsN71r2ciHn9tAjG2cIVxiO9rHFhAdV3ycuCGszZbtxSLukQXnXQt+lptQWmnBoI
SWp/MPuVktrX7adVnNbPFq4wXulVKhGPeC7OwnHatmgqF/Msk73N9c0yzTloG8394FxqOC79ymvq
j3bhOXdhuLbWLgPC6s3TxLsx7GFZHXkBf0stP93IMEbmJWqxKW6q52K34THujFAtwczpeeRi2j0o
WOl47gczPDnmZ0g4c1lrE+W54XrK5Wf6jxcd1bs09sOBS//H9G65dx2spdZtCOMER7pRPnWn2AWZ
pArRwjj4zETMOlwe/d6IYtg9z8ocpWZuXRigTlJz5s3rJBnqmL41q8t1jewKqDdcPU3E4WjH6Sja
Wcw9THaynI9Yj5UWP4YYY+RtJHiYbeohgGiW2vpwVNcYNx7YuvMqLzJtqFf+5S0dqNbOzWxetJdP
7ZU+1rm05bC1NW53y1m9ymTxpM1nBcLARU+NB1yLHjAs5sBK4i5Q0vTU251PPHC6/ay+FXrvyXE/
0CJJ6NeyRvaH0VEEAJAaAEBqAACpASB2R5F79kNsWl9dBNnePotp0JyUYXLSBNIBempD+WHWU/uO
scXWU3uc1XEIbdzJfEy3vFFGx0Fq76tkU1NwnfttHVwyZBLWLwOC9dRquW16ar/axNdTe53VuAGt
gxrcL6+SCEq9OO4Ht4ipnfJH51Lb4XxPzwIT+2xoHJjvSRxtaUnEyG8vEMZSexhmz8uUaE6HI5rl
0R5ZoMRi0tt1m/qa3D8v3pbHJXXnf4TBDZ/Vj2V1UCSKnpqzMGd1NSHc+YkRrHUsUnf4e1hdk8VC
SChi+1LR9dSuZw3wlpiXPwLEcT+CDXVivQ8WM3fEKoV1V2BaE9FRDMXphPsekR83zdIqh2y7UHpq
DHvE96l1FbWreDpBboarjxmsp47uU8fXU2tSc9+zOhTTdj11A3oBWwmIT91upym6eYeeOpb7AbTQ
UWpRti0++gG0xn+KtQsOCCw1AFIDAEgNACA1ALSwo8iZ5Y+ps+0QUydCWeNQGzsCQAfHp/bTXwfk
jR6fOkhPbSqTPa+5jNBTRyC10or2C+Uqpk5C+FMXtbE1ADT3Sq8v+USGDsgbJz61r57aWiZ7XksZ
oaeO436o8XyNjwHczE6CEDsYXkvL5qb19ld2m14lgqgxSR3GAiSydZkrRYI5q38F0cR7yY3J3Kc5
ue9eIIb7IYsQWKirl9hnYHiBRB26ijriU/sLVn2/qYP2I5ZPHemaJtMLCR3LmXm56GGfDvEiRtfx
tpDjI4HYPnUIQ80S6Vtzy7RBvLlPk9ayC1yOSWrF82D2IQXWIb6HVREdrI9OYiU4ON0898PwL1zF
1Elw7gL01D7pw8Wz9s3boPjU5q6MMz61yQlPpKI9sYCeut19gOiGGXrq+n1qoMW+RnOywf0AWuA/
xRwEwbMVlhoAqQEApAYAkBoAWtZR1OMk6i9fmNdPUgYPHPpov6K6R3vWV5uup7brvL301MytxKYy
Qk8dgdTMFLDZLjMOIzpuNaddNM5+RfWI9kx2GXbYc0XVUzt13sxLMe0ssbmM0FPHcD/cdNSJtw0s
4u1Ajmikzbv1wuxlLiWBQW4AqSUxZWc2ZDRhtG4JOQ/mXVy+ehKTM987yb0q0H7EdD/IrqWOKrpv
pydi/6wyjE6CeX5pEszV6HrqoAJxNzmr89MYUDYiqTsVzMm3EO4/q+dmja6nDtJ5K7uY30MhkTL2
ziJ1xxjqOtxr1fg5v6EPQ9J4/IoSB9s8NuJNeSC4o9jhnOYRE2rC6xbV0EPn7e9Jq5lgpeu01FYJ
bwIFvVH10QHRnrnfQHUj9NQ+beehpw4V2xpwAnrqdnZv4w2sQE8d2/0AEuMoYQBkC45+dCagp4al
BgCQGgCpAQCkBoDkdxRVeV7QiJG7bLkN40wOpbJFfuenpzY0oE2PT20KR62fTi0tMZ/o1d55oaeO
Qupw79XcZcttGGdyKJUtc9366an1l4nO+vjWmaLrqY2czERO/fQ+0as980L+EdH9UK+cIsnkSpRq
bc1PaN1OO23b4BYHOsQBmlQBRh73la0IXvOqM8+8QChLbWo/sw3W1njYa9caeF1/gwbkbXg5Ud3f
pkWmmNPBCLr/uPMDNPA6KqmNh53RehblgdvlTKj9CBaG2tUcTYpPzZnLWUMld1QB1jo6qW1k7eya
BSormO25zloSn5rVkRZ8juVTWy49Y2FMTweajoaErg5bb84iZfCeRwCIQ+qAb4f4rcJpV3Vys55L
jtnO6rhVMOwR2f3g1hEn67dDXgGrebs7L15K5dB66ubGpw6liTYNgpiTByjAAS9E0VPjGdhUGx66
paGnjjT64f/kA6dbxuqgSwE0gtQgdONd+5itjUsRf/QDAEBqAACpAaDZpJ6pZVKZ3qrepS3KP0NZ
PcFknmw7WY5K+Uy6r0rVogRi6QGi3kk1fU4crySl7Xlyq7dzscj0VhMYzrmkkdrXSGLJbP4BIpD6
w+ML1ZMjX7AluOewvvjEQdu+UmU7PX1wsffAIK3TzMTEBC2XH6LqxlF57+VjXW8vjtwhLWYeKW35
ll4xr9x9yCWF1L4TE+BkI0ldpffS0YkTskGQjcLAeHYmLZaJ+sbTj5K8OJxPp3W7u3f0bfoiZedo
jW5TxlFqqadoMKPsfdfYC4XsREVafGtsz5Zv6cPKqMWj6fE+pSklq9CXzvSVaDibTuer8sai9H8h
O97HMj0FqubSmaz03BvI3C8/Qks18VyEgQhP6m7an6uY99VmD7+0JowH9R14LD87IC8uZdZeG31E
TbAmmFwj0cY12qRKKl+lh6tUWj2v7X2fdqQKVbd8S08vS2Tsn82fO9AvN6XA7gO9uQO76Obhcv9B
fSPR+o3agY3J0WXqz6wtHT4mtvD86qC0Z9d47vqB3aBtaFK/OE2HjudNZuDCvLDDCj33z5PC90p3
317BYbXxKSWMznP7BKVr030nDjL6dj67O7sn3S/tPUIF41jrW76l0/LTaoXmz9Oqtu0TNDdPY6I9
+9efXTaSLqTEvxHRqsvb+/rkLXxOcV/WaL5iZAcCST1y6fFpOniHsaFQUOm7IS0qGLh7MyfoqmBT
au6Zz62e3kbllSsP0CeJr51fnV95Tb4A+0i/QQpoaFqYWtFadUPb9kf04IN0ir4/deje3zK1UUH5
d4TY3RvnBenlTF1Ki4sMm2jM0KSmwrFLs6LFTpPqLJRmlJakD1KppC4u0+uvmjKXKLW0Vu7qVtbn
xb/nKoOjO+V74RnaofcodeO+dVHIjiptUaJj2rYuenZiYo0+ePn5mbkllzxlupjRMpkzAGFJ3VOs
FC4Lz7qLhobkDbvvE+7FlGD4j2h2L/WIxZJIv2NWz5EStM1mLhfGrlE2PbxXpCP6/DpNDctHnZsa
KBWK6thVGk19/iWpkWnvLE0LwyGzVKwNFbOUfXCRi4afInsXcJzeo/Swd+0jmd0Z2lMt5tCWoUn9
w5mB1MDMG3Ryaiml9ByXpydocXKAFs4eL59bpPzpOyg3lf+eidRnKN+1q/xKlnpTi8tnF4gmu1OU
vS5fgJ0na7ctn3pD8URSaOpCj9RPOVs+fu46feP0nXKvZX/5xpkX6cbLu/Jn8nL7WnFm+obia3yt
fOaa7MOcreRmrqMt/VFXKN/S7ekboRL2r16CW33rImnS0/riUxcqlVDpslmMrYLULUN9oXzDUjUk
9wGg0aMfAABSAwBIDQAgNQCA1ABgDWZj+mtdCgnuHiEm1BG5cy+PWQwApG4cmBtV68kOAA0jtRya
Wo4WpAep1ha1QHT26NVaMiO9zFPuOKI9r3YIUg9rJCB9j74BAILh+vJFCQTKHEGqTYGqHdGr1cih
2jT0zOuIjryW4KFuobEJEceB+KTm4TwD8/wMTqYxy7wRbnNI2CJfM8deBn8EaBSpme4EBPM8bMxQ
N1YHuhK8Lt8cAKl9DTML16uLZFMDJz5yJoDNBhow+sGDzaaHsbbZZtfJpLgpB3c7OnfsgbEG6rHU
WhxkqWtnuL56HGd5yRIq2bTmMkcWNx+RjFjXanxnc5hnZdmWAIGZgUiIpafmrJ7dtmQY1eh4dLye
OjhQNVgKdBipWQNSWNLhFgBa1VEEAJAaAEBqAACpASAqqbkCWwLtDUmkdx9OYTW3H4FbF6C5BhoG
0+iHnxKuzmE631m8eT3TdQNAKPeDm0TNqnjaJq029pK76Np6LK6KsA1FtiK9VnkKzTXQLEtttpy6
qJlpMmmzyJmsCmenPtp2LGaRScv/S5uguQba0FFkAduEkeUWRV9IUtkkftw7BTTXQCMstfr8jyAi
4uTZzQsltIPmGmg2qVlwx9HL8DqU0CxmLw+aa6DR7gcPafh0GxtCfm1a4Y7DeJliaK6BRlhqQzht
SKDJR0FNVtG1haCWTCZFtnxcaK6BpqAr2TyA5roTkDQ9NV6TA1vFp04KoLkGYKkBAKQGQGoAAKkB
AKQGAJAaAEBqAKQGAJAaAEBqAACpAQCkBkBqAACpAQCkBgCQGgBAagCkBoAtSeqhYrXY675ruFhF
YwJJJHWuqDA0m0n3yiQdzqVTvTpdX6VX1KWZfP5rfYXJwmSxj6hSyz/6Om3vK/Rk0aBAskhdzR1S
Fm5uLpRHBqSlT2y8NqAs0WTv5F7aR5+ssGKJ9l0s7z8w9wQdnbghSN1V/r3Cb/Mbv5CuoEGB9sMc
96OYWSUtgkPpwdNr1qVSgWZ+64X7/pffU26A1OQTL9z3Cj+5vyDs9kd+8S+vDOx/IYX23JJIctyP
me8Yy3v1PXupW/6dy01+VPz8wWRWeBx0X/VjdJN+fvnLe6iU/cB1urty/sf3ZSpwrIFkkXrJsLRD
ZVL948kl6pEX9r1xdE741OmjFeFx0I/vu0g7aOenzi1SobIijHjPnc+9MvZO2GogqaMfQx8/8rgS
Em94/OisslQoCBbfSzUlxRzdLiz1f6ML0srx7mdG1q9+9Dt0HQ0KtB/dlgGL3QpJZ/7gJ3/5J4pD
/eWjz28ovskzqR3f+OmPv/Xa0vp9N5fpK7tn3/2P9n35b74iZ7s8PfOD79J/nOtCg25F7L6QdEtd
LNIHuhayyhLr+qnK+pE3lksP0Cptz2Ynror1iTuFpf597dZ4pfpA+fpEBtcXSKr7kR39VLFYVJbu
VpeoIP25SLIxrvbmRJ9wL/3aZH9R2l57YalU/tEBNCeQBFjjU08o/1YmtLUVy2DNKu1T7oLU64Xs
9QmR4KgyBnhxJEWp1eO/8nk0KNB+dCGgKFAvEJ8aAEBqAACpAZAaAEBqAACpAaCVsI5Tc9PEicY0
9tpOaUIhbac65aE6xxBXV1o65ZB53kTOLIUipv+4plfrpidktsP5nEtPHXZCYD2R9XSOQ+hlYn5n
tU4pCQST2jJfp32iZLFqXA/lcqg/2mTm1NIpZ7mJEtyywX1KL1N6rZTMpS4B5zJScxaO08YisxWD
OScKtpTCcVbSJkoF6nU/uPxP/Cf/ceGL3dq0F8HzibqmYE0tjUeB/Pcy7+RAePfD2qaSLeKmNa9G
bTunucV4BboTzMV/qYuvPmDu7pJjb7iCYKbqyKQWV4mF5mVyrYb6qA72eZlaZbNTFfYc8szo0bxb
FqPRbBkYrHV0n7ozDYKrH8HCkMzhxkZhKHk/uwJsdh23KxCV1Cz8EIa/h9hqVjfk3BEPwVvQYYNZ
rrejyO1da2YZjUpuazPGrONgFGochre2Srx+TmPYo+6OotV/tLQyVzwU1k4/RT25ceHVDdaf0Om5
n9Nl5GWmofkII8ZGTrc2c5RJG7PWXg345AWcgJ46IV2BCE+NxDkl0FMDdXoTcEIa4H4ATfKfYg5z
4NkKSw2A1AAAUgMASA0Arewo1qWnbvXbdYva2CmMdpTGTZ3srESIc8XTU2vvauvUUzOCnjoSqevT
U/PWym3Mp3MRRjtK46aJdlYi6Fzx9dQqKevRUys/0FM3wP2IoKduDwyO2OAvPbX+NKkSjvvKY2+w
npphMK8BpJa0lWbBr0VhEYI7LWQ1565boxyD1cfXMId1Zgivp+Ywz/Hcj/r11G1qeaZ/pGj1nrwr
Y/34JYbyNIaeuh5Dr1UG/nR0n9rRQYl+odvDaW2BR/2WpJ5zRtNTN6SKDGrUqKSuU0/dOc1dr6FW
e9VNcFfqzgI0VE/dNq+PRz1/Izjdwnuv/S3cyZY60K3w1VO3WO3r0DiH1lNrOmXLT7RzxdBT+7QS
9NSNBfTUibHDod0O6KnDux9Ae9ymFmWD+wG0bkQj2i44ILDUAEgNACA1AIDUANDajmLQOKjL64ro
2uQGDh646qOt0arDZvN/ldqg+NTWUloO4aoCd1FbIz51RFLHUERH1yY3jNMe+mh7tOqQ2XyjazdC
T+3UeTPfveRUWyM+dXT3w3hPrmg55TdaqqyTq1JqaY2TuptcNL+tstNBYNETNqPYEV+jMPe9iX+h
n2T3Q7MfzMUEa/ZP+vQiwFi0t+3jRm6MSpnIeur4exsUUXurkprb2tIq7TAkkKaHL2f1UKOBttl2
yeMoMyKcK76emvvv9H8pA2sdndSMuLXZO8eBMz1btKo0jwCx9dRBqnO/Y4LPcd0Pp5/JI5i5BBiS
yNGqeawBm7heDpjZ0o6i0kdkHj1vbjM4LKGcVqNVR1ZXt+6Wa9JewNVSa16pyTtVn5a2h6Z51Mms
rOYt7Mp46ak9PGzPbK3SU/vHp7YFy3b/Xhd66nCIoKdOnE3ucEBP3Vqf2vXBB063jtVwQlpAaobu
TlMGUOJ0JtH0UTqKAABSAwBIDQAgNQDU21EMHgdNQmBqZ2GtIbX1ItoGbFyE1Bb1t98YW2w9tY/q
m5jPXu+80FNHInWwnjoJgamdhbW889S3M6/09hTBEZ7i66m9Vd+azMNrL+JTN8T90PXUhpCac+2H
1Otgv2LktqP19HaUJphxGGrfGu6HRk/DKrhH5bczub1PROZamvCuFFOl4s0P+Ai0hdTcLWR90LtE
nqgIs2ppgq11HV5TDD01MznTfnu978AAHwnwIjWzNxtnwU3ZakLzEK/jgsvEvJyXsE+HaPcy1xVR
bo8E/36Ju6wMCO1+uHHaJOXsqO8Pw94iagUj1a2lemrW/p5Lh3YULXpq96df5ziSPGwKVX/NPKe0
aXW54Hs01FKbHTtmCt5sPPaSEJjaelbnB9mB8amjR3uOr6f2P6vXXqVS9ZR4SwPxqdvZoY03sAI9
dQT3A0iah9TIbOgoAm3t7kJPDUsNACA1AFIDQIeSeqaWSWV6q3qXtij/DGX1BJN5su1kOSrlM+m+
KlWLEoilB4h6J9X0OXG8kpS258mt3s7FItNbTWA455JGal8jiSWz+QeIQOoPjy9UT458wZbgnsP6
4hMHbftKle309MHF3gODtE4zExMTtFx+iKobR+W9l491vb04coe0mHmktOVbesW8cvchlxRS+05M
gJONJHWV3ktHJ07IBkE2CgPj2Zm0WCbqG08/SvLicD6d1u3u3tG36YuUnaM1uk0ZR6mlnqLBjLL3
XWMvFLITFWnxrbE9W76lDyujFo+mx/uUppSsQl8601ei4Ww6na/KG4vS/4XseB/L9BSomktnstJz
byBzv/wILdXEcxEGIjypu2l/rmLeV5s9/NKaMB7Ud+Cx/OyAvLiUWXtt9BE1wZpgco1EG9dokyqp
fJUerlJp9by2933akSpU3fItPb0skbF/Nn/uQL/clAK7D/TmDuyim4fL/Qf1jUTrN2oHNiZHl6k/
s7Z0+JjYwvOrg9KeXeO56wd2g7ahSf3iNB06njeZgQvzwg4r9Nw/TwrfK919ewWH1canlDA6z+0T
lK5N9504yOjb+ezu7J50v7T3CBWMY61v+ZZOy0+rFZo/T6vatk/Q3DyNifbsX3922Ui6kBL/RkSr
Lm/v65O38DnFfVmj+YqRHQgk9cilx6fp4B3GhkJBpe+GtKhg4O7NnKCrgk2puWc+t3p6G5VXrjxA
nyS+dn51fuU1+QLsI/0GKaChaWFqRWvVDW3bH9GDD9Ip+v7UoXt/y9RGBeXfEWJ3b5wXpJczdSkt
LjJsojFDk5oKxy7NihY7TaqzUJpRWpI+SKWSurhMr79qylyi1NJauatbWZ8X/56rDI7ulO+FZ2iH
3qPUjfvWRSE7qrRFiY5p27ro2YmJNfrg5edn5pZc8pTpYkbLZM4AhCV1T7FSuCw86y4aGpI37L5P
uBdTguE/otm91CMWSyL9jlk9R0rQNpu5XBi7Rtn08F6Rjujz6zQ1LB91bmqgVCiqY1dpNPX5l6RG
pr2zNC0Mh8xSsTZUzFL2wUUuGn6K7F3AcXqP0sPetY9kdmdoT7WYQ1uGJvUPZwZSAzNv0MmppZTS
c1yenqDFyQFaOHu8fG6R8qfvoNxU/nsmUp+hfNeu8itZ6k0tLp9dIJrsTlH2unwBdp6s3bZ86g3F
E0mhqQs9Uj/lbPn4uev0jdN3yr2W/eUbZ16kGy/vyp/Jy+1rxZnpG4qv8bXymWuyD3O2kpu5jrb0
R13S09Lt6RuhEvavXoJbfesiadLT+vTUhUolVLpsFmOrIHXLUJ/0NCxVQ3IfABo9+gEAIDUAgNQA
AFIDAEgNANaop6a/1qWQ4PY8EY7InXsRwgVov6VmblStJzsANIzUSlBqPUq1eVH8yFTVd3Ayr5GR
XuYpdxzRnlc7BKmHNRKQvscIkA0AgXB9+aJFrDdNGcDMMfSJbDuM2Pxa2ETmdURHXkvwUOvh9D3t
masAuBVIzcN5BuZwn06mMcu8EW5zSDDrrzMYNoM/AjSK1Ex3AoJ5zkP6zm6sDnQleF2+OQBS+xpm
Fq5XF8mmmsNdh0wAmw00YPSDB5tND2Nts82uscm5KQd3Ozp37IGxBuqx1Eyf4scUEdmIkazO1OAe
odplqixuPiIZszyo8Z3NYZ6VZVsCBGYGIiGWnjpgICLkOEW8yVaA5KHj9dQ80MMFS4EOIzVrQApL
OtwCQKs6igAAUgMASA0AIDUARCU1V2BLoL0hifTuwyms5vYjcOsCNNdAw2Aa/fBTwtU5TOc7i3ek
Y2OsBIjlfnCTqFkVT9uk1cZechddW4/FVRG2ochWpNcqT6G5Bpplqc2WUxc1M00mbRY5k1Xh7NRH
247FLDJp+X9pEzTXQBs6iixgmzCy3KLoCzvXt3WNe6eA5hpohKVWn/8RREScPLt5oYR20FwDzSY1
C+44ehlehxKaxezlQXMNNNr94CENn25jQ8ivTSvccRgvUwzNNdAIS20Ipw0JNPkoqMkqurYQ1JLJ
pMiWjwvNNdAUdCWbB9BcdwKSpqfGa3Jgq/jUSQE01wAsNQCA1ABIDQAgNQCA1AAAUgMASA2A1AAA
UgMASA0AIDUAgNQASA0AIDUAgNQAAFIDAEgNgNQAAFIDQEeQOleUf4azmXRvVVqq5tKp/JC8sZTJ
loyU1YxIWurNpGtVqtbSmd4S2hJIIKmruUPKws3NhfLIgLT09Y3Xlg8uyRsLq2/OZvMad4fGxJ9v
juR6x7fT4Hg+N/JNtCWQEJjjfhQzq6RFcCg9eHpNWaocf6miJyntOfzDvxgR/N8xKpLev/osPTi9
0jMqfjL/LxpzqyJpcT/MpO7l9+mkZvdOr8gLPaPTlwpmc37bL5y7Tl/70i+IpOkjE1ScWs2MiR/t
HgBA6iS5H0spfXGoTFll6dLs6F365sn7e257e+I6DT0muyFHpD+bNIbLCiR/9GPo40ceV0PiFc5T
VfE8Cj2fPfDMSilVrVLlBXnTPuUIU9LPw2hLIMmknrn51PPHjNVPq0lXTmQLw9/ICofl4BNF8dCh
i1QqUZf4T/xcRFsCiSV1sUgf6FrIKkvZzFCWlIGNwlUaGsis/kpFeCkTE8KLmhAmenYfpSlD+2bp
z9CWQJItdXb0U8WiPGT9YveNftEvlDGQqZ5fvWHuNC7MHF86dY0unFo6PoPQ0EASRz8AIBYQyhcA
QGoAAKkBkBoAQGoAAKkBAKQGgDpgnUeRmyZONKax13ZKEwppO9UpD9U5hri60tIph8zzJnJmKRQx
/cc1vVo3PSGzHc7eJNZ2UFKHnRBYT2Q9neMQepmYS4nNVeMJntdpkWggYaS2zNdpnyhZrBrXQ7kc
6o82mTm1dMpZbqIEt2xwn9LLlF4rJXOpi/POIXLOvi5nCMdpY5HZisGcEwVbSmGsWKrGEvjytqj+
/ldjcSIhpPZjD5endlYvJLMl4Har1EYEzyeqlpeHmDddT8pjl8avbcx7nWdgnkY/cZhwXUygTy3x
2DTRMjHmceVZuxvdel7OuenHp7zeKexJmdu5QtWWOcrlvjdcy4UoMWC11OIqsdC8TK7VUB/VwT4v
U6tsdqrCnkOeGT2ad8tiNJotA0v6jNYDiSO17uF12NT1rn4EC0Myhxsb+lyMdE88PKcbcLsCUUnN
wg9huHuI7WJ1Q84d7hDc6LzxFt+uQHSfmtu71swyGpXc1mYWb597FNlvXCJ8lZhnzyLi6eJwGg51
w0Y/FP/R0spc8VBYO/0U9eTGhVc3WH9Cp+chnC7bgGeEEWPDd3drM0eZtDFr7dWAT17ACXwkkJCu
QISnRuKcEnwkANTpTcAJaYD7ATTJf4o5zIFnKyw1AFIDAEgNACA1ALSyo1iXnrrVb9ctamOnMNpR
Gjd1srMSQefS6xpVT629q61TT82IJ7uruEhtl4A0UE/NWyu3MZ/ORRjtKI1DnexaicBz6XWNqqdW
SVmPnlr5SaKe2lSkLnKKyNtqqX2uaCg9dZtalHk0n0eDMrefkJWIWldLes489wbrqVmSB/OY1VK3
uaA+pGYShblpzcsOswTYCTd9VVRhaMRkUfXULhnC66l5xwxPJ+xzrvr11LxtdsL4cNDsLrGA0vOQ
Qmo3IUlkPXUdDyG9MhyvXiL71L6Wj4KvfHv8EEMOZP1Upzn+u8lDZi3rQzC3GgJhSF2nnrpzmjui
oW6Idx3nNGBwLDRQT9223iKPev5GcLqF9177W7iTLXWgW+Grp26x2teQHrsKqX301JpO2fIT8lzW
DghF74FAT918QE+dGDsc2u2Anjq8+wG0x21qUTa4H0DrRjSi7YIDAksNgNQAAFIDAEgNAC3sKOqB
h9wk0/5BnNs1eOCnj/bRU1vjU1ujWzvOYntDox89Tnxq60sfyyHcSu0egTvx+o+2K6pNpGaqwsFN
Mu0fxLk9nPbXR/voqa3xqe3RrR13jjmH6ehR9dScmYPTq6d3Oa6bntpSRpbYMT21YF3OJm4bqa2m
xSHmTTZYpNuhvvjUMc4VuJe5HL7jxu6YYanbWnazT20NSN1JiBa22RafmgcPGDO3c0XWUzuzsbBV
gbIptqW2PVD91pLFaZsiU50aJVDR4eKghDxXDD11UIG4m5zV+a1MB3BqIFGk7lS46PdDuP8s1s0a
Oz61yWv2ODBn3l6QuWpAfFJ3jKGuw71WjZ/5K/rGeMvBpwt7I5gzwQmJ7FPfGpzmERNqEadbVEOP
ANf+nrSaCVa6TkttlUwnISC1u48aQ0/t6uSGjE/NTFFCYsWn9t/roacO6ZYDCqCnbmf3NsYugp66
DvcDSIyj1HkDIBj92KKAnhqWGgBAagCkBgCQGgCS31FUutWBisro0Z2bNXpgVypbI2v76KkNDSgL
JxV30W6HVOGawlHrpyO3ENd+8akteRFPLwqpw71Xix7duVmctpXIqn3201PrLxOd9fGtM0XXUxs5
GdmDuoWPT23Jm0j5h2eZuqjmmYm1gNRkCZNP2sstbY35CK3bEKLacUqn9pmFM/TBaeO3PiOP+8pW
B3XJO9hvkr7PiNJCi214rmx3v9pmG6yt8aZc9cY1o1377P2Y1uhfX7kjU8zpYATFaOXOD9A6zfVo
hw7VZc4XsgbmtygP3C5nQu1HsDCU2dQc/nJnXf2pajRC66k5czlrqOSOKjB8LhCZ1DaydnbNApUV
zPZcD6WO1lLHjk9dz+wG4HM4+ElPGQtjejrQdHAe+Y511jJsvTmLlME9FexzXFIHfDvEbxVOu6qT
eWP9Z8+cvA5HHVKmyO4Ht444Wb8dMtZchdZtdZ1dZcah9dRhYj87IkWH1lOH0kSbBqvNyQMU4IAX
ouip8Qxs9O0Yr6Whp440+uH/5AOnW8bqoEuRZPR3LXYIqUHoxrv2MVs74ZdiuPvnw1eSOvoBAHFw
46+uLZbaW4TuLC4DUCd2XzCW+94kKv+nNVhq4JbB5GvS3+VCUkg9U8ukMr1VvUtblH+GDFM+mSfb
TpajUj6T7qtStSiBWHqAqHdSTZ8TxytJaXue7NSLNJxPZ3Kierl0Kj8kbajmMul8lQbS/aKiwdcu
X1TbS24eywbpp7eopqtmiub0cmun0/kZeV8trbSjfAw1ZzIx82GiQaJrN6oJIfWHxxeqJ0e+YEtw
z2F98YmDtn2lynZ6+uBi74FBWqeZiYkJWi4/RNWNo/Ley8e63l4cuUNazDxS6lBSVz7Vt3ToC/T1
jdeWDy7Jj9dDJ/sO9tPKaytUXQ+qVTWvNplomy/Ry9I9orfhhGih/Ii2NjRmSS/wS9Xyawc/LC0N
judzI99UjnEvTSS5uT4kuojXxO+VvoSQukrvpaMTJ2QrLFuDgfHsTFosiys5nn6U5EVhudK63d07
+jZ9kbJztEa3KeMotdRTNJhR9r5r7IVCdqIiLb41tqdDSb104uo6XaTfWN25Lsddpk06elXcwhs7
azT4taDc920aNuwjp3NEd2+Yd39K311dtaenyloqQ7LBW6P5efqOcoxHk91cXdpCLSGk7qb9uYp5
X2328EtrkknpO/BYfnZAXlzKrL02+oiaYE0wuUYlqQqbVEmJp/LDVSqtntf2vk+/QFSlTkXP8Ze+
I/9MvymtpqgyRD3UPbytuvYrgU/jG4bhHc0KK/byJfPul9/Ulr6es6eXsEchSY0KBTolFj4y2rMz
2Y11fVjyPmhw6GZCSP3iNB06njc9US/MCzus0HP/PCl8r3T37dVvw3VxidP03D5B6dp034mDjL6d
z+7O7pH8TaIjZHI51zuW1JdeOSyNDF+aHb1LWn19+vg9U9eo53rmHZk9qYAx46WU7qmtTH1f/JQt
Xri+NvRYyZZebutl+gPpd0w7xurUQsIbK3WTrkk+9R+mEkLqkUuPT9PBO4wNwj4o9N2QFhUM3L2Z
E3RVID0s+cznVk9vo/LKlQfok8TXzq/OS/6mwD7Sb5ACdS4K86Je4ue88rR5evRLPx1jtLh2oXLh
oeXlsEfJjmZGfDz3F1w2Dg0ceeUz0sKU9Odhop+NZhLfkNk7JZ/6zs8kZfSDCscuzQqinibVWSjN
qD7SB6lUUheX6fVXTZlLlFpaK3d1K+vz4t9zlcHRnfK98Azt0O1Ue32sevHHys+npT9flHxqaRh2
b6UwlwpdrWHfd7cHnyjKfRdLJ/Nm7R9w1VEVzX+R6P5OiKe1dBvRO1+npJC6p1gpXBaedRcNyYNX
tPs+4V5MCYb/iGb3Cj9ySpBzG+2YNR42grbZzOXC2DXKpof3inREn1+nqWH5qHNTA6VCUXEWpV5m
RyKbrs5SRtRyKEvflPrP26gwRNLDdfUtmpp5OMwxpF73Bs357JYGjoxhDWXMbvDT5c8oKxnaN0t/
5nuMBKH8y4M7Cokh9Q9nBlIDM2/QySnVtetenp6gxckBWjh7vHxukfKn76DcVP57JlKfoXzXrvIr
WepNLS6fFR7fZHeKstfl8Y+dJ2u3LZ96Q/FEUh1K6t5U7vjZ6/Ri943+c9elDTdeLt94eVE4B7ST
smPfDnucjSgu2Gnpz+rcfeqQ9IVTS8dneMRjtM+t/u87rrZ7DKYeeUzp9vSNUAn7Vy91slvdBBR9
xpuHP3YibtY2VSZhBaovPnWhUgn3EM+WwGML0l01T31EPutn6tJEayC1L+rreoSlakjubyH48bJc
jpsTcIx+AABIDQAgNQCA1AAAUgOANT61LdB0nAiIjjnCySVMNDkDvNijP5uTcEuUYSW6o2foDI9o
00qoX8+A1V5BRy0l04NZW8LdedeHI/Zd+0ldN1xiv3G34KTcSUjuHSvaFsTWde5Xe6xqt8C3buum
MO3MP4k5mLUlMrVnfULHsAZa4n5wztVoQfKSeVELRKfv4GReIyO9/Xik/uOho9AZXGTaqd2PEHBE
1zJFCzXAGXneRyBuJ1hqwx5Zg1SbAlU7oldr5FODk3kHG+fmsP+hA1yYo4w6jxAYXZ1r0364ntYt
2ivzdESUalKo+oDvbSc1D+dYmEP4Oy8acz5z3UL2x7jaLNwRuEtl9CLb6MtcfH3mdXL3sH3MuyHC
x7AGmkZqLVq9YyoSb+oE3g5hdjfSrVcCWVqjW3rfJTwolr9tb6RJKmLHsAaa0VEMcalZBP+Ue3bt
Ql9vF2Zwr85psBlnwXdg5JEfd78G0XeTNPrhM7IXEKjatcfv8AlCk4Z5WUe/6OSeUaFZsL8bL+o5
zHHCSc30kWGTD2mZ7cTmXJrW3FgV4BMYcZitsaKt06yEM+duR/A4r3Fcz4E3v5J50zxqDGugwYil
p+asnt2NOk0DjxD1TBxvVczoeD11cKDqTpwwg7PW3m1AokjNGpCiYadq2BFY9MOC2IkFBE0ASA0A
IDUAgNQA0LCOoqv6WR93jtQxcrwc5o4BW7PAidwUycTMS6ZBl1DaZ+b1g+G4LUVqv4tdJwv8FBCM
PFTX1iXLC05/7bNDVmgWEio3BFi91dwPbtJIq+Jpm7Ta2EvuomvrsbgqwjYU2Yr02vOWcbyjb9js
xmDz1rLUNpNn/sjDJq22PcSdomvbsZhFdS3/b1Yku/gh3h94cc9PwUJBf+cPcm8pUrs6Ae7brNpp
FppfzM162r4JMLaqDof5y0Dy4jgAuJJaNZnhbSD3dgV4sJ/gwktvj9qxH3PQA2FIzYI7jl4ccyin
WZDhd3c/IvkTsNZAYEdR7f2FohRndiPMKdhYczdDzWS4H41HdZIAWGorUc3SYSNEgJeCmqyia4t0
2ZLJpMiWj6t+Cesy6uylY6YY2mfHEeCK3+ro6rir2xA+gtSNRNL01J33mrwRn/2B01vRp040qxNx
CACkBgCQGgBAagAAqQGQGgBAagAAqQEApAYAkBoAqQEApAYAkBoAQGoAAKkBkBoAQGoAAKkBAKQG
AJAaAKlNyBXln+FsJt1bVTaVPlt0y1fNiM2l3ky6VqVqLZ3pLaEtgQSSupo7pCzc3Fwojwwoy7vm
rBlKrFgQP0Nj4s83R3K949tpcDyfG/km2hJICLqzxvJH9m7QBWlhfeOr17+1sCET/SPqNgWV3ldm
X6+Izd13is2bG1P/+FtvrXfdOfUb35qfQ2NuVey+kFxSX/nJPp3AJ3a+sS5b8ms79W3VQTr15Fy3
tPjvp98pNr9+1yNf2f36Rrf08+IGLi5InTz3YymlLw6VKat4JHromEqRLa4cU3c/JrvQR6Q/mzSG
ywokt6Ooc/rjRx6X2TyQ17dlX9j+2QGN4C/IP/uUI0xJPw+jLYEEuh/iOaK4GjN/8JO//BN5w9Hb
dutPl+6Vc9//L9tf/E/S5h/Im9+xce6ffOuN9dSd4qcMnxruR2JJXdx94URq4WtiTSwJ7CYj/N+T
G1cO1VKVbnXzz2/fd/Sdb6/mb3/8yOSfd+HigtQJdj+yo58qFl2Hp6nAV3+oryzMHF86dY0unFo6
PsNxbYGEoAuxEoF6gVC+AABSAwBIDYDUAABSAwBIDQCtBIb0gLqxKP0ZSE55rPMoBs2JzJ0Tgmuz
LVp+WjL9lVFY28mJM5+6eGRzmc3RVFfTwbQNYafa1RM5Smk5hH2vraH1YmjTUAIhSc2jz4msZrH+
UCteLxqFtZ1cObtXXbyy6Rkdt4D1YPoGzsJx2r2l1FvIZy+5TSPMqDFz7m0dn5rrTca5/FeezZkr
HFFnpuXyBM/qbodtY0StstNBYNETuhTbsSlq1TiLtJe573V5QgJh3Q/NfjAXE8x1CyVMFG8MoZpk
wnnMfCFqwiLymzVkLwvpHgKupOa2trTORm6ajtx4+HJWjylroG22XfLwvmeYMnP7uRinmN4t99/J
fGmeRGv98Ylkk1qxyDzkFUgUTM8WrSqscfeLzfwzsp6sjkM5LgBL5hOwk90Pp5/JI5i5BBgSHrUU
PHjAhjXOywEzW9pRVPqIzKPnbX/+soRymjFGkQZgQpSZN/SWa9JewNVSa16pyTtVn5a2h6Z51ElO
y7TB3tZ1ZbRT6ie3+tTMoySObGHKbGQyNwGL5LW7ltJjr+U+M1YYOoqhEOGNYuJscofDpwUjDgS2
G8WEdxR9HnzgdOtYDSekBaRm6O403n+K2ZlE00fpKAIASA0AIDUAJMenBgA3JE1J7Ubq4HFQV910
e4ZPHRpna2mcAzYuQmqL+tt1NMIQszJrXhZaM+Kl+lY0CR57vfNCTx2J1MF6alfdNG+LzsahcbaX
hnmlt6dwfWVK5o3MfvTQempv1bcm8/Da65k3QXpq3uXZcEnxqXU9tSGk5lz7ISIHUbhTHNmWpmUu
pQlmXFhOhk+95cDafu1D+tQm/ZmwCi7fY5CTye19IjLX0oR3pZgqFed+NWSxbgogCaTmNhW181Z0
v7wJusJqaYKtdUyvSftQMKKempmcab+9PmdN3qN+oCNIzezNxllwU7aa0DzE67jgMjEv5yWAmvrX
EtHuZa7LqNweCf79EndZGRDa/XDjtEnK2VHfH4a9RdQKetfNpJQzNrVQT83a33PpIHjqqd2ffp3j
SPKwKVT9tfpT/2GbcYBk+h6dYanNjh1Tx0SlH+OxZ5VPh/UHm2OuubtX7KVbDtBfh/QgmGmEPoye
2v+sXnuVSjWgxFsTiNDUzg5tjF0EPXUk9wNImofUHA9oy3cUgXZ0d6GnhqUGAJAaAKkBAKQGgIR0
FKMMJLmGpW7tMKqXFtmrMEGBqX2r74wjHTk+tT1udig9tVXFrbyaR1cxAqkjdNZdw1K3VlftpUX2
KkxQYOqAsI2OikeNT+2Mmx2kp7Z+BKGLcNoj//A76Z/qS11Ui8GmZpOaywHFOONWo2d8FOAmF2qz
MoHVm0fhDPe7gXjMc4VViLDAZ2Ob4VcW4+XLYiKeItsd7WjEobaYJZuV6WxYn+Bu38mEuKJR41NH
V0A5Paiki/SSIUV1+UjA8OR8P2xxjULWJspzk1I5hE7CuEvjnqsJ8am5SzxAmwoEaIRP3SlvZJlJ
qRzCwWfa3RvH8OmfIMTQU/udlTlKzdy6MECdpPYLTp0kQx3T361vhprIroB6w9XTRBwfkYXBtgDr
7KXkTZbzEeuxUo+yOc4t5xs3m4fZFlLzDUvtcKhNBsj0FRFZXTvXsNS8pQPVXmrjZOmpHTagHj01
EA5d+Eq6bUMw0FO3xlJzgklIAqtvhd57ctwPtEgS+rXQUze4owgAIDUAgNQAAFIDQMyOIvfsh7gF
peZt77NYY9MxvUTBempLIGujIn5jbLZzxYlPbQ/mbT2EKZaZb94oo+PthBSOfaD9pPa8Sq5BqUOE
2Gsyp42XFJb7LlhPbQ01rVeERzhXjPjUzmDe1veLzuCRzgjc+tStiYVeti5LZVi7SO1lmD3lj8mK
dGorEfNLzF1zRztXODDvs7q1pSWRI28HvBZjZkvdruJuDzTMnsVONKfDEc3yaA9pATmLV3/mv801
hrI9Hd6WxyV14j/CCPkMDPI9owkquD1vaD01Z2HO6mpCuPMTo065EgPJInWHv4fVNVks3Pw1YW5b
pwg6up7a9awB3pLtBLDS9bkfwYY6sd4Hi5nbN+q5m/cR0V0BWoVtIZ61nXVdYqqrfbXKvO4bLpp3
47ENUqb4PrWuonYVTyfIzYgZnzq6T+1yrpB6ak1q7ntWh2LarqeO1QvYukB86nY7TdHNO/TUsdwP
oIWOUouybW33A2iR/xRrFxwQWGoApAYAkBoA4FMDtyLaKTT1JbU+ua1Nsukipk6EssahNnYEgA6O
T+2nvzYf2kXZHD0+dZCe2lQme15zGRGfOqKldoqEXcXUSQh/6qI2tgaA5l7p9SWfyNBkPqSrKjpy
fGpfPbW1TPa8ljImUE/Nu4gSdLNtc6eLEYWceZidJDUpa1o2zuo8l6tiioU7vMuE6AmF8gI0MaU0
kTqMBWCJbVLyiO/nRzjOI9eXReS3G5P9PgjhnFOnULlD3A9ZhMBCmbTEvtcKL5AIr6twE5LEjU/t
L1j1/aYuudqPgQSTOgJxkufZmQSooZTOzMtF9/XfTZnjRYyu423hLTOTQxt86hCGmiXSt+aWaYN4
c58mrWUXuByT1IrnwexDCqxDfA+rIjo4lnMSK8HB6ea5H4Z/4SqmToJzF6Cn9kkfLp51wLkaEp/a
cixHfGqTE55IRXtiAT11u/sA0Q0z9NT1+9RAi32N5mRrKk4OgNSAf2ebxczXLpT+9oVhkBq4pbD7
bVoswacGbiHc9eZVojuXYKmBWwdv1sSfi4Ukknqmlklleqt6l7Yo/wxl9QSTebLtZDkq5TPpvipV
ixKIpUWPoXdSTZ8TxytJaXue7FzPN5PJDomfnlROrtZwNpMWjTSQ7hcVDb6O+aK2lBNLaivJDVik
ai0ttY+AtFSboaK+25J5OJ/O5IZpRtlrSZEIDF29Nih+blQTSOoPjy9UT458wZbgnsP64hMH7f2D
ynZ6+uBi74FBWqeZiYkJWi4/RNWNo/Ley8e63l4cuUNazDxS6lBOV+7N922WqXBvdvnvf1TacHNz
oX+E0cprK1RdD6pVNa81WTV3SPxVW0nGBA2O53Mj35SWt4+fen78GIl9X6KXtczDWubKp/qWDn2M
PkoPSJknEtdGwu+4Jn6u9CWQ1FV6Lx2dOCFbYdkaDIxnZ9JimahvPP0oyYvCaqR1u7t39G36ImXn
aI1uU17j1FJP0WBG2fuusRcK2YmKtPjW2J4OJfXgVOnKaoVWT/PUibK0YWV151+L+m7srNHg14Jy
37epL31I+nub5WXXGs3P03fkm56O7herwkwcm1rUdt+tZV46cXWdLtIG/XYy26hm+00Sqbtpf65i
Kezs4ZfWJJPSd+Cx/OyAvLiUWXtt9BH9qmwXNSlJ1dmkSipfpYerVFo9r+19n27vqNqhpN6gfEp4
G9WuXCan2eW9otW6h7dV134lKPfMDX3pO8rRKmnDwatRoUCn5O661IgSh3ePZVLa7pff1I/Tc/yl
74gmLKezSXzi9ZHkfQwO3UwgqV+cpkPH86ZWuzAv7LBCz/3zpPC90t23V78l1ykl7Pdz+8T1qE33
nTjI6Nv57O7sHsnfJDpCJpdzvUNJPTaWOSG8jSNj13KH7lJdyDJ9l3quZ96R2ZMKGDtaSlmXatNL
vSN6njE93Xbal5Vi75dGpxb0jWWj+S69cpjRtqnynx2+K4FtdGVI8j6u/WEqgaQeufT4NB28w9gg
7EhNNVcFrYEH7t7MCboqkGwLn/nc6ultVF658gB9kvja+dV5yd8U2Ef6DVKgzsWcVC9xN8+rT5uh
jx95/Bgtrl2oXHhoeTnasZZXUnOymyFjSvrzsPTn4svlwalPE2VXM65NVZgXZVhaTe1P5hNvm+hJ
052fSeSQXuHYpVlB1NOkNl1pRp65g+iDVCqpi8v0+qumzCVKLa2Vu7qV9Xnx77nK4OhO+V54hnbo
Pcrk+FsRcVr685RSebkOMzefev6Y7IRUCnOpONXqMhZEs16UW768ulx7RvQNvfXtf5wwv9WMo3mi
d75OSSR1T7FSuCw86y4aGpI37L5PuBdTguE/otm91CMWSyL9jlk9R0rQNpu5XBi7Rtn08F6Rjujz
6zQ1LB91bmqgVCjmlKTpDiV1lvbtE/X8Ee35Ga1K/ecPdC0og5yrb9HUzMNhjmGMweXSw/soo61l
aN8s/Zm0O5+usiNp6ZE4Z0mvrGTT1b2iAbOZoSxlE9lKC8ODOwqJJPUPZwZSAzNv0Mkp1RXsXp6e
oMXJAVo4e7x8bpHyp++g3FT+eyZSn6F8167yK1nqTS0unxX+4GR3irLX5eu282TttuVTbyieSKpD
SX393FJ55nW6ca5SPCsribKjn5JHiodoJ2XHvh3taLnU9fIp3Wu+cGrp+Ix80Kvb85VZLvU8Cvrj
wUBvKr989gbd6L7Rv/9CIlup8B92XE1Qcep6TV66PX0jVML+1Uud7FY3AUWf8ebhj52Im7VNlUlY
gerTfhQqlXAP8WwJPLYg3VVb89qXz/qZvTTRGkjti/rCjoWlakjubyH48bJcjpsTcIx+AABIDQAg
NQCA1AAAUgOAZfSDmwJQW5dCwh6HS/3u2REm2v5hqVvkaMdc9EZYMe8jBBxIi0bsGWuUaxNAU7gC
usTu5ubo0oEl5YRIYs0ldd1gznXuFjc0KHK0c9ZwSxxczyMEHMjrVrWEgWbknsXtuG6xuy0BNoNK
Gj7MNVC3+yEHlJXDAimhZU2LWow6fQcn8xoZ6e3H04Je88CryMxkU2Ohqad2PwILdZe5Fi3g2RPt
OeW8TXjMOAhAoy21FrHeZIQsxsVkvDRzo5OPucRq57Z5IIwpCUKHADVHGQ1/BIdzpFlSc16tyE4D
HY14alrpBCHqqjtBMNTNJTUPZ1XMUXydV4Q5H6jM7dqHNnuOw7gewRG/mVu5Yy0587XNrFFsc5aU
cfMNWkeYayAkqbWJdhwTlQQ+mHnjnuJ1wHgi6AEug0NI2/Y3OQqmVkTmfAABze0osmDHj0XwD7mz
wxTgPISZa8VyhLBetkte7mWUGzYw4VdXzjDXeMtGP3xG9twjV+trzCeidcgJTSwjCF7x85kP5znz
8pKdDoEfdRtjQWGHE0Bqw/EzPYKNCMrykle8ajc6GXlczZIjcrQajlmbmY2HMLzm+M0e4Z4D5/Tw
HFyLFNrafw4Le5ZoYa6BUIilp+asnt2NOk3jD9SQE27BiVk6Xk/NQ3nQnYlGvAdBn68DSc0akKLV
rihr4RkZnOi2A4ImAKQGAJAaAEBqAGhYR9FV/ayPO0fq/Dje/HLHaKxZ4ETkI3F2CKODRc+aTjTM
W3LgliZ10OTcdcBP3uAmYLZKnK3C6GDRs0mzqmgNAbgf3KSRVsXTNmm1sZfcRdfWY3FVhG0oshXp
tect45jcnkW8hQBYajeTZzZ0Nmm11S66iK5tx2IW1bX8v1l17PRDrN+EMW/GuvouNq0VOA5Se9PD
uc2qnQ5vUZmbZWX+ngu3frWItxxAFFKr5i+8nJi7LjrXeQxvgYXeCADepGbBHUcvjjmU0yw8FyMq
rEPkAUDqkMMVrg4rZ57mmDuFz3a3O5iaHqUBnYFQpLZJfrlVT03ONavo2qJZtmQyKbLl46qfwHJP
djoU1hRK9Oy1Adgi6Ly5yaOSFKRuOpKmp+681+QRv+kDp7ceOlD7wZqYGgCpAQCkBgCQGgBAagAA
qQGQGgBAagAAqQEApAYAkBoAqQEApAYAkBoAQGoAAKkBkBoAQGoAAKkBIGGkvtybn/zsUL72tUpx
iKjYK20rFtCcQPJInSvKP8PZTLq3Ki3NFCXIG4fyvbXeR3trhWI/0T/cLB898Wp5/GJ24qrYV6NS
VfoLAAkjdTV3SFm4ublQHhmQlj5KD0xMKB/A/7eDvGvpXy91laib6C+u5Sq/9p4f0onJYknsO1j6
2X0l6kJzAkkj9X0fUhdWVnfeJNlSb1CfKcGTFWGnS7JFvuPQ9v9e/RfP3ng/ZWmIZt957BNZ2szk
0aBAskg98x1jea+yp0qPZHIlecvH6ObTJOz0Dski196km9T1w3cLz+Qs3UPb18Z+NUvbVstoUCBZ
pF5K6YtDZWGBpd1TS9lDd8qbLgo63y5+d0qWungHvUcsb04RPVA9S+vDP83CpwYSPfox9PEjj8uB
kJZWU+dpXd52Vtjm1d5JelWy1KtvU+X5S19+Uyy+mbpB6//jcr5CXVIXEgASSeqZm089f8xY1Szw
Drq2dFT8ldZvJ759sG8wLZFdpBi8eTFLtYnraFAgiaQuFukDXQtZZSmbGcoqjojwqWlCLE0oPsol
6qU3PnPor382cVSsdVGhQBj9ABJsqbOjn1JHp1/svtG//4K8cZOYMk4tlkTX8cerKSq+vPOA9PKF
asO9vQWqVYpPokWBtiN8KN/JJ55VXhlWtqeqN8Xi5C+d3ynM+Y9LVDy7gLeJWxhJC+XbhaigwK1G
agiagK3hUwMASA0AIDUAgNQAAFIDWxfWeRS5aeJExzSe8rSE2k51jkV1oiB1RkRq6bxB5ikaObMU
iphp/nKX9Grd9ITMdjifc+mpw07RqCeyns5xCL1MzO+s+jSUQEhSc2afipZbVo3rwfRJcY1UOrFb
xGkTJbhlgzENtUd6rZTMpS4B5zJScxaO08YisxXD0r7cUSnnWZVDMA7a1u1+cFJmnOVcm57Wxhe7
tWkvLA+a8ClYU0vjUSD/vcw7ORDe/bC2qWSLuGktcILwdjU6txivQHeCufgvdfHVB8zdXXLsDVcQ
jnkho5JangqcNfKStgXqozrY52Xm2c+jVUmZgz2adxtnnnRbBky1HsOn7kyD4OpHsDAkc7ixURhK
3s+uAJtdx+0KRCU1Cz+E4e8htprVDTl3xEPwFnTYYJbr7Shye9eaWUajktvajDHrOBiFGofhra0S
r5/TGPaou6No9R8trcwVD4W1009RT25ceHWD9Sd0eu7ndBl5mWloPsKIsZHTrc0cZdLGrLVXAz55
ASegp05IVyDCUyNxTgn01ECd3gSckAa4H0CT/KeYwxx4tsJSAyA1AIDUAABSA0ArO4pB46Au+jar
fMgisG7+4AFzK4NVXR02m/+r1Abpqa2ltBzCVYbloraGnjoiqWPIIKxqZKvAusmcdtE4m75W8KqL
VzZfNXgj9NRO3Tbz3UtOtTX01NHdD+M9OeeaiFpdVMTUyq8irXa1bYyoVXY6CCx6wmYUO+JrFOa+
l7PEtGvnuR+a/WAuJlizf5yxIC1Pe9s+rtIoKmWi6qnr2NsgBfhWJTW3taVpxfzRHzM9fDmrhxoN
tM22Sx5JmRH9XJH11E6PxH2n/0sZWOvopGbErc3eOQ6c6dmiVaV5BIiup7bcDn4H9j4m+BzX/XD6
mTyCmUuAIYmsruaxBmziejlgZks7ikofkXn0vLnN4LCEclpVV/OInG7hLdekvYCrpda8UpN3qj4t
bQ9N86iTWVnNW9iVcWicrT61l/bYkS1MmZuvp7aJu5nrTQc9dThE0FMnziZ3OKCnbq1P7frgA6db
x2o4IS0gNUN3pykDKHE6k2j6KB1FAACpAQCkBgCQGgDq7SgGj4O66qbbM3zqiDdtLY1PfGp7ihCB
UmPrqX1U38R89nrnhZ46EqmD9dSuumneFp2NM960rTSe8antKYJjOsXXU3urvjWZB/eMku2xF3rq
KO6Hrqc2hNScaz+kXgf7FSO3Ha2nt6M0wYzDUPvWcD80ehpWwTfKvulleTsJwlxLE96VYqpUnMe6
l4DEk5rbVNROM+xyLTlL0hVWSxM2PnW8+yi6ntoUB9t3r/cdGOAjAV6kZq7BQHkoU9mOLqJnaSLF
p45ud6PrqbmuiHJ7JPj3S9xlZUBo98ON0yYpZ0d9fxj2FlErGKluLdVTs/ZYj1ugo2jRU7s//TrH
kQwdn1rVX1uDXLezXPA9GmqpzY4dU8dEpR/jsecamLo9Ml836bFpu0986ujRnuPrqf3P6rVXqVQ9
Jd7SQHzqdnZo4w2sQE8dwf0AkuYhNTIbOopAW7u70FPDUgMASA2A1AAAUgNAQjqKUQaSXMNSt3YY
1UuL7FWYoMDUftVvRHxqe9zsUHpqQy6iv82HnjoKqSN01l3DUrdWV+2lRfYqTFBgah7xXFHjUzvj
Zgfpqa0fQegiHMg/orofShxqNQK1KTi1euHdddVtViawevM08W4Me1hWR17A31Jb4lBbzFKTL35r
YX2Cu30n0yi+Wua64JGL6fgqA1Y6lvthikPt+2GLaxSyNlGem5TKIXQSxl0a++HQ+PjU3CUeoE0F
AjTCp+4Uu8BMSuUQDj4zEbMOlye6ntrvrMxRaubWhQHqJLVfcOokGeqYvnV9M9RE//yLtC9y6hnw
AbGjdxTtLPZS8ibL+Yj1WGnxY8g/bjYPs61Vmu9bzFJbH46mr4jI6tq5hqXmLR2o9lIbJ0tP7bAB
9eipgXDoYvF69UD9DxjoqVtjqTnBJCSB1bdC7z057gdaJAn9WuipG9xRBACQGgBAagAAqQEgZkdR
D8Zkk2wmJyK1YxTAPj26TbAcrKdWX4cEisEboqe2NZ31EK5RtV32Qk8didRKK3L3sM5JiEjtWjD1
khu/Fu2xa3prfOowYvCG6KkdTWd+v+gaVZu7XgQo9eK4H6r+lGst72p2EoTY4o2Wls0tmDdnfmUy
vYYEUWOSOowFSGTrMleKhIi6znnT7yU3JnOf5uS+e4EY7ocsM2Chrl5in4HhdRIs/rzfdeip/SWk
nk4QRyy9uD51pGuaTC8ktPaYebnoYZ8O8RTOdbwtvGW+PGqDTx3CULNE+tbc8pkrb+7TpLXsApdj
kpqpMxnZhhRYh/geVrVxsPY4iZXg4HTz3I9ERqR29Z294lP7pA+nv/bN2yA9tbkr49RTm5xwt4sA
eAHxqdvdB4humKGnrt+nBlrsazQnG9wPoAX+U8xBEDxbYakBkBoAQGoAAKkBoGUdRU1byS0hkdsZ
gTpwFCBmfGpTJD1DI950PbVd5+2lp2ZuJTaVEXrqCKRmpoDNiYhAHUyWePGp9UExg6fUfD21U+fN
vBTTzhKbywg9dQz3w01HnXjbwCLeDmSnMGverRdmL3MpCQxyA0gtiSk7syGjCaN1S8h5MO/i8tWT
mJz53knuVYH2I6b7QXYtdVTRfTs9EftnlWF0EszzS5NgrkbXUwcViLvJWZ2fxoCyEUndqWBOvoVw
/+uK5BsvPrVfDuYT6Jc3IKI2SN1RhroO91o1fpxFr2HcqSqixJg2j43UG9t6a3cUO5zTPGJCTXjd
ohp66Lz9PWn/2NZAWEvtGoE6SYLe+PGpXZ1c3+DajdBT+7Sdh55aC/sd8zvKrQvoqdvZvY03sAI9
dWz3A0iMo4QBkC04+tGZgJ4alhoAQGoApAYAkBoAkt9RVOV5QSNG7rLlNowzOZTKFvmdn57a0IA2
PT61KRy1fjq1tNZDuJTaPS/01FFIHe69mrtsuQ3jTA6lsmXmWz89tf4y0Vkf3zpTdD21kZOZyKmf
3id6tWdeyD8iuh/qlVMkmVyJUq2t+Qmt22mnbRvc4kCHOECTKsDI476yFcGIw+6RH8Eh41lqU/uZ
bbC2xsNeu9bA6/obNCBvw8uJ6v42LTLFnA5G0P3HnR+ggddRSW087IzWsygP3C5nQu1HsDDUruZo
UnxqzlzOGiq5owqw1tFJbSNrZ9csUFnBbM911pL41KyOtOBzLJ/acukZC2N6OtB0NCR0ddh6cxYp
g/c8AkAcUgd8O8RvFU67qpOb9VxyzHZWx62CYY/I7ge3jjhZvx3yCljN29158VIqh9ZTNzc+dShN
tGkQxJw8QAEOeCGKnhrPwKba8NAtDT11pNEP/ycfON0yVgddCqARpAahG+/ax2xtXIr4ox8AAFID
AEgNAM0m9Uwtk8r0VvUubVH+GcrqCSbzZNvJclTKZ9J9VaoWJRBLDxD1Tqrpc+J4JSltz5NbvZ2L
Raa3msBwziWN1L5GEktm8w8QgdQfHl+onhz5gi3BPYf1xScO2vaVKtvp6YOLvQcGaZ1mJiYmaLn8
EFU3jsp7Lx/rentx5A5pMfNIacu39Ip55e5DLimk9p2YACcbSeoqvZeOTpyQDYJsFAbGszNpsUzU
N55+lOTF4Xw6rdvdvaNv0xcpO0drdJsyjlJLPUWDGWXvu8ZeKGQnKtLiW2N7tnxLH1ZGLR5Nj/cp
TSlZhb50pq9Ew9l0Ol+VNxal/wvZ8T6W6SlQNZfOZKXn3kDmfvkRWqqJ5yIMRHhSd9P+XMW8rzZ7
+KU1YTyo78Bj+dkBeXEps/ba6CNqgjXB5BqJNq7RJlVS+So9XKXS6nlt7/u0I1WouuVbenpZImP/
bP7cgX65KQV2H+jNHdhFNw+X+w/qG4nWb9QObEyOLlN/Zm3p8DGxhedXB6U9u8Zz1w/sBm1Dk/rF
aTp0PG8yAxfmhR1W6Ll/nhS+V7r79goOq41PKWF0ntsnKF2b7jtxkNG389nd2T3pfmnvESoYx1rf
8i2dlp9WKzR/nla1bZ+guXkaE+3Zv/7sspF0ISX+jYhWXd7e1ydv4XOK+7JG8xUjOxBI6pFLj0/T
wTuMDYWCSt8NaVHBwN2bOUFXBZtSc898bvX0NiqvXHmAPkl87fzq/Mpr8gXYR/oNUkBD08LUitaq
G9q2P6IHH6RT9P2pQ/f+lqmNCsq/I8Tu3jgvSC9n6lJaXGTYRGOGJjUVjl2aFS12mlRnoTSjtCR9
kEoldXGZXn/VlLlEqaW1cle3sj4v/j1XGRzdKd8Lz9AOvUepG/eti0J2VGmLEh3TtnXRsxMTa/TB
y8/PzC255CnTxYyWyZwBCEvqnmKlcFl41l00NCRv2H2fcC+mBMN/RLN7qUcslkT6HbN6jpSgbTZz
uTB2jbLp4b0iHdHn12lqWD7q3NRAqVBUx67SaOrzL0mNTHtnaVoYDpmlYm2omKXsg4tcNPwU2buA
4/QepYe9ax/J7M7Qnmoxh7YMTeofzgykBmbeoJNTSyml57g8PUGLkwO0cPZ4+dwi5U/fQbmp/PdM
pD5D+a5d5Vey1JtaXD67QDTZnaLsdfkC7DxZu2351BuKJ5JCUxd6pH7K2fLxc9fpG6fvlHst+8s3
zrxIN17elT+Tl9vXijPTNxRf42vlM9dkH+ZsJTdzHW3pj7pC+ZZuT98IlbB/9RLc6lsXSZOe1hef
ulCphEqXzWJsFaRuGeoL5RuWqiG5DwCNHv0AAJAaAEBqAACpAQCkBgBrMBvTX+tSSHD3CDGhjsid
e3nMYgAgdePA3KhaT3YAaBip5dDUcrQgPUi1tqgForNHr9aSGellnnLHEe15tUOQelgjAel79A0A
EAzXly9KIFDmCFJtClTtiF6tRg7VpqFnXkd05LUED3ULjU2IOA7EJzUP5xmY52dwMo1Z5o1wm0PC
FvmaOfYy+CNAo0jNdCcgmOdhY4a6sTrQleB1+eYASO1rmFm4Xl0kmxo48ZEzAWw20IDRDx5sNj2M
tc02u04mxU05uNvRuWMPjDVQj6XW4iBLXTvD9dXjOMtLllDJpjWXObK4+YhkxLpW4zubwzwry7YE
CMwMREIsPTVn9ey2JcOoRsej4/XUwYGqwVKgw0jNGpDCkg63ANCqjiIAgNQAAFIDAEgNAFFJzRXY
EmhvSCK9+3AKq7n9CNy6AM010DCYRj/8lHB1DtP5zuLN65muGwBCuR/cJGpWxdM2abWxl9xF19Zj
cVWEbSiyFem1ylNoroFmWWqz5dRFzUyTSZtFzmRVODv10bZjMYtMWv5f2gTNNdCGjiIL2CaMLLco
+kKSyibx494poLkGGmGp1ed/BBERJ89uXiihHTTXQLNJzYI7jl6G16GEZjF7edBcA412P3hIw6fb
2BDya9MKdxzGyxRDcw00wlIbwmlDAk0+Cmqyiq4tBLVkMimy5eNCcw00BV3J5gE0152ApOmp8Zoc
2Co+dVIAzTUASw0AIDUAUgMASA0AIDUAgNQAAFIDIDUAgNQAAFIDAEgNACA1AFIDAEgNACA1AIDU
AABSAyA1AGxFUleLM0TFPn19WFqXUOyV/xbQnEDySJ0rKmzNZtK9VXmR9aRyk+reFH2IqvS2tJip
ZAqlu+mj9/fLe2pUqkp/ASBhpK7mDikLNzcXyiMD0lLh3uzy3/+otFTK5Sb3dVXuO0UDxcs0tn3s
7Qfpx7U7v1uUKH+w9LP7StSF5gSSgO6ssfyRvRt0QVpY3/jq9W8tbEicXyh3n5Nt9lfe/ld/8rtz
qz/rujn5pffT7hs7l2/76d+6/G/+j392lIZum/0XT//mgXdfqvVU0aJbELsvJNdSz3zHWN6r7Kl2
5TK5krylcOTqUfrpkHoTXKHLtPTjrg++8k9n6B7avjb2q1natlrGBQaSReqllL44VCaZvUfGruUO
3aVuLFTo4qZwnA+I5XeIf72rK9+/99mR6llaH/5pFj41kOjRj6GPH3lcDYlXmSfNpyhl6fhzv0p0
Viz/XPx79WLl6ESBUjdo/X9czleoq9iPBgUSSuqZm089f0xe6lLGNhSwSbr0wEWiB8Ty7eLfu+/M
VYoy42uDNy9mqTZxHQ0KJJHUxSJ9oGshqyz9iPb8jFbVPbmjdPXNvyB6U+pL0u37LtfKd5wZVLhf
KBBGP4AEW+rs6KeKRXnI+sa5SvGsKTbv0Pbed9OdYmH7T+/+l7cdoufW5c214d7eAtUqxSfRokDb
YR7SI7pwQf63fkGCvLa6sbn6FWXn7p/8xeR8an5qZlG41U9c/KdP0K9978nMP/+e2PPW/O+sVS6s
pC48hxbdgkjakF4XAooC9QLxqQEApAYAkBoAqQEApAYAkBoAWgnrPIrcNHGiMY29tlOaUEjbqU55
qM4xpKZt7YxDxunk+RTthXKUxpKeeVUixLmUTGEnBLZMn8pMh7IdwqUN3UvMMa9TFFJb5uu0T5TM
mel6KJdD/dEmoGUtnfDQfDrmLJSjNMYG94Q81LmMTJyF47S2oJLSVC7mnCjYUmqPEjPM61u/+8Hl
f+I/+Y9BIoctahcMjtjgUS7m9tOkSjjuK4+9bqdn9jVY6LpJLSyCeaJlYsyjVdve1py7zm0eyaKx
+vga5rDODCz06TnMczz3QzQ6C22wXBO2qeW1x7TF2+TMh3bW6aGjW2llZvTme7ecWSsDfzq6T+3o
oES/0O3htLbAw9u++s/pe9s0p4oM07RHJTUz+uhxDHXnNHe9hlrtVTfBXak7C2DxqeUWNF8pwxfh
YVq7bV4fj3r+RnC6hfde+1u4ky11oFthjLnKHgqz+CmstePU6um4XgzXH7f0XBvvNf9EO5e2HL0H
4tZKjr3amLX2asCrToAroKdOjB0O7XYk7tECPTVQpzcBJ6QB7gfQ3BGNaLvggMBSAyA1AIDUAABS
A0ALO4rcsx/iJjwO++qxqYMHzCg4swuWffTUFu2yURG/MbbYemqPszoOoWrCLcd0yxtldByk9r5K
rsJjRm0eXDLUxlbBf7Ce2qpd1ivCw5wrqp7a66zGDWgd1OB+eZVE0FPHcT9UJacu6PRSTyfoJYDz
jTcLTOyzoXFgvidxtKUlESO/vUAYS+1hmD0vU6I5HY5olkd7kwVKzH8b9/sMgDn9ESASqVn9F7Dd
HDd8Vj+W1UGRKHpqzsKc1dWEcOfXL7DWsUjd4e9hdf0VCyGhiO1LxdZTezwAvb4p8vBHgDjuR7Ch
Tqz3wWLmjlilsO4KTGsiOoqhOJ1w3yPy44Z5foLZkBsuZKn9t2HYI75PrTy/mWlA1UU9nQQ3w9XH
DNZTR/ep4+upuSVcCnnqqa2b1aHKOkq8pQE9dbudpujmHXrqWO4H0EJHqUXZtvjoB9Aa/ynWLjgg
sNQASA0AIDUAJJnUM7VMKtNb1bu08kSKNGTMSTeZJ9tOlqNSPpPuq1K1KIFYeoCod1JNnxPHK0lp
e7b8/IrFItNbTWA455JGal8jiSWz+QeIQOoPjy9UT458wZbgnsP64hMHbftKle309MHF3gODtE4z
ExMTtFx+iKobR+W9l491vb04coe0mHmktOVbesW8cvchlxRS+05MgJONJHWV3ktHJ07IBkE2CgPj
2Zm0WCbqG08/SvLicD6d1u3u3tG36YuUnaM1uk0ZR6mlnqLBjLL3XWMvFLITFWnxrbE9W76lDyuj
Fo+mx/uUppSsQl8601ei4Ww6na/KG4vS/4XseB/L9BSomktnstJzbyBzv/wILdXEcxEGIjypu2l/
rmLeV5s9/NKaMB7Ud+Cx/OyAvLiUWXtt9BE1wZpgco1EG9dokyqpfJUerlJp9by2933akSpU3fIt
Pb0skbF/Nn/uQL/clAL/f3vfFhvHdab501R3s7rpJk+TjKEYDiRRmSBZKJgIDCVRsnfTVMYwhEGw
gSYBkllMniYOsot5MYLEWGwwj/OQxeZlAGsfHE82D5N4H5xZzyQbiQtHIi13JGYGmMEgWZKiL5Hi
tdWHpNhskk2KW/f75VRVX6rF77OpPl3nUlWnvvrrP6e+/s/xqeHi1DF6cK4xcsbcSLS3cTC1f31m
i0YKu5vnLspbeGlHXQT+2Gxxfeo4aCtM6jcW6Oylks0M3FmW7bBGz9PLpPG9OVielDmsdz7lZKPz
2kmZ0gcL5StnGP2kJB2XTuRHlNwLVLHa2jv0PZ1Xn1bbtLxCO8a2L9PSMp2X+3Nk79Utq+hqTv6b
lnt160i5rG7hS5r7skvLTas6EEnq6bsvLtCZJ60NlYpO330lqWH01MOiTFcND5Xurn1958Zj1Nj+
4Av0FeK7KzvL22+rF+AkmTdIBR1Nq/PbRq/uG9t+QJcv0zX6xfzZz3zb1kcV7e8CsVP7KzLp1UoD
Wo/LFR6iM4VJTZWLdxflHrtBurNQr2k9Sc9Qva4nt+id39oq1ym3udsYGNS+L8t/rzXHZo6q98KP
6HFzRGka98OLijSj9UWdLhrbBujVubldeube67WlTZ86DXq3YFSyVwBEST1UbVbuyZ71AI2PqxuO
Pyu7F/Myw39Fi5M0JCfrcvnHF80aOZm2UuFe5fx9kvITk3I5om/s0fyE2urS/Gi9UtXnrvLo6pU3
lU6myUVakA2HylL523hVIunyGpc7fp7cQ8BZ+oQ2wj52klR2F+hEq1pEXwqT+pe10dxo7T26Or+Z
00aOWwtztHZ9lFZvXWrcXqPSjSepOF/6mY3UN6k0cKzxa4mGc2tbt1aJrg/mSFpXL8DRqwdPbF17
T/NEcujqypAyTrnVuHR7nV668ZQ6ajnd2Lj5Bm28dax0s6T2rxM3FzY0X+P7jZv3VR/mVrNYW0df
hiOV9LT+0fyGUMGRnbtwqx9dZE16mk5PXWk2hcpJEuZWQequIZ30VJSqgtwHgHbPfgAASA0AIDUA
gNQAAFIDgIPU3PavMyUI7q4To0XuzU0YlgYAqdsI5kfVNNUBoG2kVkNTq8GFtCDVtqT8oVLVzLDF
subGd24uS8A9LbrrGk2Q3qxVgMwcK1Y2AETC9+WLFpmT2VcPYPYY+kSuDDOUJzPCJrKgFj11HcFD
nc2ZORwxbIGEpOZingHjYS4Dc6wbwULC1jLfJpinAAAkJ7W5WI7A0I4L+s5+rI50JRDvE2i3+0EC
S6ew5GM8nwDYUQVgs4E2zH7waLMZYKwZD3RWnIX9p+y4pwCMNZDeUhtxkJWhneX6mnGfndGr7RXI
d50sbm+RrAUs9PjO9jDPWtpVAIGZgVhIpKeOmIgQDZ6PddQeEfS9nppHerhgKdBnpGZtKOEoh1sA
6NZAEQBAagAAqQEApAaAuKTmGlwFjDcksd59eIXV3N0CdyaguQbaBtvsR5gSLuU0Xegq3rHaxlwJ
kMj94DZRsy6edkmrrVzyF1072+K6CNtSZGvSa52n0FwDnbLUdstpipqZIZO2i5zJqXD26qNdbTGH
TFr9X9kEzTXQg4Eii9gmG1nuUPSJrvXt/MaDS0BzDbTDUuvP/xgiIk6BwzwhoR0010CnSc2iB45B
htejhGYJR3nQXAPtdj+4oOEzbayA/Nr2hXuaCTLF0FwD7bDUlnDakkBTiIKanKJrB0EdlWyKbLVd
aK6BjmAg2zyA5rofkDU9NV6TA4fFp84KoLkGYKkBAKQGQGoAAKkBAKQGAJAaAEBqAKQGAJAaAEBq
AACpAQCkBkBqAACpAQCkBgCQGgBAagCkBgCQGgAyCmeIhOJZ9XfBE5sPD/I8J6eq6mbPj4UDNgNA
1ix1q3hWSzx4uNqYHlV5Ozf3l/SWvUKdVSvK5tedmwEgMxiUrPTnJ/fpjpLY2//e+o9X99WNterb
j2+ZRZrDv158p6lw+1/feDCI7gMUHL+TXVJ/8E8nyTi8K0ff21MTP5n+oG5Y8jG69vKSRuWXPvJh
C1cTyCSp7e7HZs5MjjdIY3t9e/4XupGusrXti4YT0pxfwcUEsgln2LGqPvgb/+LSixp/m5dubRiG
euJLP17T05U//JNvoPMAnTb9EHas9uCV13WbPGHNj+TWrvxdoXBDTd+nIVxLIKPwkrpapc8OrEpa
ivZpyZb39M69Py4Myc60RH+KvgP6htQypJmvVqvaXPQ+VRxZFb7zS/njgHLoO6AvfGoAeFR9agB4
5NwPAACpAQCkBgCQGgBAagCkBoBHBs4fCXDbwonWMvZGprKgkJGpL3morzGkl+3uikPW7tT1FN0H
5TkaR3kWdBIC+9IqiS4I7Fg+ldmacjXh04f+R8yxrlMcUjvW63QvlMyZ7Xpol0P/MBagZV1d8NC+
O+Y9KM/RWBv8C3KhfVmVOBPjtJHQSWk7LuZdKNhx1AFHzLCub3r3g6t/8n/qPxaJPLaoV7A44kLA
cTG/jw6dhOe+Csj12z1zf4OFTk1q2SLYF1omxgJ6ted9zbnv2uaxLBpLx1eRZr0VmPDuOcxzMvdD
7nQmbLB8C/ao543HtMPb5CyEds7loeNbaW1l9M57t5w5Twb+dHyf2jNAiX+he8NpI8HFbV/6fYbe
Np05RYZl2uOSmllj9CSGun+6O62h1kfVHXBXUlcBHD612oP2K2X5Ilykt3vm9fG4+28Hp7t47/W+
h/vZUke6Fdacq+qhMIefwro7T63vjpuH4fvhV54b8732j3j7MtLxRyB+veTJNeasjVcDQecE+AI/
EsiMHRZ2OzL3aMGPBICU3gSckDa4H0BnZzTiZcEBgaUGQGoAAKkBAKQGgC4OFA2Vo69kOkik3NvJ
gzB9dIie2tIu25TUoafWBj21U7jracLvqO1fOPTUSUjNdNWun2Q6SKTcS06H66ND9NTmpJhdvh96
au3QU3NLdmXt3p0boKd2HCP01AncDz/JdOZtA4t5O5Cbwqxzt55ILvM5EhjkNpDaKaDuJySTTusy
7KTnHFtP7a3GRE8FyqaE7ge51dRh37LFaZcik5OQToJF/TAlpGp8PXXUAXE/Oav3tzKgbExS9yuY
l28C7n+q33HF11PbvOaAFnngL7aMH6z1SrH+6JC6bwx1CvdaN372X9GLkzQZv3iMPdnnRjh+pJhi
oNjnnOYxCzL9t5ddOkPm/1PPcE9arwQrndJSOyXTvgLqHhvkxHpqXyc3VFbdDj11SN95zsGtpxZ0
ywEN0FP3cnibbGIFeurE7geQGUcJEyCHcPajPwE9NSw1AIDUAEgNACA1AGR/oKjL86JmjOJHd+7U
7IFbqeyMrB2ip7Y0oExMKp5cT20LR23uTj9a8fjUjrrQU8chtdh7tfjRnTvFadcROSM1hempzZeJ
3vMJPWeKr6e2ajJyB3UTj0/tqAv5R0z3Q79ymiST65Gp9W9hQute2mnXBuEYkV3RUzMKuK9chxAU
Y5sF1gWELLWt/+w22PjGRa9ddxB0/S0aULDh5USpf5sWm2JeByPq/uPeH6CB13FJbT3s7NFjjQT3
v5wZtR/RwlC3moM6o6fmzGevQsU9pwBrHZ/ULrL295lFKiuY67keSx2dOD41S1EWfE7kUzsuPWMi
pqcPTYc5PmirTx85R8OSNwv7nJTUEb8d4o8Kp33VyZ16LsWMMR3umYCvcd0P7pxxcv52yPrmK7Tu
qevsKzMW1lOLxH5OrqcW0kTbJkHsxSMU4EAQ4uip8QzsqA0X7mnoqWPNfoQ/+cDprrE66lIA7SA1
CN1+1z5hb+NSJJ/9AACQGgBAagDoNKlrB4VcYbhlDmmr6se4ZBa4XiJXJitSvVTIl1vUqioglh8l
Gr6uly/K7dWVskMvH/Z+rlaZ2WsyJoo+ZZT+tYo4Kts/gBik/tzsauvq9DddBT59zkx+94wrr948
Qj88szY8NUZ7VJubm6Otxpeotf+0mnvv4sD7a9NPKsnC8/VD39Pb9i+nzvqUUPp3bg6cbCepW/RJ
enruimoQVKMwOivV8nKaqDybf4HU5EQpnzft7uTM+/QtkpZol57Q5lEOcq/QWEHL/fj5n1ekuaaS
/P35E4e+p89psxYv5GfLWlcqVqGcL5TrNCHl86WWurGq/F+RZsusMFShVjFfkJTn3mjhOfURWj+Q
n4swEOKkHqTTxaY972Dx3Ju7svGg8tR3SoujanKzsPv2zPN6gV2ZyQck9/EBPaRmrtSir7WovrNi
5H7KaKlJrUPf0wtbChlHFku3p0bUrpRxfGq4OHWMHpxrjJwxNxLtbRxM7V+f2aKRwu7muYvyFl7a
GVNyjs0W16eOg7bCpH5jgc5eKtnMwJ1l2Q5r9Dy9TBrfm4PlSZnDeudTTjY6r52UKX2wUL5yhtFP
StJx6UR+RMm9QBWrrb1D39N59Wm1TcsrtGNs+zItLdN5uT9H9l7dsoqu5uS/ablXt46Uy+oWvqS5
L7u03LSqA5Gknr774gKdedLaUKno9N1XkhpGTz0synTV8FDp7trXd248Ro3tD75AXyG+u7KzvP22
egFOknmDVNDRtDq/bfTqvrHtB3T5Ml2jX8yf/cy3bX1U0f4uEDu1vyKTXq00oPW4XOEhOlOY1FS5
eHdR7rEbpDsL9ZrWk/QM1et6cove+a2tcp1ym7uNgUHt+7L891pzbOaoei/8iB43R5SmcT+8qEgz
Wl/U6aKxbYBenZvbpWfuvV5b2vSp06B3C0YlewVAlNRD1WblnuxZD9D4uLrh+LOyezEvM/xXtDhJ
Q3KyLpd/fNGskZNpKxXuVc7fJyk/MSmXI/rGHs1PqK0uzY/WK1V97iqPrl55U+lkmlykBdlwqCyV
v41XJZIur3G54+fJPQScpU9oI+xjJ0lld4FOtKpF9KUwqX9ZG82N1t6jq/ObOW3kuLUwR2vXR2n1
1qXG7TUq3XiSivOln9lIfZNKA8cav5ZoOLe2dWuV6PpgjqR19QIcvXrwxNa19zRPJIeurgwp45Rb
jUu31+mlG0+po5bTjY2bb9DGW8dKN0tq/zpxc2FD8zW+37h5X/VhbjWLtXX0ZThShfKtfzS/IVRw
ZOcu3OpHF1mTnqaLT11pNoXKSRLmVkHqriFdKF9RqgpyHwDaPfsBACA1AIDUAABSAwBIDQDOYDa2
f50pQXD/CDFCLXJvLk94GABI3T4wP6qmqQ4AbSO1GppajRZkBqk2kkYgOnf0aqOYVV7lKfe06K5r
NEF6s1YBMnPMDQAQDd+XL1ogUOYJUm0LVO2JXq1HDjWWoWdBLXrqOoKH+oXGJkQcB5KTmot5Bvb1
GbxMY451I/zWkHBFvmaeXAZ/BGgXqZnpBETzXDRmqB+rI10Jnso3B0DqUMPMxEZ1sWxq5MJH3gKw
2UAbZj94tNkMMNYu2+y7mBS31eB+rXNPDow1kMZSG3GQlaGd5fqacZzVlCNUsu2bzxpZ3N4iWbGu
9fjO9jDPWtpVAIGZgVhIpKfmLE22qxhmNfoefa+njg5UDZYCfUZq1oYSjnK4BYBuDRQBAKQGAJAa
AEBqAIhLaq7BVcB4QxLr3YdXWM3dLXBnApproG2wzX6EKeFSTtOFruLN0yzXDQBC7ge3iZp18bRL
Wm3lkr/o2tkW10XYliJbk17rPIXmGuiUpbZbTlPUzAyZtF3kTE6Fs1cf7WqLOWTS6v/KJmiugR4M
FFnENtnIcoeiT5BULokfDy4BzTXQDkutP/9jiIg4BQ7zhIR20FwDnSY1ix44BhlejxKaJRzlQXMN
tNv94IKGz7SxAvJr2xfuaSbIFENzDbTDUlvCaUsCTSEKanKKrh0EdVSyKbLVdqG5BjqCgWzzAJrr
fkDW9NR4TQ4cFp86K4DmGoClBgCQGgCpAQCkBgCQGgBAagAAqQGQGgBAagAAqQEApAYAkBoAqQEA
pAYAkBoAQGoAAKkBkBoAQGoA6AtSF6vqx4RUyA+3lFStlM9pKaoXpLpRrqoCvQdkntSt4lkt8eDh
amN6VEn9uzPrc1qKKju/W5RKGq/n5uZep7fQe0AmMShZ6c9P7tMdJbG3/731H6/uy6mBj7338nE1
JeOv/mbv/ROfuzf/3xW7/a9vPBhE9wEKjt/JLqk/+KeTZBzelaPv7ckf//U3f/N3T/zfAbPIX23/
68g/13eIXvrIhy1cTSCTpLa7H5s5MzneIJXt5xa+++mFPXPz9eeGnnh/bl021M35FVxMoB8Giian
v3jhRTUk3udmXv/LGS2UTL0y9OdTP9qu51qyiT55/r9V0HlAH5G69uCV1y9qY0eSnqYdvej2Faky
8ZKkcPw+DaHvgL4hdbVKnx1YlbTUIDXHSfNKKh/S+Ghh50+aipci0Z+i74B+stTSzFf1aeg3aiPr
tXVt62ihtbKzoXkdB5RD3wEZxQBiLwJpgVC+AABSAwBIDYDUAABSAwBIDQAgNQCkgHMdRW5bONFa
xt7IVBYUMjL1JQ/1NYa4/qWrSw7Z103kzHFQxMwP3/L6uZkFmau5kH2ZpUUXBDYLOXfnacI8Jha2
V+eSkkA0qR3rdboXSpa/WtdDuxz6h7GYOXV1yVluowR3bPBf0stW3jhK5nMuEfuySnMmxmkryVyH
wbwLBTuOwrNXMhZKBdK6H1z9k/9T//Hhi9va9BbR64n6lmAdPZqAAwrPZcHFAXH3w9mnii3itm9B
ndpzTnOH8Yp0J5iP/5KKryFg/u6SJ1fsQLBSdWxSy1eJCfMyu1ZDf1RH+7xMP2W7UyW6D3Vl9Hje
LUvQaa4KDNY6vk/dnwbB149gIiTzuLFxGErBz64Im53idgXikpqJT2GEe4jdZnVb9h2zCd6FARvM
ctqBIncPrZljNiq7vc0Yc86DkdA8DO/uKfH0nMa0R+qBotN/dPQy1zwU1ks/Rd+5deH1Dc4P4fI8
zOmy6jLb1HyMGWOrpl+feY7JmLM2Xg2E1AW8wI8EMjIUiPHUyJxTgh8JACm9CTghbXA/gA75Twmn
OfBshaUGQGoAAKkBAKQGgK4NFHngOCQL6unAozIPxTiiIEGTn57a8Q6Vd0JPHbBXTxOG/Juz8LrQ
U8cideBVyoJ6OvCoyEFhHqyP9uip9Q3miXCRfcXVUwft1boBnZMaPKwu9NTJ3Q/Oue0j2+pp56Fw
IS0nZ1Eb2gcWuhNPXzoKMQrLBUQsdYBhDrxMmea0GNEcj/a4FjDm+bPwbfqL8PC6eE2elNQs/QXs
NcctnzWMZSkoEkdPzZnIXn1NiHsH0FMnJXWfv4c19VdMQEKR2JeKr6f23WuEt8SC/BEgifsRbagz
630k/HVJXFG2qLsC05qJgWLXpcYd8D1iP26couy233CCRx2+DdMeyX1q7flt++1eBtTTgS6xhzRx
9dTx9hVXT80d4VIoUE/t3KxPVaY44kMN6Kl77TTFN+/QUydyP4AuOkpdqnbIZz+A7vhPibLggMBS
AyA1AIDUAABSA0AXB4pWcGqnZNNHTJ0JZY1HbewMU+2Z+vKP9ty9+NSRemrbMbnr2o8ReuoYpNZ6
kfuHdXaKqXkGlDU+amNnmGoeVN4ZyLpr8alD9dTu4NrOuo5jhJ46ifuhhVePCEWdISQ8qK6ci69i
KlhF5flZA/lcBECc1CIWIJO9y3wpEs1Z81cQHbyX/JjMQ7qTh+YCCdwP/wjVvlcvs89AcYFECl1F
kvjUtucgEzsm90WA9iORTx3rmmbTC7H5n3GeOjGHCYn11GneFnL8SCCxTy1gqFkmfWvuWHiJd/Zp
0l12gcsJSc30CNWuKQXWJ76HUxEdrY/O4klwcLpz7oflX/iKqbPg3EXoqUPK+wayDj2ldsSnDjk8
zzG5J0GyqWjPLKCn7vUYIL5hhp46vU8NdNnX6Ew1uB9AF/ynhJMgeLbCUgMgNQCA1ACQXVLXDgq5
wnDLHNJW1Y9xySxwvUSuTFakeqmQL7eoVVVALD9KNHxdL1+U26srZYdePuz9XK0ys9dkTBR9yij9
axVxVLZ/ADFI/bnZ1dbV6W+6Cnz6nJn87hlXXr15hH54Zm14aoz2qDY3N0dbjS9Ra/9pNffexYH3
16afVJKF5+uHvqe37V9OnfUpofTv3Bw42U5St+iT9PTcFdUgqEZhdFaq5eU0UXk2/wKpyYlSPm/a
3cmZ9+lbJC3RLj2hzaMc5F6hsYKW+/HzP69Ic00l+fvzJw59T5/TZi1eyM+Wta5UrEI5XyjXaULK
50stdWNV+b8izZZZYahCrWK+ICnPvdHCc+ojtH4gPxdhIMRJPUini0173sHiuTd3ZeNB5anvlBZH
1eRmYfftmef1Arsykw9I7uMDekjNXKlFX2tRfWfFyP2U0VKTWoe+pxe2FDKOLJZuT42oXSnj+NRw
ceoYPTjXGDljbiTa2ziY2r8+s0Ujhd3NcxflLby0M6bkHJstrk8dB22FSf3GAp29VLKZgTvLsh3W
6Hl6mTS+NwfLkzKH9c6nnGx0XjspU/pgoXzlDKOflKTj0on8iJJ7gSpWW3uHvqfz6tNqm5ZXaMfY
9mVaWqbzcn+O7L26ZRVdzcl/03Kvbh0pl9UtfElzX3ZpuWlVByJJPX33xQU686S1oVLR6buvJDWM
nnpYlOmq4aHS3bWv79x4jBrbH3yBvkJ8d2Vneftt9QKcJPMGqaCjaXV+2+jVfWPbD+jyZbpGv5g/
+5lv2/qoov1dIHZqf0UmvVppQOtxucJDdKYwqaly8e6i3GM3SHcW6jWtJ+kZqtf15Ba981tb5Trl
NncbA4Pa92X577Xm2MxR9V74ET1ujihN4354UZFmtL6o00Vj2wC9Oje3S8/ce722tOlTp0HvFoxK
9gqAKKmHqs3KPdmzHqDxcVC4y3kAACmfSURBVHXD8Wdl92JeZvivaHGShuRkXS7/+KJZIyfTVirc
q5y/T1J+YlIuR/SNPZqfUFtdmh+tV6r63FUeXb3yptLJNLlIC7LhUFkqfxuvSiRdXuNyx8+Tewg4
S5/QRtjHTpLK7gKdaFWL6EthUv+yNpobrb1HV+c3c9rIcWthjtauj9LqrUuN22tUuvEkFedLP7OR
+iaVBo41fi3RcG5t69Yq0fXBHEnr6gU4evXgia1r72meSA5dXRlSxim3Gpdur9NLN55SRy2nGxs3
36CNt46VbpbU/nXi5sKG5mt8v3HzvurD3GoWa+voy3Ckkp7WP5rfECo4snMXbvWji6xJT9PpqSvN
plA5ScLcKkjdNaSTnopSVZD7ANDu2Q8AAKkBAKQGAJAaAEBqAHCQmtv+daYEwd11YrTIvbkJl/kE
QOo2gvlRNU11AGgbqdWAsmpYIC20rC1pxKgzMzjZv5FVXuUp97TorsvN2LZas1YBW9TblFF3gUMF
35cvRsR62wICzB5Dn8iVYcXBN5ahZ0Eteuo6goc6mzNzEO4TSEpqLuYZ2KP4epnGHOtG+K0hwZyf
zJPL4I8A7SI1M52AaJ5zQd/Zj9WRrgRP5ZsDIHWoYWZio7pYNpWzCJZ6C8BmA22Y/eDRZjPAWLts
s++SA9xWg/u1zj05MNZAGkttxEHWljdjjo165OrAeNXcs4ahvbg+mtSYrsd3tod51tKuAljsBIiF
RHpqztJku4phVqPv0fd6ak4iy+0AQB+RmrWhhKMcbgGgWwNFAACpAQCkBgCQGgDikpprcBUw3pDE
evfhFVZzdwvcmYDmGmgbbLMfYUq4lNN0oat4x2obcyVAIveD20TNunjaJa22cslfdO1si+sibEuR
rUmvdZ5Ccw10ylLbLacparbWK7eJnMmpcPbqo11tMYdMWv1f2QTNNdCDgSKL2CYbWe5Q9AmSyiXx
48EloLkG2mGp9ed/DBERp8BhnpDQDpproNOkZtEDxyDD61FCs4SjPGiugXa7H1zQ8Jk2VkB+bfvC
Pc0EmWJoroF2WGpLOG1JoClEQU1O0bWDoI5KNkW22i4010BHMJBtHkBz3Q/Imp4ar8mBw+JTZwXQ
XAOw1AAAUgMgNQCA1AAAUgMASA0AIDUAUgMASA0AIDUAgNQAAFIDIDUAgNQAAFIDAEgNACA1AFID
AEgNAH1B6mJV/ZiQCvnhlpKqDefzL9S91V4eyg9NoPeAzJO6VTyrJR48XG1Mjyqpz06vlxaP2SvU
WbVClR/ytw8a6D0gkxiUrPTnJ/fpjpLY2//e+o9X9+VU4WPv3f3x6p5ZpDn868V3mvTY6mPf22+h
9wAVx+9k11LXfmqlJ7WcA6or/+iWfHRofucfcgrrqZQvgdRANmEPO7aZM5PjGyRty5+7JD35hxqp
m5dqa3RRyz5P//jhpdomug/I/kDR5PQXL7yohsSrv/UXOycH1G3Sz4/8+ahZYqkpEx4A+obUtQev
vK7Z5LHGlcYPBrWtubUrf1co3FCS6j9Po/eAzA8UZY9fHihWj9+5klv9vvxNTkmDlfsXP2wa+S/v
f3D2INccHP7od779BzWYaiDzA0UT0sxXq1V1ynr4sfXRf7TPU1f4zi+J1m9vjXxhDlcTyCQGEHsR
SAuE8gUAkBoAQGoApAYAkBoAQGoAAKkBIAWc6yhy28KJ1jL2RqayoJCRqS95qK8xxPUvXV1yyL5u
ImeOgyJmfviW18/NLMhczYXsyywtuiCwWci5O08T5jGxsL06l5QEokntWK/TvVCy/NW6Htrl0D+M
xcypq0vOchsluGOD/5JetvLGUTKfc4nYl1WaMzFOW0nmOgzmXSjYcRSevZKxUCqQ1v3g6p/8n/qP
D1/c1qa3iF5P1LcE6+jRBBxQeC4LLg6Iux/OPlVsEbd9C+rUnnOaO4xXpDvBfPyXVHwNAfN3lzy5
YgeClapjk1q+SkyYl9m1GvqjOtrnZfop250q0X2oK6PH825Zgk5zVWCw1vF96v40CL5+BBMhmceN
jcNQCn52RdjsFLcrEJfUTHwKI9xD7Dar27LvmE3wLgzYYJbTDhS5e2jNHLNR2e1txphzHoyE5mF4
d0+Jp+c0pj1SDxSd/qOjl7nmobBe+in6zq0Lr29wfgiX52FOl1WX2abmY8wYWzX9+sxzTMactfFq
IKQu4AV+JJCRoUCMp0bmnBL8SABI6U3ACWmD+wF0yH9KOM2BZyssNQBSAwBIDQAgNQB0c6AYPQ/q
J6Tu0Wt1jz7aeTQhemp3CQFhX2I9td9eLT11cG5wXeipY5E6WgbhK6TmPdHZePXRrqMJ1FO7S0S/
g0yup/araempw3ID60JPHcf9MN+Tq6+yONf+4UaaKFhI3VPj4TW0QncZhBWHw/0w6GlZhdBfhVhC
6p6SmvkejbgrxfQfzvBE9xKQeVLrIoMA8gZcy3gazC4Y7jh66mT3UXw9tU23HZobfAdG+EhAEKmZ
r3iNC5nKXgwRA48mlp46vt2Nr6fmpiLK75EQPi7RKwXUBSLdDz9O234imgWTzNp9i+gnGOvckuqp
WYpKcHhiDxTVqxRwYbPEaVGqipXQ1dhOUXYvjwu+R1sttd2xY/qcqPJhPfZ8hdS9kfl69NHO7SF6
6vjq5OR66vC9BuVqJ5XmiA81oKfu5YA22cQK9NQx3A8gax5SO6thoAj0dLgLPTUsNQCA1ABIDQB9
SuraQSFXGG6ZQ1p1IUUat1YPvV4iVyYrUr1UyJdb1KoqIJYfJRq+rpcvyu3VlbJDLx/2fq5Wmdlr
MiaKPmWU/rWKOCrbP4AYpP7c7Grr6vQ3XQU+fc5MfveMK6/ePEI/PLM2PDVGe1Sbm5ujrcaXqLWv
LfB87+LA+2vTTyrJwvP1Q9/T2/Yvp876lFD6dw5LrraV1C36JD09d0U1CKpRGJ2Vank5TVSezb9A
anKilM+bdndy5n36FklLtEtPaPMoB7lXaKyg5X78/M8r0py6BPTvz5849D19Tpu1eCE/W9a6UrEK
5XyhXKcJKZ8vtdSNVeX/ijRbZoWhCrWK+YKkPPdGC8+pj9D6gfxchIEQJ/UgnS427XkHi+fe3JWN
B5WnvlNaHFWTm4Xdt2ee1wvsykw+ILmPD+ghNXOlFn2tRfWdFSP3U0ZLTWod+p5e2FLIOLJYuj01
onaljONTw8WpY/TgXGPkjLmRaG/jYGr/+swWjRR2N89dlLfw0s6YknNstrg+dRy0FSb1Gwt09lLJ
ZgbuLMt2WKPn6WXS+N4cLE/KHNY7n3Ky0XntpEzpg4XylTOMflKSjksn8iNK7gWqWG3tHfqezqtP
q21aXqEdY9uXaWmZzsv9ObL36pZVdDUn/03Lvbp1pFxWt/AlzX3ZpeWmVR2IJPX03RcX6MyT1oZK
RafvvpLUMHrqYVGmq4aHSnfXvr5z4zFqbH/wBfoK8d2VneXtt9ULcJLMG6SCjqbV+W2jV/eNbT+g
y5fpGv1i/uxnvm3ro4r2d4HYqf0VmfRqpQGtx+UKD9GZwqSmysW7i3KP3SDdWajXtJ6kZ6he15Nb
9M5vbZXrlNvcbQwMat+X5b/XmmMzR9V74Uf0uDmiNI374UVFmtH6ok4XjW0D9Orc3C49c+/12tKm
T50GvVswKtkrAKKkHqo2K/dkz3qAxsfVDcefld2LeZnhv6LFSRqSk3W5/OOLZo2cTFupcK9y/j5J
+YlJuRzRN/ZofkJtdWl+tF6p6nNXeXT1yptKJ9PkIi3IhkNlqfxtvCqRdHmNyx0/T+4h4Cx9Qhth
HztJKrsLdKJVLaIvhUn9y9pobrT2Hl2d38xpI8ethTlauz5Kq7cuNW6vUenGk1ScL/3MRuqbVBo4
1vi1RMO5ta1bq0TXB3MkrasX4OjVgye2rr2neSI5dHVlSBmn3Gpcur1OL914Sh21nG5s3HyDNt46
VrpZUvvXiZsLG5qv8f3GzfuqD3OrWaytoy/DkUp6Wv9ofkOo4MjOXbjVjy6yJj1Np6euNJtC5SQJ
c6sgddeQTnoqSlVB7gNAu2c/AACkBgCQGgBAagAAqQHAGfXU9q8zJQjurhOjRe7NRQgXoPeWmvlR
NU11AGgbqbWg1GaUantS/lCpamZwsn8jq7zKU+5p0V3XaIL0Zq0CZOZYAbIBIBK+L1+MiPW2JQOY
PYY+kSvDis1vhE1kQS166jqChzqbM3N6s1YB8CiQmot5BvZwn16mMce6EX5rSDDnpzcYNoM/ArSL
1Mx0AqJ5zgV9Zz9WR7oSPJVvDoDUoYaZiY3qYtlUe7hrwQKw2UAbZj94tNkMMNYu2+wbm5zbanC/
1rknB8YaSGOpmbnEjy0ishUjWV+pwT9Ctc9SWdzeIlmrPOjxne1hnrW0qwACMwOxkEhPHTERIThP
kWyxFSB76Hs9NY/0cMFSoM9IzdpQwlEOtwDQrYEiAIDUAABSAwBIDQBxSc01uAoYb0hivfvwCqu5
uwXuTEBzDbQNttmPMCVcymm60FW8Y7WNuRIgkfvBbaJmXTztklZbueQvuna2xXURtqXI1qTXOk+h
uQY6ZantltMUNTNDJm0XOZNT4ezVR7vaYg6ZtPq/sgmaa6AHA0UWsU02styh6BNd69v5jQeXgOYa
aIel1p//MUREnAKHeUJCO2iugU6TmkUPHIMMr0cJzRKO8qC5BtrtfnBBw2faWAH5te0L9zQTZIqh
uQbaYakt4bQlgaYQBTU5RdcOgjoq2RTZarvQXAMdwUC2eQDNdT8ga3pqvCYHDotPnRVAcw3AUgMA
SA2A1AAAUgMASA0AIDUAgNQASA0AIDUAgNQAAFIDAEgNgNQAAFIDAEgNACA1AIDUAEgNACA1APQF
qYtV9WNCKuSHW7ZtrXI+P1xTv9ZzxbpZfvS5vNREJwLZJXWreFZLPHi42pgetW0bmxr+++nPqhsq
rXcn/+Owxmt2+q3GfxhDJwLZgj3uR7WwQ0YEh/rlG7vWtqGZV5e+vbBt0f8jzSM8R8O7u+hBINNx
P2o/tdKTeo627YAq0/TQys3xu0eeHaHdAalQquOiAtkl9WbOTI43SLJtO68adTN3ovDc5MrcOl04
/79LZ55CJwJZHiianP7ihRftIfHmNXOt+iXNoaH9e//AK3VlJPlvlmgPnQj0AalrD155/aLD86Z6
TS+69NT2dr3SGn3uYw/sXAeADJO6WqXPDqxKWkpHgSaf1QOkTn9IEyNDR1b+YbMib178FxpCJwJ9
YKmlma9WLUbL+PB0o1HTh7jl53bvbA9UlOTGrUuz1+6jE4FsYQCxF4G0QChfAACpAQCkBkBqAACp
AQCkBgCQGgBSwLmOIrctnGgtY29kKgsKGZn6kof6GkN62e6uOGTtTl1P0X1QnqNxlGdBJyGwL62S
6ILAjuVTma0pVxM+feh/xBzrOsUhtWO9TvdCyZzZrod2OfQPYwFa1tUFD+27Y96D8hyNtcG/IBfa
l1WJMzFOGwmdlLbjYt6Fgh1HHXDEDOv6pnc/uPon/6f+Y5HIY4t6BYsjLgQcF/P76NBJeO6rgFy/
3TP3N1jo1KSWLYJ9oWViLKBXe97XnPuubR7LorF0fBVp1luBCe+ewzwncz/kTmfCBsu3YI963nhM
O7xNzkJo51weOr6V1lZG77x3y5nzZOBPx/epPQOU+Be6N5w2Elzc9qXfZ+ht05lTZFimPS6pmTVG
T2Ko+6e70xpqfVTdAXcldRXA4VOrPWi/UpYvwkV6u2deH4+7/3Zwuov3Xu97uJ8tdaRbYc25qh4K
c/gprLvz1PruuHkYvh9+5bkx32v/iLcvIx1/BOLXS55cY87aeDUQdE6AL/AjgczYYWG3I3OPFvxI
AEjpTcAJaYP7AXR2RiNeFhwQWGoApAYAkBoAQGoA6O5AMWoe1Od1RXxtchsnD3z10aYQxP9cAqqF
v0ptg57ae5SOJnxV4D5q6ziz4yA1JVJEx9cmt43TAfpofe9B5xJUzawouq+4emqvzpuF5pJXba0R
HnrqOO6H9Z5c03Kqb7R0WSfXpdTKN056Nvlofrtlp6PA4hfsxGHHfI3C/HMz/0I/y+6HYT+Yjwk2
7J/y04sIY9HbvucJTVlcysTWUyfPZYLuIeBLau7qS6e0w5JA2h6+nKWhRhtts+uSJ1FmxNhXcj01
D88MfykDax2f1Iy4s9v7x4GzPVuMU+kcARLrqaNU52Ftgs9J3Q+vn8ljmLkMGBIe9yh4ogmbpF4O
mNnVgaI2RmQBI2/uMjgso5xm2m8pY6uru3fLdSgX8LXUhldq8071p6XroWmfdbIrq3kXhzJBeuoA
DzuwWrf01CGaaE9uwG/QoacWQww9deZscp8Deuru+tS+Dz5wunushhPSBVIzDHc6MoGSZDCJro8z
UAQAkBoAQGoAAKkBIN1AMc5Ekq+MurvTqBHxpkXjU5tiww7Hpya3zpsTC9GE69uIOffPEZ86Hqlj
DNZ9ZdTdDVAdEW9aOD61IaTudHxqr86bhWjCnX3ukIpDTx3X/dB007pi2iam1i+8EVHWV0bdKwPC
0tbp4N0o2ixLURcIt9QO3bTDLHX44ncX3Bs3uvPxqeMroLweFKx0MvfDppsOjYvr+9a8R5Tnlusp
EnfOuksTPxzar6fmPvoVo0Mh+mijT90vdsGIosg4iTj4zEbMFC5PPD01j9gr8xw18xvCAClJHSam
zpKhTuhbp/tFZfz41Nqu0nQRh6OdZKDoZnFQ7OdsOR+JHitdfgyF67y5yDYWuOwOEGKpnQ9Hm5ia
nK6dr4yad3WiOnl86vjRnjsVnzromByeNGfwqePBR0+NB1yXHjDQU3fHUnOCScgCqx+F0Xt23A/0
SBbGtdBTt3mgCAAgNQCA1AAAUgNAwoEiDxyH+AWfFl0at4OTBzaxsREvTX+9EaGntpQfjsDUYXNs
ifXUAXsln/jUHlW3X13Ep45F6sCr5Bt8OjSec1c4bb2kcNx30Xpq/bjdgam5yL7i6qmD9mrdgM5J
DR5WF/Gpk7sf3CGm9sofvamew/uenkUWDtnQPoRHvw6PQM0oLBcQsdQBhjnwMmWa02JEczzaYwuU
WEJ6+27jrsjJvuXwtjwpqfv/Rxjc8lnDWJaCInH01JyJ7NXXhHDvT4xgrRORus/fw5qaLCYgoUjs
SyWOTx3wAGQBewnwR4Ak7ke0oc6s98ES1o55SqLuCkxrJgaKQpzOuO8R+3HTKa2yYN8J6akx7ZHc
pzZV1L7i6Qy5Gb4+ZrSeOr5PnVxPbUjNQ/fqUUy79dRtGAUcJgygk3rsNMU379BTJ3I/gC46Sl2q
dshnP4Du+E+JsuCAwFIDIDUAgNQAAFIDQBcHipw5/rENtj1i6kwoazxqY08A6Oj41GH664i68eNT
R+mpbcfkrms/RuipY5Ba60X3hfIVU2ch/KmP2tgZAJoHlTdTIZGhI+omiU8dqqd2HpO7ruMYoadO
4n7o8XytHwP4mZ0MIXEwvK4em5/WO1zZbXuVCKImJLWIBchk7zJfikRz1vwVRAfvJT8m85Du5KG5
QAL3QxUhMKGrl9lnoLhAIoWuIkV86nDBauhv6qD9SORTx7qm2fRChGM5syAXXfTpkCxidIq3hRw/
EkjsUwsYapZJ35o7lg3inX2adJdd4HJCUmueB3NPKbA+8T2ciuhofXQWT4KD051zPyz/wldMnQXn
LkJPHVJeLJ51aN02xae2D2W88altTngmFe2ZBfTUvR4DxDfM0FOn96mBLvsanakG9wPogv+UcBIE
z1ZYagCkBgCQGgBAagDo2kDRjJNovnxhQR9ZmTzw6KPDDtU/2rP5teN6arfOO0hPzfyO2HaM0FPH
IDWzBWx2y4xFRMfd5rSPxjnsUAOiPZNbhi26r7h6aq/OmwUppr1HbD9G6KkTuB9+OurM2wYW83Yg
TzTSzt16IrnM50hgkNtAakVM2Z8dGU8YbVpCzqN5l5SvgcTkLPRO8j8VaD8Suh/k1lLHFd330hNx
/6xSRCfBAn9pEs3V+HrqqAPifnJW709jQNmYpO5XMC/fBNx/luZmja+njtJ5a1ks7KGQSRl7f5G6
bwx1CvdaN37e39CLkDQZv+LEwbbPjQRTHogeKPY5p3nMgobwuktnGKDzDvek9Uqw0ikttVPCm0FB
b1x9dES0Zx42Ud0OPXVI3wXoqYViWwNeQE/dy+FtsokV6KkTux9AZhwlTIAcwtmP/gT01LDUAABS
AyA1AIDUAJD9gaIuz4uaMfKXLfdgnsmjVHbI78L01JYGtOPxqW3hqM3d6UdLLCR6dXBd6KnjkFrs
vZq/bLkH80wepbJjrdswPbX5MtF7PqHnTPH11FZNZiOnufuQ6NWBdSH/iOl+6FdOk2RyLUq18S1M
aN1LO+3a4BcHWqCBDp0Ao4D7ynUIQeuqs8C6gJCltvWf3QYb37jotesOgq6/RQMKNrycKPVv02JT
zOtgRN1/3PsDNPA6Lqmth53Vew7lgd/lzKj9iBaGutUcHYpPzZnPXoWKe04B1jo+qV1k7e8zi1RW
MNdznXUlPjVLURZ8TuRTOy49YyKmpw9NR1tCV4ueN2exKgSvIwAkIXXEb4f4o8JpX3Vyp55LntXO
UtwqmPaI7X5w54yT87dDQQGrea8HL0FKZWE9dWfjUwtpom2TIPbiEQpwIAhx9NR4BnbUhgv3NPTU
sWY/wp984HTXWB11KYB2kBqEbr9rn7C3cSmSz34AAEgNACA1AHSa1LWDQq4w3DKHtFX1Y1wyC1wv
kSuTFaleKuTLLWpVFRDLjxINX9fLF+X26krZoZcPez9Xq8zsNRkTRZ8ySv9aRRyV7R9ADFJ/bna1
dXX6m64Cnz5nJr97xpVXbx6hH55ZG54aoz2qzc3N0VbjS9Taf1rNvXdx4P216SeVZOH5+qHv6W37
l1NnfUoo/Ts3B062k9Qt+iQ9PXdFNQiqURidlWp5OU1Uns2/QGpyopTPm3Z3cuZ9+hZJS7RLT2jz
KAe5V2isoOV+/PzPK9JcU0n+/vyJQ9/T57RZixfys2WtKxWrUM4XynWakPL5UkvdWFX+r0izZVYY
qlCrmC9IynNvtPCc+gitH8jPRRgIcVIP0uli0553sHjuzV3ZeFB56julxVE1uVnYfXvmeb3Arszk
A5L7+IAeUjNXatHXWlTfWTFyP2W01KTWoe/phS2FjCOLpdtTI2pXyjg+NVycOkYPzjVGzpgbifY2
Dqb2r89s0Uhhd/PcRXkLL+2MKTnHZovrU8dBW2FSv7FAZy+VbGbgzrJshzV6nl4mje/NwfKkzGG9
8yknG53XTsqUPlgoXznD6Ccl6bh0Ij+i5F6gitXW3qHv6bz6tNqm5RXaMbZ9mZaW6bzcnyN7r25Z
RVdz8t+03KtbR8pldQtf0tyXXVpuWtWBSFJP331xgc48aW2oVHT67itJDaOnHhZlump4qHR37es7
Nx6jxvYHX6CvEN9d2Vneflu9ACfJvEEq6Ghand82enXf2PYDunyZrtEv5s9+5tu2PqpofxeIndpf
kUmvVhrQelyu8BCdKUxqqly8uyj32A3SnYV6TetJeobqdT25Re/81la5TrnN3cbAoPZ9Wf57rTk2
c1S9F35Ej5sjStO4H15UpBmtL+p00dg2QK/Oze3SM/dery1t+tRp0LsFo5K9AiBK6qFqs3JP9qwH
aHxc3XD8Wdm9mJcZ/itanKQhOVmXyz++aNbIybSVCvcq5++TlJ+YlMsRfWOP5ifUVpfmR+uVqj53
lUdXr7ypdDJNLtKCbDhUlsrfxqsSSZfXuNzx8+QeAs7SJ7QR9rGTpLK7QCda1SL6UpjUv6yN5kZr
79HV+c2cNnLcWpijteujtHrrUuP2GpVuPEnF+dLPbKS+SaWBY41fSzScW9u6tUp0fTBH0rp6AY5e
PXhi69p7mieSQ1dXhpRxyq3Gpdvr9NKNp9RRy+nGxs03aOOtY6WbJbV/nbi5sKH5Gt9v3Lyv+jC3
msXaOvoyHKlC+dY/mt8QKjiycxdu9aOLrElP08WnrjSbQuUkCXOrIHXXkC6UryhVBbkPAO2e/QAA
kBoAQGoAAKkBAKQGAGcwG9u/zpQguH+EGKEWuTeXJzwMAKRuH5gfVdNUB4C2kVoNTa1GCzKDVBtJ
IxCdO3q1Ucwqr/KUe1p01zWaIL1ZqwCZOeYGAIiG78sXLRAo8wSptgWq9kSv1iOHGsvQs6AWPXUd
wUP9QmMTIo4DyUnNxTwD+/oMXqYxx7oRfmtIuCJfM08ugz8CtIvUzHQConkuGjPUj9WRrgRP5ZsD
IHWoYWZio7pYNjVy4SNvAdhsoA2zHzzabAYYa5dt9l1MittqcL/WuScHxhpIY6mNOMjK0M5yfc04
zmrKESrZ9s1njSxub5GsWNd6fGd7mGct7SqAwMxALCTSU3OWJttVDLMafY++11NHB6oGS4E+IzVr
QwlHOdwCQLcGigAAUgMASA0AIDUAxCU11+AqYLwhifXuwyus5u4WuDMBzTXQNthmP8KUcCmn6UJX
8eZplusGACH3g9tEzbp42iWttnLJX3TtbIvrImxLka1Jr3WeQnMNdMpS2y2nKWpmhkzaLnImp8LZ
q492tcUcMmn1f2UTNNdADwaKLGKbbGS5Q9EnSCqXxI8Hl4DmGmiHpdaf/zFERJwCh3lCQjtoroFO
k5pFDxyDDK9HCc0SjvKguQba7X5wQcNn2lgB+bXtC/c0E2SKobkG2mGpLeG0JYGmEAU1OUXXDoI6
KtkU2Wq70FwDHcFAtnkAzXU/IGt6arwmBw6LT50VQHMNwFIDAEgNgNQAAFIDAEgNACA1AIDUAEgN
ACA1AIDUAABSAwBIDYDUAABSAwBIDTx6YCMgNfBoobbxYBykBh4pPP3h/Y16Jo5kAD8qAdJC/Y3i
wZr8z1ObsNTAI4PmoPzP2LvNjJG6qsL4Ni7ZMtSPlyVqHeQLBzWqayVH8/LIYLhilC8UDlpK2ece
FeNfks9bOePhOtWGC/lyS9lYl1PyeTrOPaINGa1iPldSPM5WoWp0tvIxXHUWrBWqPpW17q6aHxns
q1b5/hjR/bHherZIPTen/Wn49DlXyfrzOToye+312Yv0z1Sbk0tuv71NrT3tLFpfHLx3dVYd/i40
648CpSeKZxTbM1sqTv8tXZx+vTQ1pmz+2+ni8OyY49xDLnXpjJb46/23t84oj+bx82Z3E90rTRs7
0wt+/rztAIzKe1p3y39/SZ+huUz21sj/o/vyx/0P/0s23Y9yvlCmvGxMqFbM558zHignzh+hAj19
mnbpj+l7ypb9owc0phv0v16SKk/PbSnJ389MPgqkPnWg/LtLy8v0U/mjvCz/I+OntLwkp9Rz/35U
G88+1BN/sXN0jwZklu/Ys7/60NzZvnYT2LNPGblPGCGHap+/8UJGe+vASCxnktSjUyVpamRXMSX/
9ue7jZ0vGlaHluTLItumh7Lp+E+FYp0GJx5r7eon8S36jdHAEdp5FEhd29AuVqVC1+Rznq5oF+6a
suFAO/c/EWtDxdClhd/J937Rnv3W78zUXfVj7H/55T6kZq6k+D6fnxk6mtHe+t2E8hwbo4mfZpLU
TVpe0WnZpJEyXTVJXZH5elJSDM78jeLZp2hovfCRwomc6kKfJ9O/fED7jwKpN3Paeam4YFqjCxrN
7Oce1YaKu4szH6Px7zgclkbFmZrYveiXe7BQfvyMvKf6zvxqVnur8n9Un5rKuYzOfsimSHvyXf3u
3jA9rW+VuUzvvtUYm/8zauxML8vmem33TvPOl7ZUn2OezMtl1H4kMK/88zW6YfQAndR6zX7uYld9
RTYLzZ+HlvnPv/Dd3Nj+YIm+QvQvM4VKZjvq6VHFp34qE8MpP1LXa/rmS/Tub2xeU50qjZ2tgx9Z
JSfzlaXcgeZz/IFZnZ55dEgtO1x1epcGqVbXSP2uskFJTTaNcxfFn9GZ71aVsUoQXgvJlt285+Kv
T9zNnrose//vUDZJPUSTfySPCOdJ8eJ2rDFfnh6nUr7FLuRJKtyT5HJy9m9ovvU1Jbd444N6szqs
JB+ntx4dUhfo5CL9PeXoj07KPVCtyv2yOKkMo2nn9zRf+5pIG3ItqTAu0d8qExjkmb6wpuj0bMec
nVI5PzFJv5IH5vKoJsP4H+NjI5WMkvrO7Ubz1jqtXR+ltfljlnt8RB6Ff3ik1FzktPHYsdFbd4jG
6ShJxZ8ouR+UpaOjt9Qovjcp9+iQ+s61B5dqnK7Wth7cUp6vtPqFS41r9/VzP/8TwWbeGNwYub0u
utMbzq/DufWtW6sKqStZ7qqjj5c/yMhDQ/hNSf2jBbGrUt69WyEgwnqHzDdP/PsrSav26GQydkAx
tB9Nti1UTpLqIG0U8gMHu0F5JenDsJpEuyB1KGIMPaRtQfI3wdlIhPGy0UhaEwic/QAAkBoAQGqg
XeAZaIH+ZxYOgoPUACw1APQP7LMf1sL19u9xngDMWUd/IjDPY4J5nhzMlbK341zQkTP/FojZq5v7
dZ6Etk4uC9i73rZ33STPAfp+aK3bl/8NPlfzgBkW1OsoqVODeb97L5h3fWaLC2aK+2br9f1WeHaR
ymyD+915AXtXP1hoET3l+6HfSfbKIefKTCuQjtOZcKozcRBRpFbNCVf7XKemmVSMCzeNIjeWrzW/
cbO8xzwZHBBdQc725GA61QNa0PfGwshrVI9lGOOV5Z5qQefaPuOcuqE2HArPxEFEkFpjH7MbIbtZ
4jaLo29hFvm4P79s19kya0GXxPvgZjbvxqcF7xLOxh3BHc6RdXv47J0HekVx6KXsIPpcbQ4NnI+O
uh9czB7YVx/3XhHmfaAyv2uf3Cj5tMC8IwLfFrj3iFxrmlt3UxvYxgL3ph2wtsA6x+KnHSQ1M64q
j+Y5j+MSxfSYYtOJpWjI47IHsL090PfGfB5AQGd9ahbtsrEYnh33GdqFux8ePvpcdr8WLCeHBTQk
sPfQcW5yd49FeeI9canbcd9m7SCORFtLz4XlvhnmN9/hPHebbCbKJsYDyMW8+/bxe/zmGMU7sT0W
lHVwoAgIWmpmzgzbHsF6UnMDXc9m5hn3OK6aVcfXLDFu8zGJeeY0ot0AowV92ob5Uihg91bzgZNr
ngP0/fB3Z/ybYrapbZbOp/ZO8oveMY4J+h7OXXAWf1juqOOumiiWHmedPMf2mzPOurhD3t3XKd5J
ftF7xD5Bn/K2SjnTzmJ3m6OOp2rs1+RcRnc43X0wnqE7sYsHkAE73dY6sd8osjaU6KpDG6ehdo1X
ekls1u2OZt2/yhF1IGgCHjmA1ABIDQAgNQB0GbaBoq/6Odmkj+fNL/fMxtoFThSusHYopROLnh/R
99FBk/xxamboPJLUYeHz1Dzo3VfMM/f8WoD5apQD9+vSOLs38ASiZwjyD7f7wTk3P7gucOLGZq6b
Vj2XXDl6XWdbco4902iXB95L3reKuFJAEvfDZfIsUbX2AtmmoHaaTh/Rtast5lBdq//bVcdhfojn
Fajn1weilNc12jDVh5LUvhbTf5tTO82ELaqvtM7thJtFvR6QKXoGQwExUvO4njv3TXq/8yAH3I/2
PIS17X+zCjzipHbbyBiG16OcZuJcDHcl/A8ljvsBYh9y90N09ot5lcw8lI4+rgTzUt4r5uZpTTZm
Pg41qV2zf9yppybvN6fo2iF1c1SyKbLJ/MU5J59ZZ8/kKzcHjElFz/BCDg/6b23ynuokgX5A/70m
TyV6BqdhqQEAlhoAQGoAAKkBAKQGDh3ao6eON6lgaJsSR7wQC1gdHg3DN5iA/aVPAtG2eGxqdxt4
NdQhUod1bLt7nKWR7AsErPaLhhF9Uo4IqQkiVYvFpvZrg0M92GH3Q1xPbUWTNJXS3FWayBBUG42T
3grnvlpsbrXlOhZjz5oY1iyj1mQCN4L9DG1n0o471zdeH3jae0vta1BE9NRkC1PN7f6FO5/ILEJO
jbU36ZZgk0uAHRGwOpR1AZGqg16mi6um7PZWJA535x6FIHUsA+QbEdWh7/ALWu248uF7Yv57DwkR
6Rvymlt786vKQ07RaiCGaDsgKLdvJGznsSFKdRdILaKnblvw5hAttuix+B8e434OeEqXIt2p2iOt
248NUao7T2ohPXW7xutM6LnA4gasZvFuKpaySHBn+FT2i3TMOLjYafcj0m649NOugAeeq+r+LVYQ
H/x+Y+4+ljgBq6MfECzWfRffJ0Zs6kyQOo6e2niUajPONjW1bz6FCq49O/BoouMHrPYPeR0UKNt3
wBferjcytmhsavuxpY9SDdjw/wF+usDowIEfOgAAAABJRU5ErkJggg==
</FILE>
</FIGURE>
<FIGURE FILENAME="Flowchart.png" FILE_TYPE="PNG" ID="FIG-03" MODIFIED="2022-03-01 21:16:41 +0800" MODIFIED_BY="[Empty name]" NO="3" SHORT_VERSION_FIGURE="YES" TYPE="OTHER">
<CAPTION>
<P>Study flow diagram.</P>
</CAPTION>
<FILE>iVBORw0KGgoAAAANSUhEUgAAAVIAAAM0CAYAAADp56qBAABKbUlEQVR42u2dD4RVz///3yRJkkiy
kkSSvkkiSZLESpK3tbytt+TjI1aSJMtbspJEkpUkkiRJJG9JsmQlK4mslWRFkiSJJElyfr/nfM39
zp3OmTl/7t17997Hg2v33nPOnJlzZh53zplz5/VH0kL++OMPXrwa9gJomctaKVEA6hQgUio8IFOA
6RcpFR2oY4BIqeSASAEQKSBSAEQKQB0DRApAHQNESiUHRAqASAGRAiBSAOoYIFKXb9++JYODg8m8
efOSOXPmJP39/cnnz59ryz98+JD8+eefZtncuXPN8o8fP9aWf/nypaE/G7x3714ye/bsZP369UgE
kQLMDJEeOnQouXDhQvLr1y/zGhoaMrK0bN++Pbl582Ztuf7fsWNHbfndu3fr1q+KJHr//n0kgkgB
Zo5IFy5caARp+fnzp+l9umJLk53l5MmTycjISKG8SNbqAauHu23btuTdu3e1PMZ6tfr8yZMnyeLF
i5MNGzbUPj9x4kSyYMECk+7hw4frtvnx40eyd+9es79Vq1Yl4+PjufKTtT8drwMHDiTz589Penp6
khs3btTl1/aqZ82alaxduzYZGxtDpACdLFIfSUfS8Hukllu3biVbt26tve/r6zM9VElMYpGUQpw9
ezY5f/58rYd78eJFI7m8+dTygwcPmm3fv39vPlMaV65cMZ/pi0BiO336dG2b48ePm3zbHvTq1asL
5cff37lz55JTp06Zz3SbY8uWLXX5dnvVDx48SFasWIFIAbpJpNeuXTPisbx8+dL0Wm0vUf/rM8uS
JUvMNrandunSpbrtfdasWWNk7Yp70aJFhUTq9hiF7qe6vWrhykvi9JcXyY+/P/VM3W2ePXtWl299
EVlxc2kP0GUi/fTpU/LXX3+ZXp1l9+7dptdme2xnzpwxvdAstI7kmoUud0O3CvKING17/7aAu5+0
2xNV8uOnpzK766kXqvcS/PDwMCIF6BaRSp5///133Yi80P1Stzen/3UvMUSanEJSc/NWRqSh/cVE
WiY/sW2E7qvqNkJvb29y9OhRRArQ6SJVT1SPQL158+a3Zb40JVINzFh0Gfz169e6S2MN6GShwRf/
Utod3CojUqWpx7CyWLlyZealfZn8bNq0qW6bFy9eZOZ7YmKiawSDSKFrRfr48WMzeKTnRdPQQMvl
y5dNj1Uy0kCLRqwtR44cMSPm9tJfgzx6nCoL3SbQKL9dX+tKdFVEqjTt4I9eeq/Rd4vu2epyWzx8
+PC3waai+bl+/bp5WsEONmlAzl1P6WvkXmjQKdQjRqQAHSDSpUuXBh+o//79u5Gpeml6SaL6zF2+
f/9+s0wDURJaDPu4kV4aIZ+amqokUnHs2DHz1IDyofu6doTd5lHPukpoGlzS4FDV/OhesXrjelpB
I/3uerqs1350y0H7tFJFpAAdfGkPQB0DREolB0QKiJRKDogUAJEClZo6BogUgDoGiJRKDogUECmV
HBApACIFRAqASAGoY4BI27iST05OtsXBb5d8IFKADhFp2Z9klsGdDMRP24/VVHW/oe1D+UBKiBQQ
acMreSMbRyitRsdqCu3LX4ZIESkg0ob1SGOxiEQoNpLWVciPZcuW1SbssHJMmxTF/Zu1LM9+8+Tb
zWPavjQDVFq+7fK0OFGxWE+xc6AyKc+a7EXhTvx5UEN5QqQAbSrSWCyiWGwkrauZl6xQ/CnkQj3B
0LLYfmP5ztMj3bVrVzDfftymMrGn3M9UHk34bPO8efPm345HKE+IFKBNRRqLRRSLjZQW3yivLEPL
YvuN5TuPSGP59peXiT3lfqbJod05YP08x/KESAHaVKSxWESx2EgxeZQVadGYTH6+84i0SL5FmVhP
7mf+gJef5zy3BhApINIZIFJ/eSw2UrNEWiYmU7NFWibWU5EvLUQKMENFGotFFIuN1CyRxvZbJIZS
o0RaNNaT4mG5n23cuLEu0ODz588RKUAniDQWiygWGynW+DW6rft+VkB5RRrbbyzfPqF85BVpLNaT
O8r+9u1bMwgXGmxSeRApQAeIVIRiEYlQbKRY49dIu439VESksf3mybdLKB95RSpCsZ7sKLtuS0iw
+sGBn47kr/zqkS3lORa9FJECtKlIoT1QgD4FIpzRlZo6BogUphP1nu/evVt7Nla9W13qI1IARAo5
GR0dNc+/2jDWR44cMUJFpACIFLq5UlPHAJECUMcAkVLJAZECIqWSAyIFQKSASAEQKQB1DBDpNFdy
4h8BIgVEWnFdfzo4Gltzzs9MOG6cW0Ck07Auja2zjwvnFrpWpLF4R69fvzaThGjGJE3CsWrVquTO
nTu1NP34R6H17TaaeUmTfGidnTt3mtnh8+xP2GijmgxEU9mNjY3VlScU28mnSlp5yunHedJsU7bc
Wn98fLxu/VjcKPf/rNhYbt6z4kEhUkCkDa7ksXhH69atM9PU2eni1Cglh6x086xvw2xo+e3bt5N9
+/bl3t6VxoMHD+pCjsRiO/lUSStPOf04T8ePH09u3bpl/tfv7FevXl23fixulPt/KDZWLB4UIgVE
2uBKXjTekYiFF4mt7/ZA1dhtLPs820tWVkY+sdhOPo1MK62cfswlidNPM7R+1lR+sXVj8aAQKSDS
BlfyPPGOdImq3tTAwIAJ+habq7Po+n4eQtur56j3Et3w8PBv6YRiO/lUTatqOWPnJyTS0LqxeFCI
FBBpk0Xqr3v16lXTk7p8+bKZsUiXqaFGXXR9v+HHtrcC06Vxb29v3dRzsdhOaZRNq0w5p0ukRYMB
IlJApBUreSzekQYs3HhJfuwhP9086798+bL2Xvt2JzSObe8yMTFRKLZTiKJpFT0uQjPlhy7tGyXS
WDwoRAqItMGVPBbvSCPDdjRaklUjDcVhiq2v/3fs2JF8+vTJ7FMDXe5gU2x79QI12i78QZZYbCef
KmnlKaePbgPodoJ4+PDhb4NNjRJpLB4UIgVE2oRKHop39OjRIzPIIsmo4WtwJhSHKba+/tc+tC9t
I6m6Ayex7XUprvuR9rEfK0JLLLaTf1lfNq085fRROJH+/n6zjfbrDro1UqQiFA8KkQIipZJDQaYr
HhR1DBApdAytigdFHQNECh1Dq+JBUccAkQJQxwCRUskBkQIipZIDIgVApIBIARApAHUMECmVHBAp
IFIqOSBSgJknUv3+W5MKu+u6U8fp9/T6aaM7EUa7N6oi+9fcnX/++ad57jKtrN++fUsGBwfNTPla
R8s/f/5MLUakgEj/D83H6c7I5K9rZ7L/66+/OlKkmqjl5s2btQlK9L/mALAcOnQouXDhQm25fikk
mQIiBURqePz4cZ00Quu6E1/kmWQjFJtJyzWXp37OqF/fSF6aYUmThGTFIMqKnxSLOxUjbZ5Q9zPl
z53+Tr8Sih0LRArQRSJVb0uTFMfWlUgksSIiDcVm0nK9l5T+/fdfI8H9+/eb9/6UdrH4SbG4U/5M
926wPrdHatFMTlu3bs08lpoy0I3PBIgUulykmkdT82mG1rXB3dTrKyLSUGwmP+6Q3rsTJbtpxeIn
lYk75aLbGup1WsHqf/dWh8+1a9fM3KKASAGRGnTZ7UvK77lJLBps+fr1ayGRhi6X/eWh97H4SVVD
a2iuUd1WsPdANT9rX19f6rqakFr3iqdjEhBECjBDRJoWmyhPgygj0tB9xdD7WPykWNyp2KW98uV+
meh/fcH4SJ5///13oacXEClAF/dIi6ZXNDZTEZHG4ifF4k7F8KXp3w+2PVH1ylVOQKSASOvQPVL3
XmbeBuGOrL99+9ZcHheJzVREpLH4SbG4UzEOHjxoniBQj1NpaPDKvR+sJxs0+OTGigdECoi0hkbt
NSpetEHYkXVddis6puIdFYnNVESkIhaLKRR3KoZCcUimNvaUJKrPLOpJh24NIBCOA3S5SMfHx4OR
NiHOf//7Xw4CIoVuFqnQ40WTk5OclZLwKBQiBURqLtP37NnDWQFECoiUSg6IFBAplRwQKQAiBUQK
gEgBqGOASKnkgEgBkVLJAZECIFJApABdJNKsmZHKNop2bkyaBlAz9utnoPo5qWbad2MvxZYDIgVE
Oi2Vv50bk2bg18z6dvKTkZGRunlHY8sBkQIiLV35i8RXisVqev36tZl0RMu07apVq5I7d+7Ulmvy
EzsZiqbPGxsbq8tLKHZTjLR5R1WGvMsRBSIFRFpJpHnjK8ViNa1bt85Me2d7fQph4sY/csWsMNFu
SJFY7KaiEzhrDlN3sunYckCkgEgzP48JqEh8pVispjTcGfAlVQWfSyMWuymGesm6XFcamiZPUwi6
+44tB0QKiLRSjzTv+1isJvHkyRMzY9LAwECyZs2aum3UC9V7SXN4ePi3dEKxm2Jo4EjxlpSO5lDV
vtweZ2w5IFJApC0TqSsjhX5evXq1uec6OjpqJmj2t5Fo7969m/T29iZHjx5N7bkW6V1noZAkPT09
pZcDIgVE2jSRhmI16f6qe1vAj/XkMjExUSh2U1F0/1a94rLLAZECIm2aSEOxmpYtW1YbpVePTzGj
3O3VW9XIvfAHsmKxm2IobclR6OkB9Xjd+7mx5YBIAZEWuhwOXa7HRBqK1fTo0SMzQCRBSlwaWHK3
12W97pvqMl7rWKlaYrGbQkiKGzZsqN0D9Qe1YssRBSIFRMpRrwixmahjgEg56hUhNhN1DBApRx2o
Y4BIqeSASAEQKSBSAEQKQB0DRApAHQNESiUHRAqASAGRAiBSAOoYINI69Lt4zTavuUD180j9RFOT
JndTA4vlMTbDVbuhKQFtJAJFE9D0gB8/fkSkgEibUckV8E2/L9fM85qpSTx9+jRZvny5mfIOkc7M
8igki+ZztRO8XLt2zcxTgEgBkTahkutnj5pFyUcylWBdhoaGTO9GvRzNuuRORiIJ2zhNisM0Pj5e
t2/NPK+Zn+xkJH6cJ01Woh6x3WcstpO2kfyz0rQyyRvfqWiPNBSXqmx57Db/8z//Y0Ky+Ci8iqYk
1JdfDE0Wo9m13G2Vz2ZKD5FC14pUMzC9ffs2ur1kq/hKtoejGZ4kElfIdrYkTcqsdN1979q1qybe
tDhPBw8eNOna2ZxisZ20jcSUlWYsvlNVkYbiUpUtj7vN9u3bfwv8p/IoVpZdPzRjl2bI8sOyuIH8
6JECIm1gJffDgGSh+6b20t/2QBVV1BWy33D9HlyshxfDnSE/lmbR+E5FRRqKS9WI8tgIAS7q3T5/
/jzX+Uo7r3nPNSIFRFqwkutSMw9pYT7chhlqpGn7zjN4E4rtFEuzaHynqoNNfg+7EeXRbQsbbcDO
lZqX2PlCpIBIG1jJdcmZNpqry2H3Hl5aI/TF1UiRxmI7xdIsGv2zqkjduFSNKs/JkyeTwcFB879u
o1y6dKlu/dilvQ+X9oBIm1TJNbKre28+GuXdvHlz7b3iJfmX9q48NKN86NK+qJhisZ1iaRaN71RU
pKG4VI0qj77gdMWge7EaNFOI6LzotsC3b99q77VtkbAsiBQQaYFKrucNdZl54cIF0/Ds4MnChQtN
WBCLBptszHe9tL7kadElq8IXi4cPH/422FRUpLHYTrE0i8Z3KirSUFyqRpXH9kT37NljBqKKoCcW
3PKrJ+yHt0akgEgbWMk1av/333+bx4R0Sax7cZKhj338SS818KmpqboeT39/f+2Bfv9xoKIijcV2
iqUpisR3isWuKhKXqlHlEXqMTMsmJycLnW878q/86aWnJvSl2UzpIVLoapFC+yIhqjfbaJoRf4o6
BogU2g5dkqtX3YxL8mbEn6KOASKFtkMDTbptUGSQqaWVmjoGiBSAOgaIlEoOiBQQKZUcECkAIgVE
CoBIAahjgEip5IBIAZFSyQGRAswYkeqnnP68mfo9uNbVfJguWk/rt6JB3bt3z/y00p3z00Uzxh86
dMjMj6r19FNM/da8UwWg50rdeQ4sReI0+T9RFdo27afBiBQQaaCS61cz7tRsQpNjbNmyxYjJRev9
888/LWlQaWFEXDS/p2arsrNPaTYmzQugV6eh6Q37+vpSj3HeOE2aW0ETuPhpaEarInOeIlJApMn/
ToihmYX8Xurjx49/631qPTcOUygeUiymURpZ8aCy5tv0RZvWS9UMVpZYTClfSKGyhWJFhfYTSzsP
OjYSYdqxiMVpsmiKvVevXmWmofOPSAGRFqjkPT09tZ6c5r20099JAna2JDXIJUuW1LaJxUOKxTTy
icWDijVQ5Vn7d+dL9YnFlCpStlCsqNB+8qQdmqxZaFLorGOSJ06TJovWsc5KQ9Pt+VcjiBQQaaSS
/+c//zH3IIUatm1E+qtgbVYIrghj8ZBiMY18YvGgYg1U+7JT1Gm6ON2GcOdStbLNM/F0nrKFYkWF
9lM0jlTR8xmL06TIsOpxhtKwc6UiUkCkBSq5BpfspMEanLCTM+uv3osDBw78FnYkFA8pbyO3xOIL
5W2giol07tw502PU9mfOnMm1/yKxnvLEisqiaBypouczdBx1q0P3P3WVEEpDotdtB0QKiLRAJdcl
ph0Bdi/z9Vf38uxyt8cYa/yxmEZ5JJtn0uMQmgjZ7e3lFWmZsuUVaZ60Y5f2oXyE4jTpikK3WPLU
ibJB8hApdK1IhXpwmiH/zz//rPtcA0z6TJfLLrF4SLGYRj6xeFCxBqpBpbTLabdnlTemVJ6yhT4L
7adoHKmi5zMUpykWAcD9YqVHCoi0RCXXPUUbPiPP57F4SLGYRj6xeFCxBqoRf6Wh0WwrEKXnxjnK
G1MqT9lCxza0n6JxpIqez6JxmtLSeP78OfdIAZGWqeQ2NLAVkcU+ZuMProhQPKRYTKMsGWbFg8rT
QCURyVeXzxqoUnpuL7dITKlY2ULHNrSfWNpVz2csTlOeNPTlyag9IFIqOVRAP8bQoB11DBAplRxK
oEefQo+pUccAkVLJIYIGF/mtPSBSKjm0slJTxwCRAlDHAJFSyQGRAiKlkgMiBUCkgEgBECkAdQwQ
KZUcECkgUio5IFIARAqIFACRAlDHAJFSyQGRAiKlkgMiBUCkgEgBOkukVHSgbgEipcIDEgVoD5Ha
is+LV6NeAF0pUqCnBYBIAZECACJFpACASBEpACBSQKQAiBQQKQAiBUQKAIgUkQIAIgVECoBIAZEC
IFJApACASBEpACBSQKQAiBQQKQAiBUQKAIgUkQIAIgVECoBIAZECIFJApACASBEpACBSQKQAiBQQ
KQAiBUQKAIgUkQIAIgVECoBIAZECIFJApACASBEpACBSRAoAiBQQKQAiBUQKAIgUkQIAIu1Ggfov
AECkgEgBECm0TqYAgEgBkQIgUkCkAIBIESkAINJulSkAIFJApADdIdK0x2148eL1B4+iQT6RUjEA
uFKACiKlQgAgU6hUD6gIAMgUECkAIgVECoBIAZECIFJApACASAGRAiBSQKQAiBQQKbSMyclJDkKL
jgNtCKIi/f79e7Jy5crUyuO/Zs2aVbfOjRs3kuXLlydz5sxJNm7cmExMTJTO6L1795LZs2cn69ev
p7eScjx0jGdaedy0GpXudB0HRAq5Rfrz58+kr68vV0X5999/k2PHjtXeP336NNm0aVPy5s2b5Nev
X8n169eT1atXl86opHH//n0u+zKOx3Q15maJdCZLDZFCUKTbtm1L3r59G60oEuW6deuSr1+/1j4b
GBhIzpw5UygzQ0NDybx585K5c+eafb979y6195tVmZ88eZIsXrw42bBhQ+3zEydOJAsWLDDpHj58
uG6bHz9+JHv37jX7W7VqVTI+Pp4rP1n703E4cOBAMn/+/KSnp8f0yN382l6keu5r165NxsbGMo/F
69evk927d5t9axvl786dO5lXA2nHJ1T2rOPln9dQedLOhb/86tWryaJFi0weDh48aK5wYj3S0Hkp
clzyHIci5wSRQimRjo6O5qooFy9erOuNimXLlhW6X3X27Nnk/PnzpvHqpTTVmPJWVi1XQ9W279+/
r+XrypUr5jP1riWC06dP17Y5fvx4cuvWLfP/3bt363rMefLj7+/cuXPJqVOnzGcfP35MtmzZUpdv
txf54MGDZMWKFZnl0ReTevF2/8qLpJd1PPz3sbKn5d8nVp48ItWtB30BKQ0J7dChQ1GRhs5L0eMS
Ow5FzgkihVIizVtRVLl1Ce9feqpiqseg3kN/f3/y+fPnzDTWrFljeiJur0Q9mSIidXuMQo1YDcjF
bShqoP7yIvnx96eenbvNs2fP6vKtBm8FUQb3HnRMpLGyp+XfJ1aePCJ1e5Pfvn1Lli5dGhVp6LwU
PS6x41D1nCBSaIhIX758aQaS0rYZHBxMvnz5UuvR6XI/T2NwZVxEpGnbhwbE3PQbkR8/PZXbXU9f
LLaXNjw8HD3uuvRW70zHTWIPScx/Hyt7nvMeK08ekfoSyzqGfs+9UccldhyKnhNECk0R6cjIiLmX
6KP7am5vRg0qNKKa1niKjOqmLU+TYWyfVfIT28ZKQJervb29ydGjRzP3r3uL6pldvnzZ3GLR5XcR
kcbKXkakeY5BkWNURqRFj0vsOBQ5J4gUmiZSjeqrEvrs3Lnzt96MLvGz0I1+/1LaFW8ZkSpN9Yiz
0GNdWZeQZfKjpxTcbV68eJGZbz0KFiqTvojcvOvWSRGRxsqe57zHyuOnkZZH95E33dpRuWIiDZ2X
oscldhyKnBNECk0Tqe43pQ1W6L6TXnZQQD3XtFsAFg3uaB27/oULF+qeXy0jUqVpB0v00nuNvlt0
eahLO/Hw4cPfBpuK5keDICdPnqwNzmzfvv23e38aJRYa4Aj1vDRYZ0ejJTAdu5Aw9CWle55WfLGy
5znvsfK4AzV6ukOj6X4etU9tqzT++ecf88UbE2novMSOS9HjUOScIFJomkhV8bJ6DxKRbuarJ6dG
9urVq+B+7ONGemmEfGpqqpJIhZ4mUC/G5sGVvh7F0SCYyqB7bRpMqZofPfKlQSk9bqP7wu56uoTU
fnS5qX3aBpzGo0ePzJeU1lNj15dSSKQaiVYZ3V5zqOx5G3+oPFY8Ko++ZFQeP4+S3pIlS0w9OHLk
SN2AY1Z5QucldlyKHoci5wSRQiWRApSsXJQTECkAgqGcgEihhbTid++IFBApACIFRAqASAGRAgAi
BUQKgEgBkQIgUkCkAIgUECkAIFJApFR2oG4BIqWyA3ULZrpIy8RA0jaaJ1KTXCxcuDC5efOmmW1H
E0akBa9Li4mkuE+aRd2N7SM0m4+mRMuTj1isIQBECtMm0qIxkLTNvn37zDJFFZXI9u/fb977U5SF
YiJpZn0td1H8IMkzTz5isYYAEClMm0iLxkDyt9F7d1Jdd1+hmEgKX6Jeqd2X/i5fvryWdiwfsVhD
AIgUpk2kPkXjAIXex2Iibd261fQ6hSYY1jySefMRizUEgEihZSItGgco9D4WD0jhSxSBVOjeqA0N
nScfeWInASBSaIlIi8YBCr2PxUQSCiuh+526rC+SjyKxkwAQKUyrSIvGAQq9j8VEEhpA0qi7O5CU
Jx+xWEMAiBRaJlJRJA5Q7H0oJpL49OmT2Y9kWCQfIhRrCACRwrSIFAAQKSBSAEQKiBQAkQIiBUCk
gEgBAJECIgVApIBIARApIFIARAqIFAAQKSBSAEQKiBQAkQIiBUCkgEgBAJECIgVApIBIARApIFIA
RAqdVweoCABIFBogUioEABKFBojUVgxevHjlewGkihToiQAAIkWkAIBIESkAIFJECgCIFBApACBS
RAoAiBSRAgAiRaQAgEgBkQIAIkWkAIBIESkAIFJECgCIFBApACBSRAoAiBSRAgAiRaQAgEgBkQIA
IkWkAIBIESkAIFJECgCIFBApACBSRAoAiBSRAgAiRaQAgEgBkQIAIkWkAIBIESkAIFJECgCIFJEC
ACBSRAoAiBSRAgAiRaQAgEgRKQAAIkWkAIBIESkAIFJECgCIFJECACIFRAoAiBSRAgAiRaQAgEgR
KXTT+efVvS9EikiBcw9NqAPUChoTcN6hYl2gZtCggHMOFesEtYNGBZxzQKQ0KuCcAyKlUQHnHBAp
jQo454BIgUYFnHNApDQq4JwDIqVRAeccECmNCrr3nH///j1ZuXJlcJ1bt279ls6XL19y/wwxD/fu
3Utmz56drF+/njaFSDnpMHPO+c+fP5O+vr7gOm/fvk22bdv22zp3795N+vv7G5ZPSfT+/fu0KUTK
SYeZdc4lSIkytE5vb2/y6tWr39Y5efJkMjIyUigvQ0NDybx585K5c+eafb97966Wx+jkGv//8ydP
niSLFy9ONmzYUPv8xIkTyYIFC0y6hw8frtvmx48fyd69e83+Vq1alYyPj+fKT9b+fv36lRw4cCCZ
P39+0tPTk9y4caMuv7ZXPWvWrGTt2rXJ2NgYIkWk0OnnfHR0NLiOZHn+/PnUddST3bFjh5GYxCIp
hTh79qxJSzLS6+LFi0Zyeeumlh88eNBs+/79e/OZ0rhy5Yr5TL1rie306dO1bY4fP25uS9ge9OrV
qwvlx9/fuXPnklOnTpnPPn78mGzZsqUu326v+sGDB8mKFSsQKSKFbjnnaes8ffrUiDJrnSVLliTX
rl2r9dQuXbpkxJXFmjVrTA/R7S0uWrSokEjdHqPQ/VTt28WVl8TpLy+SH39/6pm62zx79qwu3+q9
WnFzaY9IoctF+vXrVyONDx8+5E5HwpJcs9Dlro96cEVEmra9f1vA3Y+bfiPy46enMrvrqReq9xL8
8PAwIkWk0M0i3bdvX3L79u3C6aTJKSS1ugZdQqSh/cVEWiY/sW2E7qvqNoLuLR89ehSRIlLoVpHm
mWVdl8HqubqXxhrQyUKDL/6l9Jw5cyqJVGnqMaws9FhX1qV9mfxs2rSpbpsXL15k5ntiYqJt2xsi
RaQwDSLNs86RI0fMiLkdrNEgz4ULFzK31+CORvnt+lrXfX61jEiVph380UvvNfpu0T1bXW6Lhw8f
/jbYVDQ/169fNwNwdrBp+/btdespfY3cCw06hXrEiBSRAiI1D/Lv37/f9OIWLlxohBbDPm6kl0bI
p6amKolUHDt2zDw1oHzs3r27NsJu86hnXSU0DS5pcKhqfs6cOWN643paQSP97nq6rNd+dMtB+7RS
RaSIFDjn0MF1gtpBowLOOSBSGhVwzgGR0qiAcw6IlEYFnHNApECjAs45IFIaFXDOAZHSqIBzDoiU
RgWcc0CkQKMCznlDmZycRKRAo4LpP+dV99XK7f2YUe4EJogUageuUUHKAJF2okj9mFGd3EYQKSKF
BsolK97RX3/9ZWZLcntrO3fuNP+H4iDF5vN0P4vFPwrlL+/2Lq9fvzaTmijfkqbyfufOncz2kdZW
QvnJiimFSDtYpoBIQ/GONIPSxo0bzTLNoKTwHS9fvjTLQnGQiog0Fv8oFo8ptr3PunXrzDR4dto8
xWuS9LLy67+P5SctxhMiRaTQ4SKNxTuSOCQryeLQoUO1z0NxkIqINBb/KJa/2PZ5cGfYj4k0lp+0
GE+IFJFCh4s0Fu/IykNzb3769Kluu1wNNCLSWPyjovGY/O3T0KW3etQDAwNm3tBQfv33sfzMpHaF
SBEpNEiksXhHYteuXaYHOh0i9ZeXiccUqttXr141Zbl8+bIJQ63L7yIijeUHkdKooAvPeSzekUJv
6J6gxONe2ofiIIXE9ObNm7rPYvGPYvkrEj9JaFDKTc/PT0yksfwgUhoVdOE5D8U7Um9t8+bNdRJ5
9eqV+T8UB8nvcdrHid6+fWtGzN3lsfhHsXhMse19li1bVhull3Q1mBYSqUb3dc/TyjqWn64Uaexx
B16d9UKk6WTFO1KcI/fxJ/2v5SIUB8ndlw3+pkti9WL1CJWfl1D8o1D+8m7v8ujRIzM4pDxJ/nry
ICRSDbJpv+6D+aH8dJ1I6ZUhE8oOtIcKIqVSUXkoN9AWKoiUCgXdWAeo94BIAalQZkCkgFQoMyBS
QCqUGRApFQoQKQAiBaRCmQGRAlKhzIBIAalQ5o6k2bGZQum3Ki5UU0Wqn77pp2xp28WmG9Mkr8uX
Lzc/HdNveCcmJkoX0o8dQ4NFKt1e5maWwY/N1Oh9hdJv9r6nXaSa8bqvry9XQf7991/zm1vL06dP
zUw0mk1GkxloMgV3Ioei+LFjqOxIhTJP3/Fp9PEKpdfsfU+7SDWLi2aoiRVEolTIgq9fv9Y+0ySx
mjyhCENDQybui2aY0b7tzNp5JtvIig0TiicTirMTyk/W/mLxcmyvWj13zRw0NjaGVNqszKFzFIvL
VLT+xZYrTU3ZpxmalJ9QILrYunZfqpsLFy40IUVCbclvb/o7MjISTT9U1lj6sWV59lOljTVNpJro
NU9D0wwzbm9U6IAXudeh6bd0cu10XEpTlTZvY0+LDROLJxOKs5MnP/7+YvFy3MqnKdfckAyItD3K
HDpHsbhMRetfnnhHmk3JfoHbmaOyRBpaV/s5evRorW5qOsCivUJNaJ2VfqwsRXqdoWWx/VRpY00f
bIqto96oLuH9CqmC6Jtb3+CaYuzz58+ZaWjqMXdCWv2vqcCKiNSPDROLJxOKs5MnP/7+YvFy1Fux
DZHL3PYsc+gcxeIyFa1/ZeIdZQkntq5us3348CGzbuYRXSj9WFkaJdLYfqq0sZaKVFEUNZCUts3g
4KCZPdv26HS5n0VayIKsb9+8eSwa36ZqfmLxcvTFoveqDMPDw4i0DcscOkd5w4kUqX9F4x2FRBpa
1x/AicVyynOfskgsqUaJNLafKm2spSLVfRPdS/TRvRi3d6YT55/MWCWNVZRYHsvEt6mSnzzxcnQf
TZeFvb295lILkbZfmbPOUVGRxupfmXhHZUVaNCheUZHmiXXVCJHm2U/ZNtZSkWpUX5n22blz528n
Tpf4WejGsH8p7Yq3jEhj8WRCcXbK5KdIvBw9CtYuAkOkSa5zlDcuU976VybeUVmR6qpR90Ytz58/
b6hIY2VplEiL7KdoG2upSHV/wg91IHSfQi87WKOea9otAIsGd7SOXV9BxtznV8uINBZPJhRnp0x+
YvFylL5GFYV/sx6RtkeZQ+cob1ymvPWvTLyjsiL1B5u0n9B592MzxdKPlaVI+qFlsf1UaWMtFaky
mvUtLRHp5q+N5WIDhWVhHzfSSyPkU1NTlUQqQvFkQnF2yuYnFC9Hlxzaj318xJ5wRNo+ZQ6do7xx
mfLWv9jyRopU6Ete9VKP5qluhm61+bGZ8qQfK2ve9GP7Du2nShvjJ6KASClzIfSlsHTpUio/IgWk
QpnzoqskjWXY5y91tdUug52IFJAKZZ4R6Mc1es5Zl8P6ZdORI0eMUAGRAlKhzIBIAalQZkCkgFQo
MyBSKhQgUgBECkglo0xFfrkDgEgBkWaINGsuW+o9IFJoSgXKkk+nvjqdVsZdQqT0wjgW9Ejb5vhW
2Tb0E9BG0Oz0ESny4Fi0iUjbocytEmmzy9hp9aYpIp1JsWti28diKSFSRu0tr1+/NhNhqG6rnql+
37lzJ3ddLFrX8uxPMyHZ9qbpKd3JUrLaaVbsI79txvaf1dbT0m/XmGQtFelMil0T2z4WSwmRIlKL
wuZoOkQ7TZvidkk8eeti0bqWZ382TIiW3759O9m3b1+udpo2r6ffNmP7j7X1vM7oWpHOpNg1se1j
sZQQKSIN4Yf/CNXFRtQ1f39uD1T1XPU9TzvNE3cptv9YW8/rjK4V6UyKXVM0NlMszAJS6e4y6/JX
PTHFGNPcls0M6VFmf+4+Qu00b3z40P6LtPV2jUnWUpHaAzwTYteUic2ESBFpGlevXjW9sMuXL5sZ
k3QJXEWkseNbZn/+aHlWO80j0tj+i7b1doxJ1nKRWto9dk1s+yKxlBBpd5dZg0RuXVKY8SIiLVrX
8uxPkXotSjtrQma/neYRaWz/Rdt6Vl66VqQzKXZNbPtYLCVEikgtGo23o9aSoOKMFRFp0bqWZ387
duxIPn36ZNJUPXcHm0LtNE/cpdj+Q23dT79dY5K1VKQzKXZNnvRDsZQQKSK1PHr0yAxUqm5LDBo8
KRobqUhdy7M/paG0VLclVXfAKNRO88Rdiu0/1Nb99Ns1JlnbXNoDIqXM0E11ApECUqHMgEgBqVBm
QKSAVCgzIFJAKpQZECkVCqgDlBkQKSAVygyIFJAKZQZECkiFMgMipUIBdYAyAyIFpEKZAZECUqHM
gEgBqVBmQKRUKKAOUGZApIBUKDMgUkAqlBk6WaRUKioPZQfagReWhUoFnHOOAVSrA39UTZBX97yA
es8rvR3QOuiVAEBVJ3AIECkAIFJECgCIFJECACJFpACASAGRAgAiRaQAgEgRKQAgUkQKAIgUECkA
IFJECgCIFJECACJFpACASAGRAgAiRaQAgEgRKQAgUkQKAIgUECkAIFJECgCIFJECACJFpACASAGR
AgAiRaQAgEgRKQAgUkQKAIgUECkAIFJECgCIFJECACJFpACASAGRAgAiRaQAgEgRKQAg0hkvUP8F
AIAJECkAINLWyRQAAJEiUgBApIgUABApIgUARNqtMgUAQKSIFADaQaRpjwPx6twXUO+p9w0WKQ2L
njjHADjnFURKZaJSUXbg3FcQKZUJurEOUO8hVAcQKSAVygyIFJAKZQZECkiFMgMiBSoUZQZESoUC
6gBlBkQKSIUyAyKdQUxOTrZVOkiFMlPvO0ikQ0NDyfz585O5c+cm/f39yYcPH35b5/v378nKlSsr
F+revXvJ7Nmzk/Xr15daHipXrNHMmTOnISemUekgldaXOatef/nypaE/t6Xed7hIz5w5k5w/fz75
9euXeZ08eTLZtm1b3To/f/5M+vr6GtIQVVnu379fenmVCtUokcxUISHSJHe9vnv3rulUNArqfYeL
dMWKFcm3b99+O6kuEuvbt29zH0j1cOfNm2d6uNr23bt3tTyEvt3TlmetV7RCZe37xIkTyYIFC0x+
Dx8+XPv8r7/+Sh4+fFjXY9i5c+eMnhAEkSa567U6FCMjI4X2Rb3v8kt793JGB3hgYKDu89HR0dxp
nD17tq6He/HixWTv3r2lvz0bVaHSlitvV65cMflU7+TGjRvJ6dOnzbL3798nGzduNMt0+acvnJcv
X9Ij7aAyh+q1eqo7duwwstFtL0mSek+PNHoQ9E2kbye9nj9/XrohrlmzJvnx40ftvf5ftGhRW1Yo
3Y9ShfF76G6FO3funKlkhw4d4tK+Q8ucts6SJUuSa9eumf9VRy5dupQcP36ceo9I81+Wr127tnQa
s2bNSr3/044VSvnyL1n8/KvSqUF8+vQJkXaRSH0kHsmVeo9Ic62nrr5/j7RIGmnbVjnpZSpU1v0c
P620yu+za9euZPXq1Yi0y0Uaqy/U+y4X6eLFi5OPHz9mXpIUrXDqzfqXOO5jE1Ur1Js3bxr2zay8
6r5wFhcuXDD3ki5fvsylfZeJVG3g69evdfV41apV1HtE+kfmpfzw8HDtJvk///xjXmUrpW66a7TT
pqeT4j6nV+YyxD4WohHW3bt3l65QGk3VSKqt8MrrqVOnannVe/vol266b968ua7yvXr1KjUdRNp5
Ij1y5IgZeLV1Q/cLVZep951V7xsmUl3KHzx40Hx7aqApNDpZ9PEnvTRyOTU1VbpCqTKpUulyRBVT
j2OUrVBqDCqn21M4duyYGZXVZ6qsqkhCzxC6j4Hofy3PSgeRdpZINWK9f/9+c44XLlxoxEO977x6
z09EAZFSZkCkgFQoMyBSQCqUGRApUKEoMyBSKhRQBygzIFJAKpQZECkgFcoMiBSoUJQZECkVCqgD
lBlmmkhnauwWKhQipd5T79tGpP5PxPKmTe+gtUJApNT7Zue11dvPKJGWTQuRItKZLNJuqPeItGRi
r1+/NpMSaGYXTZKgqcLu3LlTt92TJ0/MdHsbNmyIxpfRzDCasEHpKa3x8fHMPGTFjRE2qqImbdAM
NGNjY5lli5UhlFZsP2XzWCVdzchz4MABM6lET0+PCQWBSBtb5k6o96G0smIvFclrbE7UPPW0FfW8
JSJdt25dcv369dqUWoo7o8rjbqfZobTMzhATmjtR4Rhu3bpl/lckRk0Om7ZeKG6McKcRe/DgQV0o
hKJlCKUVWlYlj1XSVZgHO82Z5ordsmULIm1wmTuh3peNvZQ3rzGRxuppq+p521zauzNoazsbDTEr
Lfe9ToofDyZtvVjcGFVqe7LL4JYhlFZoWZU8VklXPSB3zsdnz54h0mko80yr92VjL+XNa0yksXra
qnreMpHqEkbfUooeqiBeRQ6m/z4rTEnaeqG4Mfo21mc6GZp4OkaoDKG0Qsuq5LFKuv4xVGVEpI0v
80yv92VjL+XNa+wYxOppq+p5S0R69epV8w2lsAIKT6tLgumoUHnixqii69Kjt7c3OXr0aOZ6sTLE
0spaVjWPZdONxf9BpNT7vGmlxV5qlkiLlrVZ9bwlItWNXjd+Syg2TJ4Kpdm881w2xOLGuExMTAQP
RqwMedPylzUqj0XT3bRpU90lz4sXLxBpoEzBhtLB9b5s7KW8eY3FjYrV01bV85aIdNmyZbXRShVE
N6hjFcqP3eLfdNflidCoYdaN7FDcGHsfRyONwoZdyCJWhlBaoWVV8lglXQ2CnDx5snYTfvv27Yg0
ItK8ETQ7qd6Xjb2UN6+xuFGxetqqet4SkT569MjcANZB0wHVje5YhfJjt7jraIRQcV+Unu476QZy
VlpZcWPs5Y221+WB0rKVq0wZQmnF9lM2j1XSFWfOnDH3tvToiAYNGinSLPl06qtT630orVDspbx5
jcWNylNPq9bzZncg+K090COt0COFmcF///tfRAqItF3vkcLMQLchECkgUsoMbVwHECkgFcoMiBSQ
CmUGRApIhTIDIgUqFGUGREqFAuoAZQZECkiFMgMincF0WwweREpdQaRNEqmdkVvTbbWiYEUqepHt
stZ1//dj8CAVypy1bdl4TdAlInUnJphJDbqsgLu5MSDSxqWDSBFp3Wdpv08eGhoyMVY0241ma3Fn
Cvdj2WQRitUS6llqO01ysHDhQhP+IdSzVL5s7BnFo8mafCHtf7/sCj3ho/AIS5cuTb5+/YpUOqjM
y5cvr83PaaeGe/r0qXn/4cMHszxUV+xnIyMjZhYpO8FIqEOS1W5C7aRKLLI87VhT7GXlv2jsqK7v
kfqfa6orCcxOfaUZWSQrd30/lo1PLFZLluS0jSaytdNqaRqwkBA1n6Eqvta/fft2sm/fvkKX9u7/
msLLryzKz/79++mddViZ//77b1NfxM2bN81lu+qsfW/re+gLX+81abKVU2zKu7R2E2snVWKR5WnH
knRW/ovEjkKkKZ9rWi13slX9r2mu/J5giFislqwKasVo8WO4+P+7PVDtz73PW1SkdkZyF/Ucnj9/
jkg7rMyaHX9wcND8r9mFFGpEL6EvYwktj0hjMZ1i68faSRp5Y5GVacdu/qvGTOt6kaaFB3C/qfI0
xlislryDP34Ml9hgU1Y+86ahyxwbaVGSDt26QKQzt8w6x/ZWji5bNRO9buEIXT7rcj+PSAs12Iz6
Gou5VDYWWZl2nDdtRJrj81gclTyNMRarJSu9WDCsWD5cEZcRqWbrtj0VXQZdunQJkXZomXUPXreP
rED1JaqZ8u376RBprJ1UiUVWph0XiXOGSCOf6xvavyTIElQWsVgtWSdU4R5UuS26rA5J0PYebT7z
NIJQZdK+dWNetxc0AKCZxBFpZ5a5r68v+c9//lO7pLeX9/b9dIg01k6qxCIr047LxDlDpBmf6ya1
RiPtTWoF0FKYgSKNMRarJe9gk7YJSXDHjh1m9FXra39FB5v8GDy2J7pnzx4zMNAtUulGkaqO656h
6rfQ1Yfqg+pgnrrSCJHG2kmVWGRl2nHetBFpzs/tYxN6SSxTU1OFG2MoVkvs8lq9wZ6eHjPSGLpc
13Ktq3UkVf/xjtj/fgweMT4+btbpxF+yINL/4/Hjx3WPPdmBTRsgLlZXGiHSWDupEousTDsukjYi
nUHo0tq9XJ8OVJHVE+gmqXSjSIE60LEi1aWWbm7b5+r0jTqdN7m1X/UQZvooJVJBpNDFItXIpB45
0mWORlWPHDlihDpd6D6YbhF02iATIgVE2sWX9oBUKDMgUkAqlBkQKSAVygyIlAoFiBSo94gUkApl
BkQKSIUyAyIFpEKZAZFSoQCRAvUekQJSocyASAGpUGZApIBUKDMgUo4oFYoyA3UAkQJSoczQQpFS
qahMlB049w0QKZWKysQxAM55A0Rqd8Cre15AvafeN0GkfEMBACBSRAoAiBSRAgAiRaQAgEgRKQAg
UkCkAIBIESkAIFJECgCIFJECACIFRAoAiBSRAgAiRaQAgEgRKQAgUkCkAIBIESkAIFJECgCIFJEC
ACIFRAoAiBSRAgAiRaQAgEgRKQAgUkCkAIBIESkAIFJECgCIFJECACIFRAoAiBSRAgAiRaQAgEgR
KQAgUkCkAIBIESkAIFJECgCItBME6r8AADABIgUARNo6mQIAIFJECgCIFJECACJFpACASLtVpgAA
iBSRAkA7iDTtcSBenfsCgAaLlIZFTxwAKoiUBoVMAaCCSGlIQB0AQKSASAEQKSBSAEQKiBQAkQIi
BQBECogUAJECIgVApC1jcnKSM49IAdpXpN+/f09WrlyZuuzGjRvJ8uXLkzlz5iQbN25MJiYmSmf8
3r17yezZs5P169cX3lb7b6RMuk0siBSgiSL9+fNn0tfXl7rO06dPk02bNiVv3rxJfv36lVy/fj1Z
vXp16YxLovfv32+ZCLpZJogUoIki3bZtW/L27dvUdQYGBpIzZ84U2tfQ0FAyb968ZO7cuSbtd+/e
1fIQm0zD9lhnzZqVrF27NhkbG8vcNi0N9zOJ/8CBA8n8+fOTnp4e07MO9UhPnDiRLFiwwOT98OHD
ufKFSAEQqWF0dDRznWXLlhW6N3n27Nnk/PnzRmJ6Xbx4Mdm7d2/uxuz2WB88eJCsWLEic9uYSM+d
O5ecOnXK5OPjx4/Jli1bMkWqfF65csWsqx66pHv69Olc+UKkAIg0uI4EInGsWrXK9DD7+/uTz58/
Z6axZs2a5MePH7X3+n/RokW587F48eLk1q1bufIXE+mGDRvq8vLs2bNMkeqerSTq4soylC9ECoBI
o2IaHBxMvnz5Uuth6nI/C136psk4bz4kba0jsQ0PD1cSqbtfe6mfJVKt698+cMsSyhciBUCkwXV0
f9Ht1UlGodFzX15+unny8eTJk+Tu3btJb29vcvTo0YaJNJSXtC+AvPlCpACINLjOzp07f+vV6RI/
Cw3E+Jf2rniLNGY9ZhWSsP9eTxa4n+lpAzcvL168yExP+Vavu0y+ECkAIg2uo/uCetnBo5GREfMs
aRYabNI6dv0LFy7UPZ8ay4cerdIIudDgjturlMD1BICVozsApKcOdu/eXZe+HtU6efJkbbBp+/bt
mSJVvu3AlF56rycO8uQLkQIg0ug6EqMGW9SzlKxevXoVTMc+/qSXRuynpqZy50OXzxqw0qW2ZGXl
JTSKrjzYHq4VmtaVrLWun74e3dJglx5r0v3dUA/32LFj5laGLef79+9z5QuRAiBS6JZKQx0AQKSA
SAEQKSBSAEQKiBQAkQIiBQBECogUAJECIgVApIBIARApIFIAQKSASAHaRqSNalxV02nm9giE4wAw
I3qk7SxS4BgBTFuPVP8r3IbCi9jJOdxAdZp1SZOQaBYmzZg/Pj6emU5oP7FYSiIUPynP9mXLiEgB
EGllkWrWIxuszp8u7vjx47VwG5rg2I0mWkSksVhKsfhJse2rlBGRAiDSyiK1gklbLnH6cY3KiDQW
SykWPym2fZUyIlIARFpZpKHloZ5blXT8WEqx+Emx7avkDZECINIZKVJ/eSx+Umx7RIpIAdpWpJqF
vsylfdFYSrH4SbHtESkiBWhbkWqwSWGJxcOHDzMHm6rGUorFT4ptj0gRKUDbivT79+9Jf3+/EaXi
F2mQJ229qrGURCh+Up7tESkiBZg2kUIXVRrqAAAiBUQKgEgBkQIgUkCkAIgUECkAIFJApACIFBAp
ACIFRAqASAGRAsDMF+nk5GRT1wdECtAxIs36eaZ++lkEf32kgEgBulKkVfKDBBApQFuLdGhoyEwQ
snjx4uTq1auFJvl4/fq1mVREcZw0UYliOd25cyfYI/UnbY6lk7a+/n79+jVZunSpmUzFRVPsaSo+
Syj+EyIFQKSVG5HiH9kp6TTDksJ4FBHpunXrzLR2dsq78+fPGyHHLu39dIuk474fHBw00+z5ZZI8
RSz+EyIFQKSVG5HiI7k9OkUGrTrtnDvDfV6RFknHff/y5UvTK7UTTuvv8uXLa3GZYvGfECkAIq3c
iGLxj/KI9MmTJ2bS54GBATNPaR55pqWbNx3//datW02vU6hXq1sEbvlC8Z8QKQAibbhI8wjP/Uz3
VDVT/uXLl5PR0VFze6CMSIuk479XaGjdUxW6N6rt03q1XV9pEClAc0S6efPm5PPnz7X3fvyjWPwl
DVK58ZX85XlFWiSdtPfLli0z90Z1We8Si/+ESAEQaeVGdPv2bTNqnxX/KBZ/SQKzo+uS8MaNG3PJ
U6Pzuo9pg9jF0vHX98ujAaSenp7fBpJi8Z8QKQAibUgj0si2RsiXLFliZFYk/tKjR4/M4I3W0aX5
rVu3colUwtND9vZB+1g6/vp+eT59+mSW6cvAJxb/CZECINKGNyIaHCIFQKSIFDivAK0VadHfwQMi
BUCkgEgBECmNCKgDAIgUECkAIgVECoBIAZECIFIaEVAHADpIpMRYQqQAiLQi0xljCUFwnAA6UqSx
2ZoAkQJ0jEg1CYmdlERTzo2NjSVTU1Mm9IePQnVoNnrFSlJ6mkxZszZpW3eWqKwYSyMjI6nrW0Kx
ldLymVa20HqIFJECNEWkrtAePHhQC8Oh6fR8CUmc+/fvr6WnmZRsSA87S1SoR7pr167M9WOxlbLy
6e8rtB4iRaQATRGpps/TlHU+mnW+t7e37jMFxnv+/HktPSvFtH2kiTS0fiy2UlY+/XRC6yFSRArQ
FJGq16ZlEtnw8HDdMl2GK7icePbsmRFpKL0iM9qn9SRDsZVC+XTTCa2HSBEpQFNEKhR0zvZAjx49
WvtcYZoV7ljs3bs3uXTpUtNEmie2UlY+04Lxpa2HSBEpQNNEapmYmKhbT7PNK8THhw8fzCCQG7a5
0SItElvJz2dW2fz1ECnHAqApIlVYD410C38AyPZE9+zZkxw8eLCQGGMxlvzPYrGVQvl004mVB5EC
QMNFqstgxZC3jyRZCVnGx8fNtv4vlWJijMVYSvssFFsplE83nVh5ECkANPXSPg3JTINOgEgBEGmJ
RqRLbPUSGf1GpACItGQj0n3OHTt21A0yASIFQKSASAEAkQIiBUCkgEgBECkgUgBECogUgDZBIwLq
AAAiBUQKgEgBkQIgUkCkAIiURgTUAQBECogUAJECIgVApIBIARApDQk49wDTJFIaFBIFgAaI1DYs
Xt3zAoAmiJSeGQAAIkWkAIBIESkAIFJECgCIFJECACIFRAoAiBSRAgAiRaQAgEgRKQAgUkCkAIBI
ESkAIFJECgCIFJECACIFRAoAiBSRAgAiRaQAgEgRKQAgUkCkAIBIESkAIFJECgCIFJECACIFRAoA
iBSRAgAiRaQAgEgRKQAgUkCkAIBIESkAIFJECgCIFJECACIFRAoAiBSRAgAiRaQAgEg7QaD+CwAA
EyBSAECkrZMpAAAiRaQAgEgRKQAgUkQKAIi0W2UKAIBIESkAtINI0x4H4tW5LwBosEhpWPTEAaCC
SGlQyBQAKoiUhgTUAQBECogUAJECIgVApIBIARApIFIAQKSASAEQKSBSAETaMiYnJznziBSgfUX6
/fv3ZOXKlanLbty4kSxfvjyZM2dOsnHjxmRiYqJ0xu/du5fMnj07Wb9+feFttf9GyqTbxIJIAZoo
0p8/fyZ9fX2p6zx9+jTZtGlT8ubNm+TXr1/J9evXk9WrV5fOuCR6//79lomgm2WCSAGaKNJt27Yl
b9++TV1nYGAgOXPmTKF9DQ0NJfPmzUvmzp1r0n737l0tD7HJNGyPddasWcnatWuTsbGxzG3T0nA/
k/gPHDiQzJ8/P+np6TE961CP9MSJE8mCBQtM3g8fPpwrX4gUAJEaRkdHM9dZtmxZoXuTZ8+eTc6f
P28kptfFixeTvXv35m7Mbo/1wYMHyYoVKzK3jYn03LlzyalTp0w+Pn78mGzZsiVTpMrnlStXzLrq
oUu6p0+fzpUvRAqASIPrSCASx6pVq0wPs7+/P/n8+XNmGmvWrEl+/PhRe6//Fy1alDsfixcvTm7d
upUrfzGRbtiwoS4vz549yxSp7tlKoi6uLEP5QqQAiDQqpsHBweTLly+1HqYu97PQpW+ajPPmQ9LW
OhLb8PBwJZG6+7WX+lki1br+7QO3LKF8IVIARBpcR/cX3V6dZBQaPffl5aebJx9PnjxJ7t69m/T2
9iZHjx5tmEhDeUn7AsibL0QKgEiD6+zcufO3Xp0u8bPQQIx/ae+Kt0hj1mNWIQn77/VkgfuZnjZw
8/LixYvM9JRv9brL5AuRAiDS4Dq6L6iXHTwaGRkxz5JmocEmrWPXv3DhQt3zqbF86NEqjZALDe64
vUoJXE8AWDm6A0B66mD37t116etRrZMnT9YGm7Zv354pUuXbDkzppfd64iBPvhApACKNriMxarBF
PUvJ6tWrV8F07ONPemnEfmpqKnc+dPmsAStdaktWVl5Co+jKg+3hWqFpXcla6/rp69EtDXbpsSbd
3w31cI8dO2ZuZdhyvn//Ple+ECkAIoVuqTTUAQBECogUAJECIgVApIBIARApIFIAQKSASAEQKSBS
AEQKiBQAkQIiBQBECogUoG1E2qjGVTWdZm6PQDgOADOiR9rOIgWOEcC09Uj1v8JtKLyInZzDDVSn
WZc0CYlmYdKM+ePj45nphPYTi6UkQvGT8mxftoyIFACRVhapZj2ywer86eKOHz9eC7ehCY7daKJF
RBqLpRSLnxTbvkoZESkAIq0sUiuYtOUSpx/XqIxIY7GUYvGTYttXKSMiBUCklUUaWh7quVVJx4+l
FIufFNu+St4QKQAinZEi9ZfH4ifFtkekiBSgbUWqWejLXNoXjaUUi58U2x6RIlKAthWpBpsUllg8
fPgwc7CpaiylWPyk2PaIFJECtK1Iv3//nvT39xtRKn6RBnnS1qsaS0mE4ifl2R6RIlKAaRMpdFGl
oQ4AIFJApACIFBApACIFRAqASAGRAgAiBUQKgEgBkQIgUkCkAIgUECkAdI5IJycnSy1rxPqIFACR
dkQj0k9As/LpL6uSFnA8ADpWpI0MWocoOD4ALRPp0NCQmSBk8eLFydWrVwtN8vH69WszqYjiOGmi
EsVyunPnTt26WTGS/Mmb3bTTloX2lZXW169fk6VLl5oJV1w0DZ+m67OEYkQhUgBEGmxEin9kp6TT
DEsK41FEpOvWrTPT2tkp786fP2+E7K4bipHkpx/ad559paU1ODhopuLzyy15iliMKEQKgEiDjUjx
kdzemiKDVp12zp3hPhYjqYhI8+wrLa2XL1+aXqmdlFp/ly9fXstXLEYUIgVApMFGFIt/lEekT548
MZM+DwwMmHlKi2xfVKRF9uW+37p1q+l1CvVq1Ut2j0EoRhQiBUCkhUSaR2buZ7qnqpnyL1++nIyO
jprbA80SadF9ue8VPlr3VIXujWr7tF5tR1caRArQHJFu3rw5+fz5c+29H/8oFn9Jg1RufCV/eSNF
WnRf/nsNeOneqC7rXWIxohApACINNqLbt2+bUfus+Eex+EuSkx05l4Q3btxYSKQagde9ShvMLrQs
tq9QWkIDSD09Pb8NJMViRCFSAEQabUQatdbo95IlS4yoisRfevTokRmY0Tq67L5161YhkUpqepDe
PkwfWhbbVygt8enTJ7NMXxg+sRhRiBQAkRZqRDQ4Lu0BECkiBc4rQGtFWvQ37oBIARApIFIAREoj
AuoAACIFRAqASAGRAiBSQKQAiJRGBNQBgA4SKfGTECkAIq3IdMZPQhAcJ4COFGlsJiZApAAdI1JN
QmInJdF0cmNjY8nU1JQJ6+GjMByaaV5xkMrEYhoZGUld3xKKm5SWz7SyhdZDpIgUoCkidYX24MGD
WogNTafnS0ji3L9/fy29orGYdu3albl+LG5SVj79fYXWQ6SIFKApItX0eZqOzkczyvf29tZ9psB4
z58/r6VXNBZTaP1Y3KSsfPrphNZDpIgUoCkiVa9NyySy4eHhumW6DFfgOPHs2TMj0lB6RWarT+tJ
huImhfLpphNaD5EiUoCmiFQooJztgR49erT2ucI0K5Sx2Lt3b3Lp0qWmiTRP3KSsfKYF40tbD5Ei
UoCmidQyMTFRt55mklf4jg8fPphBIDdsc6NFWiRukp/PrLL56yFSjgVAU0SqkB0a6Rb+AJDtie7Z
syc5ePBgITHG4if5n8XiJoXy6aYTKw8iBYCGi1SXwYoPbx9JshKyjI+Pm239XypVicWUlUYoblIo
n246sfIgUgBo6qV9GpKZBp0AkQIg0hKNSJfY6iUy+o1IARBpyUak+5w7duyoG2QCRAqASAGRAgAi
BUQKgEgBkQIgUkCkAIgUECkAbYJGBNQBgC4RKbGbEClAV4hUU89p0uVm4Mdu6lTB5E1DP319+PAh
IgXoNJFq7k4772g3Nt7pzKOOszuvKyIF6ACRPn782Px6yV/38uXLyaJFi5KFCxcmN2/eNLMxaUKR
IrGW0mI3vX792vTK9KsppbVq1arkzp07wbzHtgnFj8q7fZ44VY2KG6XjreOOSAE6RKSHDh1Krl69
+tu6+/btMxL5999/jUAVq0nvi8Za8vcrWV2/fr02Xd758+dNeJAQsW1i8aPybC9icaoaFTdKX1I6
7ogUoENEunHjxuTFixe/revGV9J7d9LlIrGW8jTePLPjh7aJxYPKs72IxalqVNwoHW8dd0QK0CEi
1eWuL8LY7PZFYi2l7Vdzhh4/fjwZGBgwc4fmaeChbfLMdZp3+1CcqkbFjdLx1m0QRArQISJN6w0W
EWmsN+lvq9sImsVel7ejo6NmvlO7Tto91dg2eURaZPtQnCor5EbEjWrFzP2IFKBNe6SxWEv+trrf
6q7/5s2baAOPbRMTaZHtQ3GqXKrEjdK9ZHqkAB0kUt2r0yVsWZHGYi35sZt06WxHzO29wlgDj20T
E2nR7bPiVDUqbpTuuXKPFKCDRKrRY428lxWpCMVa8mM3PXr0yAxGSS4SjgZlYg08tk1MpEW3z4pT
1ai4UbpdwKg9QAeJVNJwe5DQ/DhVW7ZsMbJFpAAdIlKh0WV+E/+/NDtOlW4t6Hi3pNIgUoDmiVT3
8XRPEJofp0rHmd/aA3SgSKFLKg11AACRAiIFQKSASAEQKSBSAEQKiBQAECkgUgBECogUAJECIgVA
pIBIAQCRAiIFQKSASAEQKSBSAEQKiBQAkdKQgHMPMM0ipUEhUQBogEhtw+LVPS8ASOf/AZTHwksV
JgkTAAAAAElFTkSuQmCC
</FILE>
</FIGURE>
<FIGURE FILENAME="Flowchart.png" FILE_TYPE="PNG" ID="FIG-04" MODIFIED="2022-03-03 15:22:56 +0800" MODIFIED_BY="[Empty name]" NO="4" SHORT_VERSION_FIGURE="YES" TYPE="OTHER">
<CAPTION>
<P>Study flow diagram.</P>
</CAPTION>
<FILE>iVBORw0KGgoAAAANSUhEUgAAAa4AAAIcCAYAAACuH0p5AABVKElEQVR42u29DaRU3xuw/SdJkkSS
JD+RpCdJJEmSSJIkkSRJIkmSRJIkiSRJEkmSJJIkSSRJkkiSJJEkSSJJkuz3vbbnnmfNOnvPxzmn
j3O6LkbnzMz+nLXua933WtP5X5Hwv//9z4cPH3/oISKd8b9UWiLyBzujfVCkc3HZYUSUl8gA6id2
FBHlJaK4RERxiSguEcUlIopLRHGJKC4RUVwiiktEcYmI4uodd+/eLXbu3Nn03M+fP4s5c+YUX758
6Xg/ly5dKk6fPu0NFcUl0h/iev/+ffHy5cvG73fu3CmuXLnS9Dh58mSxcePGpu2+fv1avH79uutg
/fnz58bPixcvLgXw9u3b8vfbt28XW7Zsqd0n265fv77x+/79+3uc6759+xr7q+Pq1avFnj172t60
R48eFevWrWt67tatW8Xq1auLhw8f1m53/fr1pnPasWNH+UjPkWuvg/PfsGFD8ePHj/L3rVu3Fk+e
PGl5rk+fPi3PC7EePny4x33p5Hr37t1bfPjwoaMGxX04cuRIj+ePHj1aPH/+vFeNlLaYDxQGAtu3
b+/4vikukX7KuBYtWlTcv3+//Pn79+/lvzdv3iweP35cSq0uaBIMkVoVFy9eLB853759K9auXVse
Z/LkyeVzK1asKF68eFGKiKBbB5IjOAdslxPBO+X48eM9Avm0adOKy5cvN35HDsgl5ePHjz3ExTER
C+daF6ziHra7FynpuV24cKFYsGBB4/e5c+eWAwF+RmibNm3qcbz58+eXgw6I+5ret6VLl7ZtJOy/
auAQAs3lfPbs2R7Pc3/evXtXnDhxommQ0o4HDx4UU6ZMKffbnzDA2rx5czFixIhi2LBhxapVq4pP
nz41yZJz5rXhw4eXr6efK9fQ7r9tYiA0adKklgM5xSXSz+JCGtFZ08xg/PjxjYDJSBiR5RkQWRIj
7FwMkWWcOXOmDJoIK9i9e3dx48aNMlARsJAkEKyRRQ7nxj45l3nz5pXbIx1KdvlxeT0X15IlS3rI
rVXGFMc7d+5ceU6HDh0qswsC1KlTpxrv4bX8njx79qyUeauMiwf7QVBVskM0aWbJ+eYyzEf8HHfl
ypXlvfzvv/96iDAVfmRM+b3jfXm2tmbNmmLZsmWlvAj48TyfAcflZ841JIYEeC/t4t69ex01zjdv
3hQTJkwo20J/s23btlKitAkeu3btKuUULFy4sBxUxOv8zEAuuHbtWtP762DQMHXq1CYpKi6RXyiu
lOXLlzd+RiwBpcK6ETRBNRVTqywDYUVgR4wEFbIdAt+MGTMagRFJIZwIBAQVjlOXcUW5k+1ycSFO
Anvse/r06T2CNgEMgQfsg+cj40LOZG4pr169KvcVWVhIBCmkQZl951kL5cIQdhyP/QEZbmTAgBg4
PteQZ0LcSyTKMQm4PJd+blWZamS+6WeVlyrTdlCVTXKfGTyk95/7NWvWrPJfPs8oBbcD4TI4qAvu
DH4mTpxYDBkypBg6dGjZhjpl9OjRTe2B+0N2FbC/nPS5AwcOFMeOHevoWAxu8qxdcYn0s7gis2Au
irkJoCyVZlzxM0ExglCMvMlIIjMg6B88eLCjUmGIcMyYMWUAJMui00cGQqBhlF8VNAnAvJ9Ano6E
GbHXiRVxsW3IiPPm93bzEkho9uzZZaZF9oBoUtlxDZSa0v0wwo/gTjDn/lA6i5IS82apaPNyGSVI
rpE5qzSws0+CO0E0AnH8y/HJNEPyBPl2GVcKAkpFxvur5q+Ae8c+uU6yLn5mbozPHylwr7sRC9sg
pLrPgnZLW4iBAftOxdLt/8DOfRw7dmyPjCugPVJ2Te89bX/UqFHFyJEjy4ytDu7huHHjFJfIr864
6MjMK8RcVZrF5BlXOnpmOwTCfFVA5hQLMlrN65BtEMDZPwIiqyF4RpZBoM/nlkKYzN8QPDkXAkwu
WUb6+UKSVIJcHwEfyVHqawVBjfMgeLHCMGQXwqA8VJcpkJ3F+XEfGBiwr7p5EK6HzIL5K8pTiDIt
f0aGw7URSEM0nBOfQYiJcyLTycXFtbD/KrgX6WsMCOrOM7JLzo+yIrLl2HE+zB22m8/Lr7tVAOe1
fLFNXwI+bQfRBrQ/srIQHj+ni0sQEdvEQIESb7p9q2xNcYn8wlIh4grhdJJxBfniBeZ7yBjqxMX7
2Rf7QQCRrZG1AAE7zifmkiKjIFhQvooATfaTSiMvj6VQzov9IrEI5lwTP5MlpPNNgKgI5iEbgicT
/QSvuEa2Sc8zhcDOPA+ZFe9HKFw3pdHIwFJizo17wdxdOqfFdZOtVWUryINzi/tSNRfWycKMuJfc
a0RdB+IisLMwh4yL7WIOjnvDPWUQlJdrW2VAtM26ObyqdtvbgE/741zTsi3tgewy5ri4n62un/fU
ZVV8dmkZUnGJ/CZxdZpxVYkrpS7jChGyeo0gEhP9BAQyKjIxgmE66g1xpXNcsVginS+LZd95GS6u
if1ESYpryTOzFPafXx+ZInAOlMbYnjmsKnie+REyL46JxBAz50uJlN+rAh/ZE9lRGsgpV4bw8/en
JdSYZ8ofMe/EfutKctxv2gCLcNIyZZW4OB4Dh8hEQlx8dmxPOS+d52sH11f3Pbd24uq0VIisuLf5
9SOaVLL8zOrCVlDarIIBSlWJW3GJ/GJxtVqc0Y24yEaqxEWAI4jEqJbMJP2OEUGvboI7FRfnSYkr
P36+Ao9AxbwEGVRePouMiwclOuZtgAwLiebXxwo7hMWonPNOV/6lkFER/AjyBDPEzM9x/wjw+YQ/
ZVKkxr1h+XYsbedc+J1rrfuqQNwXtuXB55nKu5OMC1hqX3dNqbgoDyJx7hefXdxzRM1rIYlO4V4y
71T1tYv+yLj4HLmHVeXPXFKIi6XzAYOMvEReld3z+bFdK+krLpF+FBeLKgiukEqDoETg53UCS74y
jiCVB0XeTwBjJFuVVUQnJ4OKlYOxqIJtkUndQoII0AQ4gjgBpUpcuUApYealqHYZVwgm3T+lw1h5
iJzqyoTAnA/ZBysByT7IMAmg58+f7/EFXc4lDY6cVywlZ94w3s9nE4s78mOl1821kmV1Iy7uJ8JD
qJxrXWYWy925pjzjSmVF5tFNEI+sOf8eV1/FxX1krjGy05yYl+WakBZzkel32bjnDD6ilEg1gHJv
PvBjQUw3i1IUl0gvxcXcCJ0aARGokBflrKr5BgI1czwR0MgOGHXzPNshqbTkkgbn6PT5KJhARzbE
Igm2Z8RPiY1MjXkeylGxHa8jOrKekCzBPv2ibtX3uOqyFLbleK0g60Fc3Ke8/IaUOE/uA/JNV+Uh
F7IRSplcA2XHCIbcW66Z88y/s8Y1Evy49lgIgOjSezZz5swyuKaiq1ruznEYIPAa85Z1kIlyj9J5
N86fc0A+BGnaRAwuouzKecaCDo7NophUVFwLwbybL+UieUTSn+JitWmrUiKfG8dkoMWDzyn9LPmZ
bJzXWLiRrpwN2Cb9KoXiEvmF4iKopVkRwZIMBTkQuMiyWAYcnZoOHHNRlF7yzAYREez4AixBi+0p
xaRlxlg9x8g+/tsoRrwE0DzbIWjyngjEiIZRfsiTYJr/V0Yx0Q58Lyq+G5XDPtp9P4d7E/NaVf97
RBVkImnJC4GT/UTpL0B6+feyuB7uMbJDWPnrcd7xhdp0u6rVjQRdlvTnS7gRIFJDSK3EQrbCZ5dm
eSErFpNwf5Ar/2tE/vnF/et0kcY/2im9CSK9LRX+LgikBEOD2eCiqnwpiktkUIhLRBSXiOISUVwi
iktEFJeI4hIRxSWiuEQUl4jiEhHFJaK4RERxiSguEcUlorhERHGJKC4RUVwiiktEcYkoLhFRXCKK
S0QUl4jiElFcIopLRBSXiOISEcUlorhEFJeI4vrHeP/+fbFz586/7ry2b99efPjwwQ9IcYlIK3Hx
fDyGDBlSDB8+vFi1alVXAfRPd8Bujv/gwYNiypQpxfXr1/tdhitWrCiGDRtWeQ+/fv1abN68uRgx
YkT5Hl7/9OlT0z6uXr1aTJo0qXj9+rUtVnGJ2EdaiSvl58+fxeXLl4vVq1cPOnG9efOmmDBhQimv
/mbhwoXFxYsXy/vHg58XLVrUeH3btm3FiRMnGq/v2rWrlFfOnTt3iqlTp/aQmiguEcXVpvOQFbR6
T/ocP799+7ZYt25dmW0sWbKkePToUdPrp0+fLsaMGVOMHj26DOpHjhwpRo4cWQwdOrS4ceNG0773
799fjBo1qsxOKJ/lYt2yZUu57fjx44sLFy50HABWrlxZHDp0qPY+nDlzppg4cWKZeVadVyt4f6vn
uG7OPfjx40fTPU7h3uzYscNWq7hEFFennYcAizS6EdecOXPKcllkbOvXr296nd8J1pTDkM6mTZvK
35FDGuBPnjxZCoT98DpiSmVz9OjR4uDBg+XrlOLmzZvXUQBgXwiprgTKPpYtW1YKGPLzSkuq6SPP
uIJLly4V8+fPrz2f79+/F2PHjq187du3b8W4ceNstYpLRHF10nkQwvHjx8usphtxpRkW+5g5c2aP
jCz9/fPnz5X7Yrs0MwHmfYJZs2aVQT/guJ0EgC9fvrR8X36O3QaW58+fl1lVCI2fea6Oc+fOFXv3
7u0qgxPFJaK4KjIJAi6LCAj03YirVeDNX2/1O9vl50SmVBfQkVwnAQDZ8b5Ueu2CSDeBhWyNEl/M
YR0+fLgsTVbx8ePHcg6RLLAKMte6MmIVyH769Om2csUl8m9mXL0J6lWvt5oja/V7KqlOM5FOA8Ds
2bPLubbeXmOrUiHXm2aK/Mx8Xw6yWrt2bctVm8zxIcJO4brmzp1rK1dcIoqr7j0s186DeloWI6th
9V5vxEXmkJYRc5hLS7OmZ8+edRwA7t27V84rPXnypN8zrlxS+TxhZFpks62Wu9+/f7/c7unTp7Za
xSWiuHrbedIVdiwpJxvIxcXSbwIzAZvFE/nijE7FRbktFl/w4PcFCxY0Xj9//nxx4MCBxuIMFkV0
EwCuXLlSrkbMv8fVV3Ft3bq1zObIqDg3FpGk84RIk8UalAHr4JxY1djNakbgHrRaCCKKS+SfE1es
sKOMN3ny5DLA5uJiNSBL2CmZIbF8MUan4oI9e/aUKw/ZF5J89+5d0+vMH7G0nuNx3G4DAFkaoulP
cbESkH1yzjyQFs8FZKCtSo3ANi9evOj6w502bZqrEBWXyL8jLhn4/Ir/CUQUl4jiEhHFJaK4RBSX
iOISEcUlorhERHGJKC4RxSWiuEREcYkoLhFRXCKKS0RxiSguEVFcIopLRBSXiOISUVwiiktEFJeI
4hIRxSWiuEQUl4jiEhHFJaK4RERxiSguEcUlorhERHGJKK4Bw/v374udO3f+dee1ffv24sOHD35A
iktEcVV1nrrHYO+MDx48KKZMmVJcv369X/f75cuXYt26dcWwYcOKMWPGlBL69OlTx6/D1atXi0mT
JhWvX7+29SouEcX1KzvPQOmMb968KSZMmFDKq7/ZtGlTcejQoeLnz5/l49ixY8XKlSs7fj24c+dO
MXXq1B5SE8Ulorg66GCnT58us4PRo0cXFy9eLI4cOVKMHDmyGDp0aHHjxo2m9759+7bMKIYPH14s
WbKkePToUeP1V69eFcuWLStfY1synitXrjReJ/vh+SFDhhTTp08vg3fK/v37i1GjRhUjRowoM5Xe
giiQR931njlzppg4cWJ5Hvk1toNMCiEF/My96vT1FO7zjh07bMGKS0RxdSuu9evXFz9+/ChLWARZ
sgZ+J6AT2NP3zpkzp5w7IiBfvny53DaYMWNGcf78+Ua2cfz48WLs2LGN11NJ3Lx5syyXBSdPniyF
wnYc+8KFC7XyaQXbIqS6OSSuAbkiYKi6xlal1VxM379/L5/r9PWUb9++FePGjbMFKy4RxdUuCKfv
jywq/f3z58+VHZCf0wyLAD1z5syWJ4dEAiR26dKlyvexnzTgQyq2TmGOqVXQyK+32yBDtkn5j3NF
PNu2bWu6xnav56TSFMUlorg6zLg6/b1qf3ngZV5p7969xZo1a4pp06Y1bUOWxe9Iat++fT32k8u1
VcCvgwyHbfm303vSTZBhTmr16tXl+U6ePLm8pjSjavd6Cplr3Wt1cqfEKopLRHH1QVxp4D179my5
4IA5s1u3bhXv3r3rsQ1iu3btWrF48eKmpeq9kVQds2fPLs+hN+LqdhXms2fPivHjx/fqdeb0KFt2
c11z5861xSsuEcXVjbieP3/elN2wei9gfiwtM7Lcu+4cnjx50vQamUS6bV+4d+9eWZbkGP2dceUw
z0d22e3r9+/fLxehPH361BasuEQU168U16JFi4qPHz+WczgHDx5sWpzBSr1YRUimQYaQbk82Ft+r
yhdFsMKO/cXCDn5fsGBBr28K50Gmk3+Pq6/i4hqQEbCKkswxnfdr9zpwTtyrblYzwsKFC4v58+fb
4hWXyOAWVyeLM7oRF6v/WLJOiRCJpQsd7t69Wy6oQEgEcBZipNtTJmTeK5ah51LZs2dPmbWxb0po
lBr7AvLcunVrv4oLCc2aNasxh5UvNmn3OmzZsqV48eJF19fDvXMVouISGdTiksHFr/ifQERxiSgu
EVFcIopLRHGJKC4RUVwiiktEFJeI4hJRXCKKS0QUl4jiEhHFJaK4RBSXiOISEcUlorhERHGJKC4R
xSWiuEREcYkoLhFRXCKKS0RxiSguEVFcIopLRBSXiOISUVwiiktEFJeI4pLfwPv374udO3f+9uNu
3769+PDhgx+A4hL5veL6+PFjGYDGjh1bDB06tJg2bVpx4cKFf6qDpudY9/PfyoMHD4opU6YU169f
79f9fvr0qVi2bFkxfPjwYsSIEcXq1at7SOrq1avFpEmTitevX9vLFJfI7xHXly9filmzZhVnzpwp
vn//Xj738OHD4r///ivOnj37T4prIJ37mzdvigkTJpTy6m/2799f7Nu3r/j582f5OHfuXLFnz54e
77tz504xderUUnSiuER+ubj27t1bHDlypMfzyAuhpezatasceTMCX7BgQfH27dvGa0hv3bp15WuM
/u/fv9/UQY8dO1ZMnDixGDJkSJnV3bhxo+l1Ai8ZXxzz1atXjdE+72efV65cadoG2dbtMwLvqFGj
ynMmo+xtxsV1xrUtWbKkePToUZ/PPbb5P//n/xQzZszocT4/fvwohcTAohUrV64sDh06VHtN7e5R
KxYtWlQ8e/as6Zy4/ipoQzt27LCnKS6RXy8uRsqM2ttBYDp+/Hhj9H3y5MkymKcCvHTpUvnztWvX
yv2mHXTp0qUN0RE8CaLp61u3bi33++7du/I5gvn58+cbx+PYBPp0G+RQt0/Oj6DNtgRcSp91Ab6d
uObMmVPOIbGvy5cvF+vXr+/zuafbLFy4sMxaUjj3TZs2tfxMuC6EVDfH1O4e8XrVIxg5cmR5jik8
V8W3b9+KcePG2dMUl8ivF1cayFrBvFeUEiPDGjNmTJMA8yCXZy2tRJG/XgVButN9zpw5s8f5MBfT
G3GlGRb7ZN/9ee6IfvHixU3vJ3t7/Phxy32SjbUKfu3uUTuq2kar9tJpWxLFJdIncVHO6oQ08FYF
qlZBq+rYnSyAoJxGJrdmzZpSnO22SZ/jfPJMouoaOhFXq+vur3OnnPf8+fPyZ0SZl2mrYPDAvtIB
RTf3va+feQoZ6bBhwzreN/KfPn264hKR7sVFWauq1EQZKp2XqQpYuSj6U1wsDCGLO336dHHr1q2y
pNaNuFpJqq/iSgN0f537gQMHis2bN5c/U4I9depUR+c9e/bs8ji9ve/tSoU5daVC5hMpS3YK5z13
7lzFJSLdi4tVY8yn5LCCLA0sjI7zUmEawCdPntyyVNituAiQnz9/bvzOcutuxMX5ptv3RVyRCcV1
s2iiv8+dwQPZL5kLC0qYM+qEe/fulfNnT5486feMi/Ll169fG79zTizKyWEhDgtgnj59ak9TXCK/
XlwsYaaUdeLEiTJIxQKE0aNHF3fv3m28j8UZrAyMBQe8H1kFlMVu3rxZ/nz79u0eizO6FRels8j4
WNnGCL0bcXG+Bw8ebJwvv1cF3U7Exeo6vuvGfthnvjijP849Mq3ly5eXCze6gWONHz++x/e4+iou
sqj0HpLZMdBJ4ZhcbzerFYEFKfPnz1dcItK9uIBVhWvXri1HzZTYmF9BPjmxHJ4HQfbly5dNo/FV
q1Y1vsCcLxnvVlxIk8UU7A8JsmKxG3EB3zki+yEzpIwVq/66FRcrFMmC2A8SSxc89Ne5R+bCa73J
XBBkLry+iitWPHLdPFgZmn9Xa8uWLcWLFy+6Pl/ayL++ClFxifRBXPJ3gCjIXv4FfsX/9KG4RBSX
/EYoxZEh5qU4UVwiikv+SliYQRmy00UZorhEFJeIKC4RxSUiiktEcYkoLhHFJSKKS0RxiYjiElFc
IopLRHGJiOISUVwiorhEFJeI4hJRXCKiuEQUl4goLhHFJaK4RBSXiCguEcUlIopLRHGJKC4RxSUi
iktEcckv5v3798XOnTsH3Hlv3769+PDhgx+g4hLpm7imTZtWvH37tum5K1eulB3q2rVrTc/zPt7/
Jzrk9evXi6FDhxYzZ86sfP3Lly/Ftm3bijFjxpTvmzRpUrF///5BF0AePHhQTJkypbwfvwL++vLk
yZN7PP/p06di2bJl5V9pHjFiRLF69epaCV26dKnyfl69erX8XF6/fm1vVFwivRfXnj17ilOnTjU9
t3Xr1mLevHmlCFJ43+7du/9Ih0RGN27cqH19zZo1xblz54qfP3+Wv3///r3YtWtX+RgsvHnzppgw
YUIpr1/Bjx8/ipUrV1Z+dgwC9u3bV95fHtxr2k7VOS5YsKD2879z504xderUUoSiuER6Ja779+8X
y5cv75GF3bt3r0d2xft4fxrMRo0aVY7AKQPlHZIMbd26deUofcmSJcWjR49aniCSYV+8n+AXmSD7
Sh91YqvKwkaPHt34HZnF+ZC1pNeS77fdtZ05c6aYOHFiMWTIkB5SbXWcdvtuBVI5dOhQbQBsdU6d
wD1HPFX3eNGiRcWzZ8+aJMdnmrN48eLixYsXLQPykSNHih07dtgjFZdI78QF48ePb2QqzJ8wIgaC
7rt37xqBaty4cY1tTp48WQZKtuO1CxcuNAVVjjVnzpxyf7zn8uXLxfr161sGs+PHjzdG9Oyf4N9p
B+ecOT7SqGPv3r1lGQsog8Z15vvv5Noom4VYEUQqzlbHabfvVtkQQqorz7U7p1z+VYOAW7du1d7r
kSNHNtpI+lzKgQMHys+w3edFOTJtS4pLRLoW14YNGxpzJgTSKBHy7/nz5xsBOBUPc015IGP+Iu2Q
aYbFe+vmpyLLS6XDz8xXddrBORbHJ1gvXbq0LGvevXu3h9zyc67afyfXls8Lptu3Ok67fddB9tjq
HrQ7p74G06qMNn3u4cOHZVbW6bGr9qe4RKRjcbEYg3ktYNL95s2b5c/8y++wZcuW8n1p4MlH72QE
3Qa/IN226v2ddnDmf44ePVpmH2x/+PDhjo6f7r8315Zv3ypgt9p3HYic99ZllO3Oqa/BtNXng1Rn
zZpVZtedHJv3DRs2rOPzQfbTp09XXCKK6/9BGSpWkqVlQ/5lLiZeT4Nmu2BbdaxWwaoq2Kf76E0H
f/r0aVM206m4enNtnYqrE0nVMXv27OL06dO9OqdOSoWt9pWXBdPnyMQpBXcakJnjY2DRzXXPnTtX
cYkormYIJGvXri1WrFjR9DwLMniO8lsKI+DPnz+37JDPnz9vyhhYEVcH+8tLhano2nVwFmFUledY
ABEg305KhZ1cW6vnWh2n3b5bwYKZsWPHFk+ePPntGReLLr5+/dr4nXkqFnO0kmLdYiA+EwYVorhE
+iQu5oR4ncUDnTzPYoqDBw82FlPwewSy6JDMeXz8+LF8nfe2W5xx7Nixxv5OnDjR9H2idh2cFYns
g1VxEVjZX5RAgUUTUQa9fft27eKMTq6tVQBqdZx2+24H5Vqy4vx7XL9aXGRJ6XmT+bE8vpt9cM6s
eux2tePChQuL+fPnKy4RxdUMqwd5PQJ/EMuj84l/4Hs8lIvIjMjYYgVidEhkR6mR15FY1T5y+TAa
58GKwpcvX3bVwQmuyI5yHAs72F+axSGzVatWlaU8FoOki0fy/be7tlYBqNVx2u27E1iWngr5d4iL
c0QgnDMPMvBW38Wq2gfzpCyV7xbu4WBdhai4RPogLpG/lV/5P4UoLhHFJSKKS0RxiSguEcUlIopL
RHGJiOISUVwiiktEcYmI4hJRXCKiuEQUl4jiElFcIqK4RBSXiCguEcUlorhE7CN2EhHFJaK4RERx
iSguEcUlIopLRHGJDKw+YkcRUVoiA05cdhgRpSUy4MQVHceHDx9/5iEivRCXOGIXEVFcorhERBSX
KC4RUVyiuEREFJcoLhERxSWKS0QUlyguERHFJYpLRERxieISEcUliktERHGJ4hIRUVyiuETEWOct
UFwiIopLFJeIiOISxSUiorgUl4iI4hLFJSKiuERxiYgoLsUlIqK4RHGJiCguUVwiIopLcYmIKC5R
XCIiiksUl4iI4lJcIiKKSxSXiIjiEsUlIqK4FJeIiOISxSUiorhEcYmIKC7FJSKiuERxiYgoLulO
WPlDRERxieISEVFc8ivkJSKiuERxiYgoLlFcIiKKS3EpLhFRXDKQ5CUiorhEcYmIDEZxVS3J9uHj
X3yIyAAQl51VxP4gMmDEZScVsV+IDBhx2TlF7B8iiktEcYmI4hJRXCKKy44pYv8QUVwiiktEFJeI
4hJRXHbMnN27dxeXL1/2Roj9Q2SwiOvcuXPF2bNnuz7G9+/fi1u3bhUnT54sVq9eXSxfvryr7V+/
fl1cunSpWL9+fTF37tzi8+fPle/7+fNncf/+/eLQoUPFpk2bih8/fjReu337drFnz57aYzx//ryY
OnVqcerUqa6vb+/evcWHDx86ei/34ciRIz2eP3r0aHkOOem1Ll68uPjy5Uvx9u3bxjVt2bKl5fEO
Hz5cXLlypccDQfNZ9Ib3798XO3fuHHAdZfv27R1/TopLZJCI68yZM8XFixfbvu/FixelbAisCIfg
euDAgeLjx4+lXOogSG/evLm4efNmcf369eLhw4dlkL1x40bx6dOnym14/tWrV+X7NmzYUOzfv78M
rKm04M6dO7VBHrEixCdPnhRv3rwpg303cOyqfefnAFxXlfxXrFhRvHv3rjhx4kSTrL59+1asXbu2
PMfJkyc33ss95lrbnSuyqxIXj96I68GDB8WUKVPK6/gVcL1xnXk7zR9Dhgxpes+FCxeK//77rxg2
bFgxe/bs8vNMuXr1ajFp0qSybSoukUEqLjp+Gui2bdtW7Nixo/H7ggULymCR8vTp0x4Bku3IdtLn
Zs2aVQoqhWyi22B67dq1xj6RRxwHObAvpEcWdffu3Vpxkcmxn4CsbePGjeX5VGVM+fVxD/LMZs2a
NcWyZctKeSHXeJ5yJCN/fua4ITFkxHuR/b1795qOyTZcB8JAHHHfuP8MBlrBe/pLXEh9woQJ5Tn8
Crj+lStXdiQLJJRm0Axy5syZU0qJwdH58+fLDDqHAQzP1w2EFJfIABcXo/w0Q6JU2C7jIvjkWRXb
dTJCRxTz5s2rDbQhwTTL4BzJUMg+Tp8+XR6HfXz9+rWUFb/zfJ24kAhZXnoMgt7YsWPLkT8ZEFlA
mhEE+b2ghFdXBuU8gQw0nUd7+fJlQ+Qh3CgJAsKixMpr48ePL89n69at5ftmzJjROGf2u2TJkh4B
mftVB/ekG5AKZdi6dkRGPnHixDITGjp0aHnu3YBkkWM7WdC+uPZ0YMFAodNMmVItAzDFJfIPlAqr
xBUBOYfSYF3GxfxTVcmwNxkX++Oc1q1b1xAXmQ7BPn6vEhfHItAhjriGeH8qImRA2YkyXg4CSkVG
5lU1fxX3Lu4FGRQ/MzdGyQ/ZL126tDLQx/7JAMeMGVMKiiyL40S2y73kmgPmcVrJP32wP8qklFfb
DUgQUt0cEe2Ic4j5N64FebUq9eVtj2y2kzbJZ5vPVyJMsv1Oy5Hjxo1TXCKDSVwEqbpsJy0V8iA7
QEQ5lJTqxEVZrAoyJ+ZzugHp8EjFFfun/FclLrISSnI5ubjS+1F3vmQZwapVq2rnTzgngjplQIRJ
uQ1Jh5imTZtWm83u27evePToUVkqZAEH14o0KWkCUuW5qgFF3eKMECeZaScg+lZBnNdCWn0N+u22
I9vK7zOSpITKPRo+fHj5WbQqB6ZSVVwigyTjSjOJgBJcjIrbwSR5XamwTlzMU5BZkEFQ+ssDLXNV
aTkIcSAb9o/wjh07Vh6HshGBfP78+aW86kqF+XxVOkcWgs3n8HKidEYmQimtDvaFdNg/GRfbIa4o
xy5atKjMJNJMlMyK80Aa7J85MYjsKObluOa61ZDM+8T1MOjYtWtX43eO2c0AgbZSl2FXtaNfIS7u
IRlw1TaUfGkT3EPuJe2gCu4fCzgUl8ggLxWSDRD0OoX5mLqMq24eiNeQEFA6q3o9XZHHCB/5xDJ4
Jt3TDCiCep24Qs4hi7qMqxUEUrZjeXirUhXiIuiTFcQ1hrjIptie8lo+MEilyvtjgQfnTEbBtkiw
ail9PkjgM2T7gOykGxAG19obcXXzBxtbtUkGJ1XtcOTIkU1S5f7UyYlBUVpaVVwig1BcLDdPJ7OZ
l2FupBXHjx+vzbjqvuRLQGHfrcQVQT+HwE+WRWBj5B3HQwasQKtbnMHxZs6cWUogxEU5L1+U0QqW
4Uc21EpclAcp+4XIQ1zMB/IaJcm8VMrrsdoOOLd0fofra7XQoFXGlWbFncCxWbSSLzP/nRkX9yFd
ARowF5mCuCgZ5jDAGTFiRMfzYYpLZACKi1VeVV/cjVJT1WQ9WUWr5fCIhVJOTroCLlbZpQ+CbpW4
2FeUBBEP8zaxDDyoEhdzQwsXLmzMl6QZF4ENoSG9VlC6ZBuEyf7rFi/EcncyqjzjSmVFJpAHVYIt
81GxcjC+58Wx+AzqFrTwOSDUOnFxj/jiczfE6sY8M/1d4uJ7WFULZbg3PBAWDz6PvKTIObOIo5vV
jopLZICJi8DHqJyAnD7IblgyTsmvap4kz1TqlsOn7yMgRrZFMK/KuGKxRQrnQbksFw9BPRYLIAsC
NEvfA+SADJg/evz4cbkPxJnuH6Gx+qxqcQYiRFppEGUfZDjIh4yN8w3JRMmOoBnlTIRD6TMVFYtG
CK754gPmuxAc4kE4vI9Mj4EFJUCOy+eVzpHln0NeKuwtz549K5fk/wlxsaii7kvsyIqMkBIhn0G0
p4C2mz+nuEQGmbgI6gR7AjAiyAMGgTGdAE+/aJs+2AeSSJ+jZEZWxTYEX74YGiCKTsp0TLKn50Tm
FRLL30emQsAFMrL4OaB8yWq1/Au9lElTeZD9cD9a/e8LlNRYZJKeS8iKBShIh8UUZA9V36Xi9bgu
PgO2JShz3hw35uxSOBay5D11q0IZcMRS/HTBC8vhq75sLYpLZECWCrulbtWZ9KRKsvnAAAm2+m+y
6ujNNqK4RP5JcYkoLhFRXCKKS0Rx2TFF7B8iiktEcYmI4hJRXCKKy44pYv8QUVwiiktEFJeI4hJR
XHZMEfuHiOISUVwiorhEFJeI4rJjitg/RBSXiOISEcUlorhEFJedU8R+ITIoxGUnFbE/iAw4cUVn
9eHDh9ISGTDiEkf6IiKKSxSXiIjiUlwiIopLFJeIiOISxSUiorgUl4iI4hLFJSKiuERxiYgoLsUl
IqK4RHGJiCguUVwiIopLcYmIKC5RXCIiiksUl4iI4lJcIiKKSxSXiIjiEsUlIqK4FJeIiOISxSUi
orhEcYmIKC7FJSKiuERxiYgoLlFcIiKKS3GJiCguUVwiIopLFJeIiOJSXCIiiksUl4iI4hLFJSKi
uBSXiIjiEsUlIqK4RHGJiCguxSUiorhEcYmIKC5RXCIiiktxiYgoLlFcIiKKSxSXiIjiUlwiIopL
FJeIiOISxSV/S5vx4eNveCguxSVie5FB2x5tuQYisa2IDKh2aes1GIntRGRAtU9bsAFJbCciiksM
SGI7EVFcYkAS24nYPhWXAUlsJyKKSwxIYjsRUVxiQJLB2E4+f/5crF+/3g9FFJcfuEjv2smHDx+K
PXv2lELh5ytXrvR47N69u7h9+3bTNh8/fuyxr58/fxYrV64sfvz4UXu8L1++FKtXr278zn7z4y1d
urR48+ZN03YXLlxovL5jx47i1q1bxbVr15q2O3v2bLFq1aqm7V6+fFl5TTw2btxY7qPuPDdt2tT0
3Lt374pdu3YVX79+rdzm4cOHtcdKHytWrChOnTrV0Wf3+vXr4tKlS6Xs586dW35OiksUl/yz7eTt
27dlYCTgb968uXzu27dvPd63ZcuWUhQpa9euLQM1pEF5zpw55b/nzp1r7LOVuFpJLoVgH5w+fbo8
nzhXBFQX0NP9c24p8+fPL2VbJ65169aVP1+/fr1xfcgsJLpv377iwIEDTcdK9zdlypTK86/LRLlf
N2/eLI8XErxx40bx6dMnMy67seIS2wkQ/NesWVMG2+fPn5eBMjKnnTt3NoJwlbgePHhQPuD79+9t
AzTBl/2TPcybN68M+mfOnOn4GpYvX96QR5wPx7948WKxbdu28vmDBw82ZYYpnGMqzPv37xeHDh3q
8T5kGOe5YMGC8lhkbYiFcybbevbsWZmFVsEggG3Zx/jx43sI/fDhw5XZVi5026fiUlxiO6kRF4E5
IJAz2meUf/Xq1ZYZVyqAqowrgv+GDRsaWQ8ifPToUSNAP378uLKUdv78+bIsRkmyLuPiHJEWjxAn
z3P+dee5aNGipuwLyVy+fLmHwDhf9hkZF4KN0iLSCVGyHeeRcuLEica9qsq42I5zrhIXQm9VYuS4
iE9xieKSf7adkJ2EuCh/EfgjMBPUT5482UNczPMQRI8ePVoG7ZAGJccAOQECYh9p+YzAizRevHjR
9Pzdu3cbougk44ryHRLgd0TbSly8duTIkcbrHD+klMo7zdA4H66L+aW4TjKtmH+rOh7XS2ZWl3Ex
R8a9NuNSXAYkkV60E2QRQTsPmrzGPFVVxkUQ57m0LIfECMowffr0suSWL7AIAXEsHk+ePCnF8OrV
q4a4mHerygyRR0gA+S1cuLA8vxAX72klLkqinBNZUwpCqZofe//+ffkaEmYbzpFjUz4kS2Nuq+p4
iDCum2yT60qhzMg153N7nAPzhrZPxeUHLtKFuNKyFIG5TlzxXARl3k/ZjzknpIacqmAejayHY/F+
xLV///4ywwtxsY+0TAkIh/fm81SUIhEXCyZYzFAnLiQR25EFxhzTsWPHepQJyXyYK0M6kQEiLs6B
DDHNCtPjxRxePJDbxIkTK0t+W7duLcuW6UIYzp/jcAzuSb4N5zwYy4SKy4Ak0lU7uXPnTlOpMEpv
BHlKgmQZZEDtxAVkQARdAj/ZTRVIgswiJML7WdmHkNJSIa/Hwo+QAoGe9zEPhHxYgUeWx9wVS+DJ
ZMgAowSYQtBPs0MyKaTMvvJVhWRaCCKd40Io/I50ybjIqhBTLspURMj06dOnjd95//bt22s/o1iJ
CXwdoOp1yreKSxSX/NPtJF+cwfejKHOlWU26iq9KXPE9qVhJR7ayePHi8mfme8i+yHjItsiy0rkc
BBBCScV17969YsaMGY1j8V2rkEle0kRqPIewqkqNbEP2lIIUuSeIuY4qccW9iiyoLsOLhSC8hghZ
ZML1VH33LSDLCunWiSvEprhEcYni+r+ZRvxMNsODORcWGrQSFyU8tg0ov9WtQIQQF/8eP3688Xy+
OINMLA3qrMpDcqm4yHAoM8bxEVL+BWREmp4fP5MRssiCLJHMslNxsV0ssEDUrebUeD/ny/0bMmRI
meWRdVV9Tw64jmDWrFk9SoUcU3GJ4hLF9X/FRdZERpMHVUpdZDtLlizpsciAUhgyCUlRcqOEFwsT
+CJt3eo55MIxgSyE8uTevXub/iuodPECAmH/bMcyeTIThMP+8//FgsUUUf5DKog1jotUmbuLL/Ty
OvNQzDlxnbFykBIkv8f5xKpCJBivkxUipTpxkfnxOqJl/orr5X8oGTduXPkduTybimyL41RlXJxP
3bEUlygu+WfaCRkB5bpWJTPEVPU/TPB9JeSE3JAa78vfQ0YV4giQRh64Q2bxP3GksH0638W8HNkg
Mv3vv/9K8bDsfMyYMcWIESNKEbM/MiuuC5Gx2CP9vlcKc25Ik+wpfQ4px3F5PV8FyLWn/wUT14Vc
yKoYBDAfVbVCknPj+mOQgOi5plTYdVnZvxzHjHSD5IPOHyIOcERxieISxSWiuORXyEtEcYniEsUl
iktEcYniEsUlorgUl0FJFJcoLjEgie1ERHGJAUlsJyKDV1xVy719+OjLw8AgorjsZGLw9tpFFJcd
TGxfXrfYPgeMuOxcYjvzmsU+qbhEbGf2LVFcdi4xiHvNIorLziW2M69Z7JOKS8R2Zt8SxWXnEoO4
1yyiuH5f59q9e3f5F0r/Nvjz5bt27frn/vKpQdxrFhn04uJPg9+/f784dOhQsWnTpqY/p82fId+z
Z0/tts+fPy+mTp1anDp1qutz4093f/jwoaP38ifMjxw50uP5o0ePludQB3/uO7Z7/PhxceXKlR4P
rpk//Z3CnxhHfCn8yXTe31v4s+f5n1cfCGzfvr3t56S4muFPz2/YsKHsW8HBgwfL/sSfp+dP3uec
O3eu0Sa550+fPm28tnTp0vLP0VfBn7avatf5gwFmfk6wbdu24uXLl03P8WfvOd9OOXDgQHH+/Pm/
MgbYJweRuD59+lS8evWqbNA05v3795cfYiqtaMBbtmyp3Mf379+LuXPnFk+ePCk7FZLoBo5dte/8
HOD69evF2bNnezyPYN69e1ecOHGiDBZAhhWd9cyZM+V5sW10WIJAKu3Fixf3OK9FixY19rF8+fJS
7NOmTSv3x3Psj+06zeYePHhQTJkypbyOXwHnMXny5MrPP38MGTKk6T0XLlwo/vvvv2LYsGHF7Nmz
y88z5erVq8WkSZOK169fK64Or5mB0Lp165qeo60TfJFW1QCIfkifok3Omzev/Dnu//r162urGvG+
lLt375Z9sx0M5mbOnNlo65wjfXnVqlXFyZMny+cuXbpUbN26tXYfBFDaNu/vll8VA/7mPpnCvc3b
EdfQ7r9X668+OeDElY7SaDhkVRGQV69eXdy4caPMougAdeKiM7GfgOC+cePGHtlLjJbyESABE6mk
z61Zs6ZYtmxZ2XCRazpaZJTBzxw3GjCNlvcykr13715lZ+Z6OH4wffr0xs9fv34tO2kqdK4BNm/e
XModGE1ybDopz1ddYx0EggkTJpQd5VfA9a9cubKjhkqDTzPohw8fFnPmzCk7AAGT6ySDzmEAw/Pc
H8VVf83RZglICxYsKNtKmtmHuChh81zaX/iZdstnRP+LgdXChQvL7J/+2GkbYlCV9oe6Sgt9iT7A
YIWKQrQJsj8gG3n79m3L/dB/6H9kPa3k9btjwN/eJzkH2kj+HmJqGpPq6I8+OeDERQfB7GRap0+f
LkcdjPJoxMiK33m+Tlw0oLRT8iDojR07thxlMPpJs5H057xMQscgq2k1miQQpCNOShscc9asWU0Z
UC4UPlyukefJKGHGjBlNjScdGVN24FwJHIxE+RdZpSNkyiJpGacdNGDKsHWfD1ncxIkTy0xo6NCh
jaDVKTR+rqNdQyVQce3pPSJIdJopU6bZsWOH4mpzzdxn2m20q8j06ROtMq4QF+8LEBwDwmDt2rVt
S3IE8JEjR7bNgBBhlJuWLFlSfra0jRBYZG6tgnvEj4A+Wje18KdiwN/aJznXFy9e9HgP8eXYsWO/
pU8OOHHxQdN46FwhLkY5NPb4vUpcNAoCHY0mGlS8P22EdATKTqTwOTS+tBEz6qqqXad1f+rwjLj4
mbo4HzijGsp+dY0KMVMC45zpTDRG4DoD5hsYCUe9mwfnzz657mfPnlXOF3DN8+fPb9tJOEcaf109
ms+H84lRLcelo7Qq9eWfaWST7Roqn20eVOicnUqYz2zcuHGKq4NrDnHRfmJE3Km4IjjzLwOptN3x
HjIMAmM+Bxv9kwyaPspxaFdkcFUwSI3+G+0iBndxDXUyCalWle44HmVK+m4+n/a7Y8Df2ieRUwwQ
8vcgVaYqRo0aVQ5AuM+/qk8OyIwrOleIhw4RqWqVuOiAjOZycnG1qlOHUEIiUWqoq9VyTjQgSgB0
RkZ/lP6i0TPvVDXRHVkhAqXhR8Oms1NmSNNyOkMqMo5Dw+O6uUeMzOgsNDb2x8/79u2rvBdVgaRV
A+K1vBTTWwm0245sK7/PdEiumVr/8OHDy8+irvQQ71dc7TMusgPaJoMC7nlVqZD3EIxzcTEopE3S
LmLOi7ZIX8ylU5VJ8D7afPQLSnj086rFHTzHeQJ9OJUkcqEKw8+0+wj0CANx1C0CYcDKdSJXqhZV
gv1dMeBv7JOUYhFT3XsQUZRq+ezJjLnfv6JPDihx0WiQDTeH0gNpKY2WshENnEyCgF5XKsxr1ekc
GQ8aGiOoVkSaTmegs9XBvuh47J/OzHY02ujQNAAyiXxkx2iGfXM9XAvzBHRSRoPpKJHgkf7OtYWI
47qjtJjeizpZVw0Q+AyqJtDrPp9fIS7uIQGlahtKvrQJ7iH3knZQBaNxFnAorvprjlW2tKnelgqB
LCLN9hEHA6eYA6qay2GgFgO0VFypoNK5Xj5z5rDoGwRzRJBXSOhrKUiIBR3RtusyqnaD198RA/7G
Psl9prSZZradlPjrsqq+9skBJS5GEzTgWAZPR0tHPzH6qhNXjHSioXQaxPMOznZ0nFalKhotDYys
IEYh0WgfPXpUbk9nTTsknS8aJcGDxsL2XAudOx15EmCQVy6uKAfGOfRWXIAw0nmAbjpJN3/AsVVD
ZXBSVXKgFJF2YD7Tuo7AfEZaZlVc1dcc7Y+2F/OjdYszyDQik0nFRbZCVhXZSp5xVX029Ie0vJZn
IWQqsfCGY0YpL9p3lPDSr7bk4kph/pi+k2dctLWqEuLvjAF/a5+sWh3aSd/JVwL3V58csN/j4kOn
g9HYGHlHMKYhkJ3ULc6gXEAZgLJSBHFGgfmijFaw/Dct29U1WjocpTnKKoy6otEyAuU1RnVkjlWE
uGKkFSsGA1LwtD4enZF9Rymwr+LivrBoJV9m/jszLka06QrQgJF8PrqjZJjDAGfEiBG1AWYwiqvd
X3nuZI4rHeBRBWiXcdHGkAsDrMi8oqpBe2SAGStdI2uiupGXd6vEFbKo6mMpacbdSlwxwMvh2O0q
Lr8zBvxNfbKTvyY+ZsyYprlzrpNS/q/okwNSXKTXURIkCDPCY6SXNsYqcTGipLwQNek0iHMTEVrd
hHBArZptECb7r5sojaWudPh8tJU2VEYdVR9gKi4aef5FS16v6szpKCa+9xX3AtGxXTcTwtzT8ePH
95Dd7xIX3/moWiiDpHkQXHnweeQlRc6ZRRytrncwi6suwHQqrqDd97gi44oyEn0k+lGacdEnGGC1
goyn03mfXFytSoX5MerE1ckX9X9XDPhb+2Tde1glSCYVfZLSaLrStD/75IATF0tqo7SQiofGExOT
NBRWNcXoL8REloIMqHWzD0ZB6YeP0KjJVtW36Xw02DSIsg9WQtHw+ICQaXyRMDoVH1CUM2m0dJq0
kTIa5YPMJ3hDXHT0CAIEBhoG+yCg57VxhJ6WXWL1TyzY4P1IsNOaesCcRf5Fzt/VSZjArTtfAgej
T0qEfAZk03nAzZ+rO3arEeVgfFQRJa08k0jFVSUV3h+lQoIq7ZuJfB60+VgWT/+sW8qdZkOdZj3M
aadQnmSAR79pl3FFyTN9EA/S8vufjgF/a5+sew8VK8rK9MfRo0dX/g8m3fTJQSMuAncaxPJAnb6P
UhIfLpCRxc9pTZzFC/nKobScwWt0Ohpjq0ZF+s6oMz2XaKh0Xhom9XdkU1Xv5/U8ONOx6CD5d1GQ
KlLL680Enfwag7r/ckbMuFLoJ2QCeTtiwEegpR9ULa6gBFY12GOQSdbfzUAJabXLytIycg7nyYrC
Vlkb51X1HS/6UPrdsz8dA+yTg6xUOFCpkqzYzn6VuP6lazYGKC4DithJvGYRxWXnEtuZ1yyiuERs
Z16zKC47l9hJvGYRxWXnEtuZ1yyiuERsZ16zKC47l9hJvGYRxWXnEoO41yyiuERsZ16zKC47l9hJ
vGYRxWXnEoO41yyiuERsZ16zKC47l9hJvGYRxWXnEoO41yzyz4jLDia2L69dbJcDTlx2MLFdeQ/E
9jjgxBUX5MPHr/7T9f9qsPDhY6D1SXuwI2gRkYEV67wFiktERHGJ4hIRUVyiuEREFJfiEhFRXKK4
REQUlyguERHFpbhERBSXKC4REcUliktERHEpLhERxSWKS0REcYniEhFRXIpLRERxieISEVFcorhE
RBSX4hIRUVyiuEREFJcoLhERxaW4REQUlyguERHFJYpLRERxKS4REcUliktERHGJ4hIRUVyKS0RE
cYniEhFRXKK4REQUl+ISEVFcorhERBSXKC4REcWluEREFJcoLhERxSWKS0REcSkuERHFJYpLRERx
ieISEVFciktERHGJ4hIRUVyiuEREFJfiEqlpJz58DKSH4lJcYhsRGdDt1lZsUBLbh8iAar+2ZAOT
2DZEBlQ7tjUbnMS2IaK4xOAktg0RxSUGJ7FtiO1YcRmcxLYhorjE4CS2DRHFJQYnsW2I7VhxGZzE
tvH/8+HDh2LPnj3F58+fy5+vXLnS47F79+7i9u3bTdt8/Pixx75+/vxZrFy5svjx40fH57Z48eLi
1atXXV/T3r17y/PolOPHjxf3799vOtdVq1YVX79+rXz/9+/fy2v59u1b+fvZs2d73JeNGzcWX758
adqO+7h+/frG7/v37++x3b59+4q3b9/aMBWXKC7ptm0QPF+/fl0G5c2bN5fPRaBO2bJlS3Hr1q2m
59auXVs8fPiw/DkNynPmzCn/PXfuXGOfdVy6dKmYMWNGcf78+a6viWNwXjl10kREkydPLoUFp06d
Ku7du1e7f96/YsWKxu9Lly7t8fqSJUt6bIfIVq9e3fg93UfA63Eeorj8UEW6aBvIaM2aNWUQff78
eSmDyEZ27tzZCK5V4nrw4EH5iCDeKlDXiWHq1KnFs2fPisOHDxePHj2qfS/HzrOWCxculNulz3Et
y5Yta5JXvk38vGPHjsbPSOnGjRuNbDKV8OnTp4tDhw6V70n3hXTTa43teH7evHlllnr58uWGyNMH
rysuxSWKS3oprjRrIUBfv369DOJXr15tmXEFlN+qMq4I4hs2bKjMgrZu3VqcPHmy8Ttluzp5pVng
xYsXe2SNy5cvbynIyITWrVvXtB+ywiqQyosXL9pmXLmk2Y7n6zKuly9fNjJNxaW4RHFJL9oG81Yh
LrIRsgtKaNu2bSvLhyGWVFzv3r0rpXT06NFScCEGSo5BCIgSIPvIgzTPI64UxMJ8F1lUmsHlkMWk
IuO8jxw50vYedCMu4Lxnz57duJZOxBXPIy7mAMliEXIwYcKEcg5MFJcoLull27h7925DXGmWEK9F
YM8zLoIzz6ULNpDYrl27yp+nT59eyuXNmzc9jom08rJbPBAm244ePbqUzPv373tsT+A/c+ZMU6aW
SrO34srn9tgvYmIBxp07dypLhbnM4NOnT+VcGvvmmPPnz29sM378+PJfBgXsVxSXH6rikj6KKw3M
Bw4cqBVXPMf2wPsfP35cznkhtarSHav3EA7vS0uHHCPm1gIylZg/q4KSJjCvxMq/Oq5du9Y0v7Vg
wYKmOS5Eyc/M57FIBOlE9kjmh7j4mbJpSCpKlWSRBw8ebJwn58JKR649BgE3b95snCtMmTLFxqi4
RHFJX9oGmURaKiSIE5gJvJQEWabOHFI7ccHChQvLYE6WwSKJnLryX5W42oHYKGsinKdPn9a+Lz0m
Jb90lWOrUuGJEyfKDKxqjuvYsWPldcbxuU+puNI5LkqYSI+yY5px8fWDmO8SxeWHKtJF28gXZ5CF
UN5Ly4ax7LxOXATgKJ3xL1kIc1X8TMAmA0kzLISQlwcpMfIzGVmn3wNj0Uf6fal2xJxcO3EhamRY
txyeRRt8FaDuO2SpuLh2SptpiTKy21bzeKK4FJfYNjoQF/NJ8TOZCQ8CNF+WbSWuJ0+eNM1FkZHU
rUBM5dWXjIsyHqsfORbn0e6LyJQAWSaf0m5xRqvvcZFppfNsVeLivnCe+dxaiEsUlygu6YO4yJoI
svkCBTIP5on4om1aFoRNmzaVgT0kRfmMhRexIIP5HcqP7agSV13GxTlwnlGeA0qALMFHTJT4ON90
5R6r+1jBmC/06ERc6VwdWSTlQa4pZMQx0y8xs1iFzJNSKd/jAt6bzq35PS7FJYpL+tA2CLRkDq3+
yyXExMq4PNAiCeSE3BAK78vfw3+zROYREOTzlYTbt28vg3z6HMLgv0oK8fBdMYTUavUg+2alXvpd
MObwEFSVJJh7apUZIi7KmEGsLszlR0YasmYbSpgIMbJAJMqcVgpzX4pLcf3zH2b+EPkbBzXd/B+G
IopLcYkdXkRxyd8pLxHFJYpLFJcoLhHFJYpLFJeI4lJcBihRXKK4xOAktg0RxSUGJ7FtiAx+cVUt
+/bho9OHHV5EcdnxxODttYsoLjud2Ja8bpEBLS47nNimvGYRxSU2fq9ZRHHZ4cQg7jWLKC47nNim
vGYRxSU2fsUlorjscGIQ95pFFNfv63D89dXLly/bKgziXvNvgL8IvH79ehui/Nvi4k9g86e9Dx06
VGzatKnpr6zyp8nzP5ud8vz582Lq1KnFqVOnuj63vXv3Nv48dzv4E+H8ue6co0ePlufQCv4U+OPH
j7s6txUrVpR/8jyFP6POn0XvLe/fvy927tz517UR/vR7p5+D4qoWCW0s/VPyBw8eLPvOzZs3yz9P
n8Ofpqct8eD+P336tPHa0qVLG3/KvoovX74Uq1evbuqjsa945Pt4+/Ztj/3QFuk7Dx8+LC5cuPDX
XN+fihODvd8OCnF9+vSpePXqVdmwaJT79+8vP6D8T4PfuXOn2LJlS+U+vn//XsydO7d48uRJ2RAP
Hz7c1blx7Kp9V/158uvXrxdnz56tFMy7d++KEydOlB0s5969e8XEiRN7dOx4zJ49u2zs+XktWrSo
8Z7ly5eXYp82bVpx5syZ8jnOZfHixcW3b986utYHDx4UU6ZMKa+jv9m1a1cxcuTIYvjw4cWqVavK
zzGH85w8eXLl9levXi0mTZpUvH79WnH14poRybp165qeo13TrgjqVYMd+hz9BxnMmzev/Dk+C7Kp
VhWMXFxV/SWHgeW+ffvKnxmQsQ/aczBz5szKdvMnru9PxIk/0W9b9UvOsd1/u9Ztvx0U4rp27Voj
MNMoyKoiINMpbty4UTb2u3fv1oqLBsh+AoL7xo0by4ZeNRLKpcEoD9mlz61Zs6ZYtmxZ2SiRazxP
OZIRBj9z3GicNEjey+gPSaV8/fq1FBDbVkmL/eTnyjG5Bti8eXMpdzh//ny5DSMcnq+6xjqQ+oQJ
E8pO0N9w/8gECRA8Dhw4UCxYsKBHB1+5cmXL4MsAhcyZ61dcnV1ztM9Lly6V95x2EW2LykUEdgYW
PJf2DX4mmBN86GtR+Vi4cGEpFvpe3l7S4yEDRMRAqlNoG0CWRFaCXOJ8yWr4l8yCwc+fuL4/FSf+
RL9t1y+Jq/E5tKKbfjsoxEWjwupkWqdPny5HFHQGgj2y4neerxMXjSNtyDwI7mPHji1HEIxs0mwk
/TkvLVDGIKupO0+g86SjtJcvX5bHnDVrVlMGFB2HRoGMeR+NtgqkVlVS4FzpbIxC+RdZpaNKAkBa
+mgHjZMybN3nQ/AhKxwyZEgxdOjQRkfvBEZcfGYp7COFoEMnbCccgtmOHTsUVxfXTDCmjUZGEuU0
2n+rjCQCO+9LM2cGf8HatWvLPpUf79GjR42MixJ41aCM7aiG5KUkgjBtgXZD/04zkr/h+n53nPhT
/bZdvyTGHDt2rKP9dNpvB4W4+BBpGDTIEBcjmJMnTzZ+rxIXHzijHxpENJZ4f9rAlixZUpbhSM9z
aFhpA2VEVVWXTmvl27Zta2ROjA5fvHhRyol6eVWDYaTHMTjfOXPmVHZuts1r2Tw4f/bJdT979qxy
W655/vz5bTsA50jDrqtF8/lw32MOguOm4unmf2qPgQij0XwU24lwuF/jxo1TXF1ecwR22kqMfDsN
7BFk+ZdBU9rGeA9CIcCl8630P9o0fSCdd6Kv5iW9HLJz+jjthPYdx4o+QkaUZxi/+/p+Z5z4k/22
Vb9EmgysR40aVU4DIP2+9ttBk3FFgwzxxKiLNLVKXDRaUu2cXFztau8E2LTEQUpcV6flnGgcpPd0
WDoVo81o0NTpqyaHU9HWiQu55lBG4Tg0Kq6be8Soi/czCmIbfqZMU3Uvqo7fKujxWj5x3hsxcE9G
jBhRPuoWonSy3zxbU1ztMy5G+bRDsnDacVUpjfcQVPPAzgCQQEsbiDkh2h39Li15p5B18HnzYH6Z
Y1LSDnFVLcQAgjjtljYeg69OMq7ffX1/Ik78qX5btx0iQsbxGVBaRcR96bcDXlw0CBotN4Z0nZQU
8TBSp+GTSSCvulJhXodO58h40IharVKCSMEZ0TC6qIN9sRqI/dMB2I4GGZ2AUQkjyHTkmc8LULen
nl9Vw66qsYeI47pnzJjRGNHGc3Wyrhog8BlEdtrJ59MXMRBEpk+f3ivhkG0OGzZMcXV4zbGilvJT
b0tpQDaQZvYMjhgkxVxOOifDMck66AMMUBAX2RPSCHERtKk45CC8kEQn4voT1/en4sSf7Ledrvyu
y6o67bcDXlyMFGh0sQyexplP8raa44pRTDSCToN43inYDqm0mi+iQdJ4GCXGCCQaJLV+tidNz1cG
piDndCI65gCq6tchrrRjR6fujbiAkmkaJLrpAN3+UUey3LrRV7sOQgCk/KG4Or9mSuFRuYi50LrF
C2QMUXpKAzulMoQS5bI8I8kDOQPPmOOiDzLQZF9pqZDXo+QXC4rSOd0YcOalQkSSfrXld1/fn4wT
f6rfdtqfKF32pd8OilJhwAdKoyTronFHMOZDZtRWtziDsgOLF8hoIogzcsoXZbQCmbT7IiUNkg5I
iYNRJSOqaJCM2niNYI2cquC6oqQXouWcGX3y/ZUcVulQ9mDfsV1fxcV9YdEKo+P+Hrmx37QOz30Z
M2ZM122BAQxlxk4WnQxGcbUbEHQyx5W2MeaS2mUktCcGjSx0iswkhELbYzAZq1ojiJNlpcvheU+0
01RctLmoFACfa9pHOi0V/s7r+5Nx4nf323bb0YfT+XOug2X5fem3g0ZcpM5REiQIMypidJQ2xCpx
MQpjEjfqzWkQ5wYitKpSRQp1aLZBLOy/bhI0lrHSSfKRVNoIGXHkHx7XQY097fiMvmjU7b64l45g
YhFH3AukTkfuZrKXcxk/fnwP2fW1AzDapbPGcnjKJDy6aQucE6ujOr2ewSyuuhFyp+IK2n3PKTKS
+O4U/SH6TJqR0P4ZTKWEuPgXgaR9NT0PMrGAvpO+1ltx/Y7r+91x4k/023bbsUqQTCr6NZl2ukKz
N/12UIiLUhlBPBcPDSMmHWkErASKEVOIiUlCOg2jP/bBCCf9YBEa9diqxRk0WBpjutqQfVCqoFHx
4SDT+JJgdCg+nChn0iCpu6cNkBEcH2LV5C3PcUwaAlkWP3PNZI11Qo97E6PLuB90nvi+VKf18oA6
/9atW/u1A3CP2Sc1bkZerVYf1e2Xa6q7Fy0bf02wH6yPKqI0lWcEaWCvWhTA+6OURnCkLdM2edC+
Y9k4fTEvadP3KMvFoIwSHMegX6bnkfY/+nH6Wl2pkLbO12JitP8nru9PxYnf2W/bbUfVinIs/Xr0
6NHl/1TS13474MXFKCgNunmgTt/HRCofHJCRxc8BS1YpSeTLWdMSAK/RUGlorRoMqTkjtfRcohHS
4Gl01N/5DkpVjZzX47powHQYro1/c4nygSMyGjyliBjJ0VHzawzq/jsZ53v+3YyLPsGIPm8zSISA
SZuvWnxA1l81sGNASYbfalAUC46qZFZV/g7SbIXsh7bejt95fX8iTvyrfdf/ZPcPUCVZsU31h7j+
pWse7BgnFJfIP92m7EeiuOxwYhD3mkUUlx1ObFNes4jiErFN2Y9EcdnhxCDuNYsoLjuc2Ka8ZhHF
JWKbsh+J4rLDiUHcaxZRXHY4sU15zSKKS8Q2ZT8SxWWHE4O41yyiuOxwYpvymkUUl4htyn4kissO
JwZxr1lEcdnpxLbktYt0137/Z6cTA7f3QGQgtdv/DbST9+GjP/90/b8aBHz4GMh9197saFpEZGDF
Om+B4hIRUVyiuEREFJcoLhERxaW4REQUlyguERHFJYpLRERxKS4REcUliktERHGJ4hIRUVyKS0RE
cYniEhFRXKK4REQUl+ISEVFcorhERBSXKC4REcWluEREFJcoLhERxSWKS0REcSkuERHFJYpLRERx
ieISEVFciktERHGJ4hIRUVyiuEREFJfiEhFRXKK4REQUlyguERHFpbhERBSXKC4REcUliktERHEp
LhERxSV/mbDyh4iI4hLFJSKiuORXyEtERHGJ4hIRUVyiuEREFJfiUlwiorhkIMlLRERxieISEVFc
vQ/MPnz09iEiistsQsxIRURxGXDEtiQiA1pcBhqxTYmI4hLFJSKKyyAjiktEFJdBRmxTIqK4RHHZ
pkQUl0FGFJeIKC6DjNimRGQQiuvcuXPFlStXKh+LFi0qvn37Vrndzp07i/v37zd+P3XqVHHy5Mm2
53P27Nkez71+/brYsGFD22337NlTHvfTp0+9uhd79+4tPnz40NF7b926VRw5cqTH80ePHi2eP3/e
q+O/f/++PP+/je3bt3d8XxSXiOL64+Jat25drbyWLFlSG4CXL1/e9Nz8+fMb+0FiFy5c6LHd7du3
i5UrVxafP39uep7fOY9OePXqVbFixYri58+fXd8Lzm3Lli09nv/x40eP565fv14pWY797t274sSJ
Ez2uoxUPHjwopkyZUu73V8AAY/LkyZWv8Vn8999/xbBhw4rZs2cXT548aXr96tWrxaRJk8oBhOIS
UVwDQlwfP36sfI1gV5f5sM3Xr1/LoPjo0aNi9+7djde3bt3alI0Fq1evLoP9mzdvSvEcPny4lAn7
WLBgQfnz5cuXy+1biWnTpk3FxYsX22ZMuYg5ThwzHmvWrCmWLVtWyotMLp7neshE+Hn9+vUNiSEu
3ouE792719FnwPVOmDChlNevgPNhQFD1WT98+LCYM2dOKSXu6fnz54upU6f2eN+dO3fK5zvJZhWX
iOL6azMugm2ekTA6J8jBgQMHShHwQF7Pnj0rA+TatWsrs50I3HPnzi3FggTgy5cvjVLh9+/fK7fP
s7t2GVpa4swl9/bt2x4ZY8Dx4dKlS6VEg5cvX5bXMGvWrPJfRLZ48eLy3NuBVA4dOlT7+Zw5c6aY
OHFiMWTIkGLo0KHFjRs3uvqMkT5yrPqsETOfTydQGt2xY4fiElFcf5+4COohp6VLl5aBva5UmGYk
BGlG5QRCSmWU3cg6YpS+bdu2YtWqVWUpMYXMbMaMGcW+ffvKOZ5jx441shdAeJs3b26Io5WUmIuZ
N29emXV1OteFgFKRkXlVzV9BSJxrIeviZ+bGXrx4Ud4D7lc3YmEbhFQ3h8Tnw/1FpsC+kVf6erv/
qZ1BQN1njRCfPn3a0blyj8aNG6e4RBTX35lxIQiExQg7REUp79q1a03yQk7M6QSppFIZEKA3btxY
LFy4sAzyOWRiBO90cUKIi+MgIkpZ7cSFNJELwbrTTILyJFlNgFzr5nM4JySCkNk/WSL3Ja512rRp
bcuUKci+VaDntZBWX8VQtR0SvHnzZjm/Nnz48PLaWwk/labiElFcf5W4gACcBmECNPKIBQQEfESU
Q9krZMb7CbyIDBmQbbEakXkqJBilNMS2a9euUgC8n9JbiAuZPX78uMzumDurExdSo0wY818sNOik
VBfnHBkbpbs6OCdWDTKPR8bFdtwXjs1xuTZWT3a6OITt+AyiBNnJ59Of4uI5slk+S86Zc+c+V8Fn
xwIOxSWiuP5qceUZF5CdEOQo7eULECibMUd1/Pjxch6IQMi/BD2yMx4EabKigwcPNubHEAJlNvbJ
fFg8x+g/FnZQfuR86sTFsdMy3enTpxslxnYgI96PJFuVzjgnzp8shWsIofMc5832nEOU5zoBwXLs
3oirmz/qWPX8yJEjm6TJ51onp/3795dlS8UlorgGVMZFmY/sBwGxmi6H11p9j4lMpWoOiHmsPDtC
EogvynD8y/6rxIVAqySFFFgp1wksAKm6pvycKA8iWLJIrifExWIUXkPG7RaQ5Oc+duzYHsvQf0fG
lX+lAXFRMsxhFeiIESM6mg9TXCKK64+Ii5IcmQ4ZBIsXKOux6IESIAKhREjQrgMRIQz+JWtCVvzc
CkqEZDEsjmCZdiwtT6ma46IEyfxZFaymGz16dJkBtoL5KkqgLAxBynWLJeKcyKjyjCuVFZlJp4se
gIx2/PjxPb7H9avFRTbMA2Hx4PqRfQrnxCKOThedKC4RxfXbxUUAYzk4pbl0IQUBGgmRbRDY+V8i
EBhii+968d0mloHnXzCO+ZOZM2f2WLHHtqwqRJKIJpVECrIgeKbiQlqUCFvNKZEFIS+WhecrGu/e
vVtKK11gQsmP7zYhH+4B0o4vE8c5cR6xoIP7wvL3VFR8j4tg3+mXdkP2zP39TnEBsiLjo0TINeeL
ZxB51YIaxSWiuP6qjKsK5pfyjIAgn47ECfJ1Cw0A8dX9jxs5lOJSkCXbxvfEkEKnWQD/o0ZkUYiS
0hfn2koslPDI5GLODUJWZITIif8FhP9VAgHm8Hpv/gePAd/oFZeI4jLI/N2kYhPblIjiMsiI4hIR
xWWQEduUiCguEduUiOIyyIjiEhHFZZAR25SIKC4R25SI4jLIiOISEcVlkBHblIgoLhHblIjiMsiI
4hIRxWWQEduUiCguEduUiOIyyIjiEhHFZZAR25SIDAJxGWjEtiQiA05cBhyxDYnIgBNXBB4fPnr7
EJHBwf8HHNBYGk/CVzkAAAAASUVORK5CYII=
</FILE>
</FIGURE>
<FIGURE FILENAME="Funnel plot.png" FILE_TYPE="PNG" ID="FIG-05" MODIFIED="2022-03-03 21:11:04 +0800" MODIFIED_BY="[Empty name]" NO="5" REF_ID="CMP-001.01" SETTINGS="DISTINGUISH_SUBGROUPS:YES;SHOW_CI_LINES:YES;SHOW_EFFECT_ESTIMATE:YES;SHOW_STUDY_NAMES:NO;SHOW_AUTOGENERATED_NUM_FOR_STUDY_NAMES:NO;" SHORT_VERSION_FIGURE="YES" TYPE="FUNNEL_PLOT">
<CAPTION>
<P>Funnel plot of comparison: 1 NLR&#19982;aSAH, outcome: 1.1 NLR&#19982;aSAH&#39044;&#21518;&#30456;&#20851;&#24615;.</P>
</CAPTION>
<FILE>iVBORw0KGgoAAAANSUhEUgAAAlgAAAGsCAMAAAA2Uyl8AAADAFBMVEUAAADAAAAAwAAAAMDg4ADA
AMAAwMD/gADAwMD/gICA/4CAgP/g4OBAAAAAQAAAAECAgID///8AAAALCwsWFhYhISEsLCw3NzdC
QkJNTU1YWFhjY2Nubm55eXmEhISPj4+ampqlpaWwsLC7u7vGxsbR0dHc3Nzn5+cAAAAAADMAAGYA
AJkAAMwAAP8AMwAAMzMAM2YAM5kAM8wAM/8AZgAAZjMAZmYAZpkAZswAZv8AmQAAmTMAmWYAmZkA
mcwAmf8AzAAAzDMAzGYAzJkAzMwAzP8A/wAA/zMA/2YA/5kA/8wA//8zAAAzADMzAGYzAJkzAMwz
AP8zMwAzMzMzM2YzM5kzM8wzM/8zZgAzZjMzZmYzZpkzZswzZv8zmQAzmTMzmWYzmZkzmcwzmf8z
zAAzzDMzzGYzzJkzzMwzzP8z/wAz/zMz/2Yz/5kz/8wz//9mAABmADNmAGZmAJlmAMxmAP9mMwBm
MzNmM2ZmM5lmM8xmM/9mZgBmZjNmZmZmZplmZsxmZv9mmQBmmTNmmWZmmZlmmcxmmf9mzABmzDNm
zGZmzJlmzMxmzP9m/wBm/zNm/2Zm/5lm/8xm//+ZAACZADOZAGaZAJmZAMyZAP+ZMwCZMzOZM2aZ
M5mZM8yZM/+ZZgCZZjOZZmaZZpmZZsyZZv+ZmQCZmTOZmWaZmZmZmcyZmf+ZzACZzDOZzGaZzJmZ
zMyZzP+Z/wCZ/zOZ/2aZ/5mZ/8yZ///MAADMADPMAGbMAJnMAMzMAP/MMwDMMzPMM2bMM5nMM8zM
M//MZgDMZjPMZmbMZpnMZszMZv/MmQDMmTPMmWbMmZnMmczMmf/MzADMzDPMzGbMzJnMzMzMzP/M
/wDM/zPM/2bM/5nM/8zM////AAD/ADP/AGb/AJn/AMz/AP//MwD/MzP/M2b/M5n/M8z/M///ZgD/
ZjP/Zmb/Zpn/Zsz/Zv//mQD/mTP/mWb/mZn/mcz/mf//zAD/zDP/zGb/zJn/zMz/zP///wD//zP/
/2b//5n//8z///9BjlLGAAAeMklEQVR42u2dC3yT9bnHn7S5vb0ked+mIBSRS8fEG4f7xbVTJs7L
B0EFP3NuO+LZ8ezoOQLbVPRMcRNlRYuyeQOmOC5OBY8t6kfwgtoUWzoYZxNFseXeFmj7pmla3qRJ
mvO+uTXNpc3tHZf394U2b9IkTf/55vk//yfP+0bFEgCZJwtDACAWgFgAYgGQcdSJXtEqfrH+E98G
WVkrG3Ud/zVY6r2ieJkVCwSIFdcrNvCNDb8gEtZ/ue9nrP9aLMzCVJgCVqvVfxIIUX6nrBhYRKwk
YCMiWCg+Sf/7ux1CFsSK6waF5U5snCtEJmUEoSBWAtEqPMdK5AYIVMixElkUJs15m2vxEEfu5D3S
PJ9L53ukWq1eDXMGQMXGsYSNIU54HcufsvdWrdjABaFLAuWG4BXPn2jldXRou4/P4jnYk6xY1gTy
o+jqaByBzjOx+JwjF5H4n+g0zMpUuSFuCcFK4WEqMtKdVwHLS+oHvvPdxa81Z8GrlMWyhi8JYy0T
I7bjXO28yrj+RhPfzqEptx28Q2CIihqhUApisYSSQQTN7TT5wI8djqfWU8W9vBi/QIanQmXCZ2mz
6uePcxy/lD1ReLCHU2FI5C43KANOOEJ/8hbpL5t3NbXoONqPIYlDNhPjQgfj/wpugxDlG7quGZ5j
7tT+d6XFTTTKjiFJQizG6nCwBLFizYW/zt48p+B/aOGVKuNpIniVlFjEMAxBrFg4ivar1t1T+GT5
0WdnfYvhiI9qoEUfVoXhuISLvyYKfH1djFIWkvfMoDE0GQyGN3p8p52XVxdhSJKaCiMSedCXdadX
Utu8MTe17vTY21ZgPDAVZjCJz/GdjG6gbA1GIwYokKZEm8+rIzpOS/AKYmUw0BOZ3/nunTeObcBY
IHnPIBuI3nHnP3TX/RgKJO+Z5Ks2yp/0+1E1f/kKMR8RK4P8nWjad460Tx+FoYBYmaSQaCRzUYPz
LQwFxMokPxeXPTXjL/vGS1SN0Yi5vEEdKwVOTAysBkc30KKXMB5I3jOEyymJdWTJ0yeztZ9kZWNA
ELEyQt3FY72q/WOlf17VYVRIIRZA8g4gFgAQK7OgHwtiyQL2K4RY8qx9MAQQSw6wXyHEkoWx/fzM
BbFAqvRzTJDqi6ohFsg0lhcL6gs+hFggsxyevIDJGjnccVixI4A3odOiKPY+9ua7r2+vn3fJl78Z
/CwiFkiBOHWs16hlyx2jp/5Gj6kQpEScOtaFtEk/peHOW/dDLJASccy5iN6u6Bzd+e93QSyQEnHq
WB/Ta7flNeSNuAFigZSIU8e6neYRjaYpnyl3ZLAqlIG65Q+2z318XNt1tw2e94pCxwC7W8rArkdo
5IkL1B0lRA8qdlmD1uR0iHmc9xMT/f3wvn9fT4FYECtphjZhDJC8y/G67O+Hiv7wOUSstOgwxP+Z
y61W8J5hiFhpEbcfi68zDCrYaFRu1EK5IS3iHee9bZZr74KulvsuWbpPoccoRblBFhquHtOzsmvP
fdRdgKkQZI5rLhvdWFtau2jYZUptUMZUmBa9/Vh8WXjenn96ya5/OfLl4bc7161R5jFDELFSxJ+V
h/qxmrcLYT/b2N3YtYhKq0YObryllodYIGGqL/ftKuGvY9WRhTFUCOKpH+4nuqLcZ0qr6OArRUen
cRALJEYbn/cT708M1Obvx6q74pvJ+uKbVY4rgsFJ46munfh86Z7je6qVWstCjpU8rmVPnG61tna5
n+zYLOVYa907/7OmpmWpvak8eBXnPVnvVf5j4duzi3ZhVQgSxE57Vmfpb9XVEOd7D7qZfvnwa1V1
3/6KQnlW2ycHCq4qXaE+8EkbxAIJMpyEca20+LOv/Wctn9KCyjmll85dQBVBswo+Wn5y4ZGFJ5d/
pNQ6FqbC5OnpbpnRWTai0F4llZf5vYb1U8tKq0rLph97o2JtoOpQRtlPP/iKhsoIYkGsRHN3zcjF
efuftm1rUBfZqWxRyxstW0SzKp9zO7as7L3aCvvTCh4kTIXJM4gW9BguM9xy1F/HKrmK1lVUVn05
Zx3p+rwKFf35q4hYyXN37QPDnIX2Ay8KaoO0Kix3H5mxaPrvNt2WhbFCxEqj2rCdxteO5Y1//5Cq
/XUs2v3INzsdtx9XdmtfX9DolzSLHKEDMize6qs31E2xHDfOGMXXTcHoxBLLSsRGbkGsSOrmfn2x
yuv7HPuLez89oPnTuZgH44glKeTXqHcLYiUKz2EMBhQrXCiIBVKh3w5Sa/Ab5IpDUSPGIDmxfIGK
RcQaABznHeWGDNQZYmQSGJXkxEKciqZQiDYLx3lPTix4FbXoq8vT0HcMkSXQsRiZgVeFgeqVKJUv
aceqMIy23OBWVwJ9MIUtGLHwiMWygYydZf2bIEgD1TyQpZ89qIYS8OrI0cMYMSTvCTGTPE900ION
7oFjGzWNV01oojaFjxi6GxKip7vlkfGt7YV3e/vWZ6KO8+767dL206YJWcWzOssUPWKIWAkhJk3z
HYZLJ9wYcXlUHUuzbMywrVVbhi1bpvC3eCBWQoyj+T3fduivrY9c+0TlV6uHLdlYWrXkgtWHIRYY
kBvoFt2YImf+oojLI+tYTePvnvX8M1UTn7fNnKDsg/0hx0qEE7+yzi699XjD9Etf3lgR/oNRfXOs
woe3ra7/sqr0yJf1xjVjhpxW8JCh0S8Ruu8L9fY9uKq/Kx6eMHNL7eVU+kzpvB1/G4GpEPRLteOd
7tGBf1tO9HfNEXt3fHjvntJnFpsU7hUiVqZZsrTu+125nx30/FzZ44AcKy2i61gfPZ7l5a4s3Hcf
6lggdaLrWI7lV1fv3HF1uUPhdSxMhelFrFgdpEcGnRyh+JGBWGkR+zjvzUMwMhAr8xELIMdKF3gF
sQDEAhBL6TkWhgBiyQH2K4RY8iyqMQQQSw6wXyHEkgXsVwixZAF1LIgFIBaAWAoHdSyIJQuoY0Es
WYhTx8JhuSFWesSuY7mYNogFOdIhRh2Ld+VtNBcblB61sDNFWtijLmmb9eTHbvVlxxYv3bdCySOj
hhwZzrquza4s7cp9RTW8QNHjgKkww9SsHru4qrT2+WEPKzvPQs97WkT1vLs2vrelanEVDTt1+wal
fs44Ilb6RNaxePd/HeoSI9bUUd2H2t08xAIpBvyI85xaV5T7DFXp7tUW1as5iAVSI6qOpfFYqhbv
KX3++U8tlyh5JsSqMD3GRvXN2B5q2J1VNVF9/BdYFYKUie7Hatvu4Z4tvZ07sB2rQqwKM4m51VV7
89vTNOZWRCyQQVpJc8kxMb9StleIWOkR59gN+LhViJUeQ5swBpgK5XhdYggglhxgv0KIJQvYrxBi
yQL2K4RYAGIBiKVwsF8hxJIF7FcIsWQBdSyIJQuoY0EsWUAdKxGxrFZr7zaGJhFQx4pHWAep9HZz
8C1neAUwFYKzO2KFT4qsNRS3pG9onYkDPksnObECsIR+rP5BHSupqRAyJQrqWMnlWOLyEOl7IqCO
lZRYLMsirUoI1LESyLGkhJ3FPJgUyN3jJgnYmQL883IsACDWmQT9WBBLFlDHgljypKgYAoglB6hj
QSxZQB0LYslCrDqWC8MCsWSgekQ1BgGfTJFh2pYMXfT1Jypn2wqljwQq72kR0Y/F5wS3Tiv9CFmY
CtMiqo7leiBLf+sgFyn+yGuYCtPC0PdTmp4Tih5bUf7ij0srFX80ahyOOy32G/qcddJkT77jwA/x
QZiIWOkxqm/EatOMnF2uLxvV1aD4FyxyrLSIqGONowWjDjgMtxzFyECsTHIDXasbWejUncRQQKwM
4tpO39RcwRtrTpLii6SoY6VF3zrWIuczwc3FLyJ5R/KeOvnhyXvdfN50yjPmpMczxlSZlY2IhYiV
oYgFkGNlCPRjQSxZQD8WxJIFzIQQC0AsALGUvirEEEAsOcB+hRBLFrBfIcSSBdSxIJYsoI4FsWQB
dSyIBSAWgFgKB3UsiCULqGNBLFlAHQtiyQLqWBBLFlDHgliygDoWxAIQC0AshYM6FsSSBdSxIJYs
pF7HqnN51dZsI9VBLBBNynUs/oqDzs5TDScdV5ynx9LCntDp5Vip1htcHk/FHRP3bFq+W4+IBaJI
uY6lpn2bN1XtKr/pvE0SELHOCOpO/abluqqKhcf1EAtkDitzZVWp9G8npkIQI8dK9YZm2lPhLK2q
qEW5AcQg5TpWHm0qf6hq3+alyLFAJleF5JhUXH3R0X/dhlUhiEHqdSza/frOt44te4tQxwKZjFh1
U/qens9iWYnYyC2IBVJC3Tc2+TXq3QIgwzkWvAIZilh9MiufWNbAtAjLMp9jKVMscR6UpkIWOdYA
oB8ruakQMiW69sEQJJtjgUTAfoUQSxawX2HcWB5Vx/LVGlDHApkTK14eDwCmQgCxzgOwXyHEkgXU
sSCWPCkqhgBiyQHqWBBLFlDHgliygPegIRaAWABiKRzUsSCWLKCOBbFkAXUsiCULqGNBLFlAHQti
yQLqWBALQCwAsRQO6lgQSxZQx4JYsoA6FsSSBdSxIJYsoI4FsWQBdSyIBSAWgFgKB3UsiCULqGNB
LFlAHQtiyQLqWBBLFlDHgliygDoWxAIQC0AshYM6FsSSBdSxIJYsoI4FsWQBdSyIJQuoY0EsWUAd
C2IBiAUglsJBHQtiyQLqWBBLFlDHgliygDoWxJIF1LEgliygjgWxAMQCEEvhoI4FsWQBdSyIJQuo
Y0EsWUAdC2LJAupY8VCHbVuJ2Mgt0C+oYyUglpX1f4VvAYCpEJylU2EU1uA3RK84FGEuTEYsNpBj
sYQpsX9Qx0pKLORYiYI6FnIsWUAdC2LJAupYcWM52ydXD8yBYXUsTIkgXbEoXr4FAKZCALHOfdCP
BbFkAXUsiCVPioohgFhygDoWxJIF1LEglizgPWiIBSAWgFgKB3UsiCULqGNBLFlAHQtiyQLqWBBL
FlDHgliygDoWxAIQC0AshYM6FsSSBdSxIJYsoI4FsWQBdSyIJQuoY0EsWUAdC2IBiAUglsJBHQti
yQLqWBBLFlDHgliygDoWxJIF1LEgliygjgWxAMQCEEvhoI4FsWQBdSyIJQuoY0EsWUAdC2LJAupY
EEsWUMeCWABiAYilcFDHgliygDoWxJIF1LHiocYQpMN+g2L/9MAnxPk+3jnGZztDrLQYq9h6Q+hT
eNngOUyFGUTRXvk+Oxw5FkCOBc6tXCtWjoWIlRaoYxHLsjG8gljpgToWxcm1IFZaqBTtUn+fF44c
Ky2UW8dirWGZFXtOlxusZ+EjGavcMZFyq1DazkY9kqyz/Uk8u0E/Vjyy4BX4p4nVX1IGQELLmtgO
+dVC4AKJ51xJrArZsyp64ZGc1Y/k3F0VgnM/eQcAYoFzLnkHIMNiAZAe6rg5Ptt360zGsLC3pc6K
UHp2xPNQSYg9ex5G76NRx72ylQ3fsp7hhx54Ls+KytrZUd6zRo7NWfAwwh5N1rn0GkW8OneekQTF
OksyMRYP4lx5RlBuALIAsQDEAhALKJzY5YZAQ7OY8rPWM58n9j4aEGdszpKHEfZoUHkHmAoBxAIQ
CwCIBSAWgFgAQCwAsQDEAgBiAYgFIFY/8Hk67Q9y64JnZ87EyIF+SfBN6Nyp/2gVbvzcERSLdmDo
QAYillv8x+xw+EKVL1yZ9Ewd8cz1JvHczJk5OURendZAwSvMnMlpc11kydVqmTqMMsSKf7UJjCX8
Au+702fS8Om1/r1/2mxk+MF7uZOMvVd4IneqmmZNPXFk+vcxygokqtEvaqc531zZ8fmM6UtzP5kS
uvRQPU39eKq3Id93TuBosndCwzxH780mNszTdffQ0Be3cHHuGJxPsAPlWHH6NPlRjhlUI0jJlfjl
O7G4tN8LnSPfdnV3+BV2OgXj9+hzBkqd/0Rpk2i5gWtv2kse2knk8ovGizdVSSehOxK3VVRNVBe8
AhFz4v8+nnEaw44cKx76mRy3VZw3VdRs9l0wYh85aAWNHhG8hpb+Npr04v0VXuMPjcWko5x52W58
WCTEio99V5f2sbpPybrzLo0/N7u2xk3Ta4UsKUZJHN69vGuPjXJUdp3v/JrOXW1ku8yWV5uPUVYg
ieZYMdExB/N/uKsrxk/O6UIXz8GLtHOstMQSWK9Xk9MSSzlv9zk7RnXX1cMs+ZJ3C3Ol9UqmsN97
YxzO7q5YXpEzDa/aYmwlEW5ibCV3B5efLOZhilw5lne+5gD7THZqs4Jt3Dib7984WwpPrLY1sNX6
TfJPsGvWq+J3aXZ+dVZKetQxX2i24d0CuXKsPFenL0k3dp1KQS2bMXorcVp1TnP4aZJmTTvaQhP3
+E9T0JoRxD+YLz6pgRsy5FiW+ccCA8toOv7ZYolG2YeK3w+MMafyJxYOr9V05aboVd11fqOQZ8mT
Y117OviC/eBHse/I1CzfgzQ781tFu2J6VcgJJgsnCJZV4kRnkCY7U0Qe2FI7rbB0V4rx6vJ6/x8+
pT4szzKFDRonQKI0cqzuUNo87eXAE2oRBE788q4TB1c8VY0VBFPC4chlEsISHovUHuHSa/9DNMd8
vbbvu9s+s7p1jfs6Q16Z1/l/t0kMIq5tTHvJtuEXlCwUz9zJkYW3fhNxa83R4VX3xPZqpoi23/wq
GKe43jyLc2wVBEPgXM/rvVc3IBOLTzYTcYFDukAV8i2b91/h+KCVL7x8UZFbVUnUeLF9ja5yw2BV
e5w7deojtrId9Cf9ofLAhW8OOyRmb9quBqeLulq7cjdELSFXdOT+YXDv4rDGrRHWaTRWg0DMbXfd
8f56T5a1wEm0b8e6zY+yj2SH37RrekFBVWnVFfXTC071KY2YcwU6dOhQu8YRN15NEV4JnVlLbzeV
SReueeztP2vMqt+VUaH+g0rP9o8q9VYprPHLhE01a2FQmDYJrApdoY3e+egY7e4hTow8nHm4tuUW
78lkVl2a9vYrjP5Zq9D3Cd3ug9TSI+ZwB+lDT3SW9W2Hvil0rqiRZwXBWFckfezkpDnHjva0NzDi
epNTzTb3uN0bTeGfn5u7Z19taVVprXga9uewxgttvofrch6M+xi5+sG9MYgfvF2KXoXMqZ+yvPdd
m3jGXVnCZ79bwtNu6QpjWI3uRhiV3FSoNwW3Bv1bYNBH0FM0SUVOL/GWL1q6ua/dagOb1IK+5ZA4
pUgxJUc69zOOND8l8nI0pSc6ex9TJOVZARr/yvEM45lS+VfxzF8bf7n7LbqQ/kDkeaKdtjPqOe19
1xdiflUq5llhU69xUIMtcG/mrf0k5Vz95cG/iC+u9/UItTAaUhdZS3wLnTmS2IFT1wE7dbT0vgJB
ImLZHIH0ibdPDy4fLcb818miKSCupH5oFn3ldvRkJ7FyquOMI/WdYsA0k+85rhe//kx0pVQzi/RK
yq/EPCsYs4oa/KdzxFNPw1CaNI9UYvw0UwN5SqKDrZhfVYl51qtBW/JutlmDD5R3TOjvQXJfFPtj
lqt4m/8mrnXcZse9jGASc0uvRxD4IYLgrpQMzfcNUeE6OJREjpXNdmrXvlTuMj+h3xy4vH290zbe
sNFX8dzcoW/50wWCW0g0x+JnVW744DnnWn5ROWXVl48Uc6xGcQLM9lCTeKL2RMSrP0r51Qp7jn2F
/9Y1Qm6HO7f7gwUC6f78yaaWZ51PbftH92nnPpf98xdyntPlChF1rOnNp482uf39OsKRP+gtwVxo
TeAu47G2scguZlb8KycD2ZZtRsdneR9p7E+v19CHm10arpnR5L9xmjja+UeV+NtOXt1SBosSz7H4
U9pfTLXqT6/tDCW/7P202/mRb9vOqga7Peb4bQuBwrttXKn/fL7BZpvCs6aRx8SV/B0zSVwWZrmI
F3+5iqe6vn01rgOBuqjZqXMFcywNw2Tzk8QcS0VzDuV7+WO+B64izaWMfbstbEbmfXWGKt/aMHDx
ENuha42BWXvAdxI4QYxZfPG2YLklXxh8TBR0RKs4cCVSqBXzq9ZW4gXN+PvFc7UcA6liksSb0F4r
M9TfDLrqp8Pfn9Om8ibRacXvm02twWdr5g7xPh61mX67kLwmm7G97/20FURsCYFfa7nJSqatJQU8
P7qJpCd01UJp0X+4jyy96vSRqNCp0orG6e0DVtR5Rj24b3U0z6ouDCZ8bFPQJJ4VH7bpIOqoyRRI
Y2RIFiFv9BCPYLpejCLHuPdL+EGU1/8TFL5tHKG32fo8p8ucWsc9RNUztM6ICmdB5NbQHn8d68aV
YpDTV/OU38MMzxPvv4HEyz3F3H1hKTQXY0tKwjsO+cpQ9gH/VO6Lwdv63NSVVegOLSS8u0OX5+T+
Os8xGk4lH7HCX/J9Xv5GKdNyvfBYf83shQ1Mpt5uE3b7U/RCb2vzEPEXu6XzphYNGTpkaZ0Kv1PL
pCJvQ9h5LqsV0iQSsfoRS3Dq0kggFv3u0Wcx3soVK/aqUKJ52qKbnitP9RdVb9zyo7+fmbp028Jl
Ltep/1mBZ/tMrgrjimUp2vKXRUXeVKcz3YV333p8V+oPtFOb6i2bujTlelroWJLKi8LhDqGGLTKU
G6j5uDgPlugqUsxhPi57lBZvORONmI0O41ANaUbqhZR+uz4IXJEleReco3zPi+Xy1PKsWe9pA99S
jVh5qd2u2agJBNmD+qEpvPD00Vsgc+WG5oov/K/3ki8qQo1XRpcrdp9MdG/Wq91SYfWOazIVsixm
8euj0NlVgfuN0Y/VYw1O3kZHZn63WfzdbChwox8rQWKKZWHmBt+DKxnGBIfSS3v9fTLmgXqz6tZ9
KD0Td+o2x9ZkoH6sKC6dTHSjdHAR3mQx8cI2hvO9Sx6jH4sNBVjDBf5Tl4kL+T1AP1ZMWsU51VMf
Ehf9WKmLxR/X985/JTsrpOfFwll67MV5nGAgOnApo6+fNJRRLSCqLxEK1e8wRVnhu03sPep/J2je
7/uGLMHoe+Vf5zNA3/2GqGxLTbf2+r6//s3ON5e/KX3vfNNvhiB8aRHYrMFcbh3XU0L55l273c1S
gfRlC12fb+z7zlIotgQjl6b95KhgTN2xY8fenOQGiLOoGTa7WIr0hZyF61lk4VjfS413tZXArLjE
WhWWbazYGFoNCjfPXSmelD+2Lvc3Dz/u0DiJHqSy+0tuvmU911hGZeantG3vdtnDe/X4nz30Pd/G
+m3qd0KXusw61io9JYXdUqNf1tEyu9ZNzNEyyyvuPo9gs3bzx5u7K7Xiqf8h2te9/u67Vodw+mQx
qTtyTVn05vbKtqeJ63kjr7tL//JnWmfvb6Fg25+raVXwb3Q41mv1eb73pF3qI/29ady7FgxuZa92
DsrmP9soTqy6rSVCzjslAvOJ1NLwssaT+waOS5HUqpC5qiI4PVkqrvLdJJ8TeHt+vsCJmQ43ktbQ
pPnB3ixnZG/WluJ5gVf7j0NzocUQ6okauB8rMmi4pMONGHyZTjaTdYCvPDa56QU+Zj+WNdQ22qc3
ueWgvxes/36sWDwhCJ7XBV+QRT9WujkWDZl73J9ZWY4PG+LbsNcza/L32hned8gPgaTeLK3Um7Vt
aHZEbxb/ozuC2/O/8u9pz+Xe3BHsiRq4HysaYXYP9fiu57H0EHsrOS6YzsXsxxrkDHRx8Y7erM/X
C9bF0ID9WDFoILLN8z9G9GOlORVKiclz06TZULjh3hf8F5eV0aIPlr7kn3Pa9dqW8YZNvlT+46je
rGHMU8HNsic3fOsT42hvT9SA/Vg+usNzbK3XahScKkacjpiXmCXGb1dqnGspZj9W9hLHwkcfXNH2
gE0faJqXesFaXP5esAH7saKnwm88Gu6dDY0viJMe+rHSnQp9MatCIKFiLh98zQvctv8lt4UzuKTe
rF/QbueH/lDGqtx9erNO/P6h3ruZ+hf/wWjCeqIG6seKgZcb4qU8X9Swkff1yjGcxSjNQTH6sWiI
SW+z7Wc6jMEqltQLpuFZ06hjlEA/liNI8O9u5iye2dyXnhwX+rEyUCCValmfmlvvDT1l4jNiUjcX
BLOZfnqzFtKq8Miz8MXexLrA1xM1UD9WNKsWWubweZ0mMUTm6jyqg8WNRNKvj9WPFWuV29sLlkA/
VsRtufAeLPRjpVkg9cesycP48FV8z7G9Nv+rOLw3676I3qzqx7d0FPX+c2ztTW81/p4oP/H7saIR
Y00PvV8nmdzJZ6s4ceocqqLY/VjRaoT3giXQj0VR1QvvhWHBE/1Y6UasqHnD0Gb37x4c3ZtVV/OY
jAca5UccHs608MM1VuKJMx/gWHGDESOHTP1YkZg0vStM9GMlGLHSOj4WAMlPhQBkvI4FAMQCEAso
hugGXHyOBMgAKiwCAaZCALEAxAIAYgGIBSAWABALQCwAsQCAWABiAYgFAMQCEAtALAAywv8DQXpo
CNr/bUYAAAAASUVORK5CYII=
</FILE>
</FIGURE>
<FIGURE FILENAME="Funnel plot.png" FILE_TYPE="PNG" ID="FIG-06" MODIFIED="2022-03-08 21:17:48 +0800" MODIFIED_BY="[Empty name]" NO="6" REF_ID="CMP-001.02" SETTINGS="DISTINGUISH_SUBGROUPS:YES;SHOW_CI_LINES:YES;SHOW_EFFECT_ESTIMATE:YES;SHOW_STUDY_NAMES:NO;SHOW_AUTOGENERATED_NUM_FOR_STUDY_NAMES:NO;" SHORT_VERSION_FIGURE="YES" TYPE="FUNNEL_PLOT">
<CAPTION>
<P>Funnel plot of comparison: 1 NLR&#19982;aSAH, outcome: 1.2 NLR&#19982;DCI&#30456;&#20851;&#24615;.</P>
</CAPTION>
<FILE>iVBORw0KGgoAAAANSUhEUgAAAlgAAAGsCAMAAAA2Uyl8AAADAFBMVEUAAADAAAAAwAAAAMDg4ADA
AMAAwMD/gADAwMD/gICA/4CAgP/g4OBAAAAAQAAAAECAgID///8AAAALCwsWFhYhISEsLCw3NzdC
QkJNTU1YWFhjY2Nubm55eXmEhISPj4+ampqlpaWwsLC7u7vGxsbR0dHc3Nzn5+cAAAAAADMAAGYA
AJkAAMwAAP8AMwAAMzMAM2YAM5kAM8wAM/8AZgAAZjMAZmYAZpkAZswAZv8AmQAAmTMAmWYAmZkA
mcwAmf8AzAAAzDMAzGYAzJkAzMwAzP8A/wAA/zMA/2YA/5kA/8wA//8zAAAzADMzAGYzAJkzAMwz
AP8zMwAzMzMzM2YzM5kzM8wzM/8zZgAzZjMzZmYzZpkzZswzZv8zmQAzmTMzmWYzmZkzmcwzmf8z
zAAzzDMzzGYzzJkzzMwzzP8z/wAz/zMz/2Yz/5kz/8wz//9mAABmADNmAGZmAJlmAMxmAP9mMwBm
MzNmM2ZmM5lmM8xmM/9mZgBmZjNmZmZmZplmZsxmZv9mmQBmmTNmmWZmmZlmmcxmmf9mzABmzDNm
zGZmzJlmzMxmzP9m/wBm/zNm/2Zm/5lm/8xm//+ZAACZADOZAGaZAJmZAMyZAP+ZMwCZMzOZM2aZ
M5mZM8yZM/+ZZgCZZjOZZmaZZpmZZsyZZv+ZmQCZmTOZmWaZmZmZmcyZmf+ZzACZzDOZzGaZzJmZ
zMyZzP+Z/wCZ/zOZ/2aZ/5mZ/8yZ///MAADMADPMAGbMAJnMAMzMAP/MMwDMMzPMM2bMM5nMM8zM
M//MZgDMZjPMZmbMZpnMZszMZv/MmQDMmTPMmWbMmZnMmczMmf/MzADMzDPMzGbMzJnMzMzMzP/M
/wDM/zPM/2bM/5nM/8zM////AAD/ADP/AGb/AJn/AMz/AP//MwD/MzP/M2b/M5n/M8z/M///ZgD/
ZjP/Zmb/Zpn/Zsz/Zv//mQD/mTP/mWb/mZn/mcz/mf//zAD/zDP/zGb/zJn/zMz/zP///wD//zP/
/2b//5n//8z///9BjlLGAAAOs0lEQVR42u2dfWwbZx3HHzdOHCdtncdqxKBStbWVtkhAtA2ada8o
XccmUDVGiujKHwUhJJBgqNOkTjCGWgEJCKSJPyYBYkPQlSnZJLIXOo0NRNOuiTa6MCDVSFtWVJYt
210ubWcnXhfuxW+xc+45vqd1+nw+qe276zlzn3z2e3739TkXkQIgfJYxBIBYgFiAWAChEw26o2nf
pPfgLghTmrJsH28PKQo72ttMDhAQy9crmb2TxRtKkd529++kt5fELKbCRWCapveQLVGeUyYDS8Wq
AllSwfL1yflT6XmULMTydUMU9U7SZ4fSpkwgFGIFqFbFPVaQJ1Co6LGCHBRWDb0WYtWMWeQSlQqi
fpbIyj1Wth+X3p5uplDYUZZ07YiGWMXHegsdEcqSTeWb523BKMSqun+S8+dBuXBpMilYWhKRFSqW
WVKFwIfplYxBNRVL0h8Fo+MUY6DqqFA7JoqWxxiOqqZCjuj8yaTWTTIVUrFC505xN4NQrVjSNClU
lRna9+QeI79GwQo2FZZOi1DG5meabnu6iXFgKgyX1HhEPHClwUD40hA/zw7pOINUhvHajufEI51f
bcg17zHGhIoVAgNiu32/fXOuZHUwJIgVRsHauzVpP/ScHM5uIMdCrNqM8h72NvU4D8mdN2QYE8QK
IWOIDjkPE733J93158SdDArNe+2smBTO5JdZ/03Ps29sO/JGn7NE707FqqVgDfx2wJ77hvYMTq92
vj7esS+ym2GhYtXKWzu++KXDDeLXsdPu19sfO9bybO/xPgaGilUTj+7rEl3pkXwjv2Vno7hpzYCz
PM3oINbiM4bmDWLH54/k1rNZVr9zpEiOhViLpn/8jH3f02vkPPOyrHHHNHIsxFp0wer9lSPS1jWD
3nouy9r1M8YGsWpg+fqrXZGe3+uu5rOsq/cNMTgcFS6+YH3v8SvdBas3+p4oZFnil5GWl8mxEGux
pFff7y307Un/W4ihbcaptd7XhGE0MD5lcKJfIDKpq44Kkb0d3cCAINYFgQ9T0LwrgRwLsZRAjoVY
gFiAWJpD745YgFiAWJrD+ViIpQRyLMRSAjkWYgFiAWJpDjkWYgFiAWJpDjkWYimBHAuxlECOhViA
WIBYmkOOhViAWEsXq9Ny/liWvkPA5wrDoPRzhVZi/iMVCxZFh+2Q1WFXqI4Oi9FwiTIEITBmV6zE
WIJAi4oFiAWIpSvkWIgFiLWEcWOsjk7EgpooPR8rkUiMJhJjo16MNaHjkBCQhsHqU8K67rAQ9u26
ssRh3vXuqVhQBWNujJVwbuVJ1ue0vN49Yqlm6LEnj2h48Wh+a3IYzFT4fdz/PfHUlf8cpmLBIqiQ
YyXHI+IPgwZiQagY1+5sFPH1A4gFoTIwW7hGGGJBlfh+rtDYu9255M6W8QGdxTJNs2wJguD7ucL8
NcL6NRbLlFKaJUsQCL/TsArXCHtCt2uEFSXvTsZeyNndtdwK6ft5pkKfw8LZ+x7KLd3zMD1WHrtw
Se8OFsNIesC73v306vRghoqVW5m/AMBR4cXD6uy0Op07zcfB58MU1KlFMyoSo4lRKhZehdG8MwQV
KpaTMHhtlilMjgSroeMUY1BhKpS5e5yqkjE+TUHzDogFiKU3zISIpRw3xrI6b9Z8GPiUDlCx6hZy
LMRSAr/nHbGUwK/FQixALEAszSHHQixALEAszSHHQiwlkGMhlhLIsRALEAsQS3PIsRALEAsQS3PI
sRBLCeRYiKUEcizEAsQCxNIccizEAsQCxNIccizEUgI5FmIpgRwLsQCxALE0hxwLsQCxALE0hxwL
sZRAjoVYSiDHQixALEAszSHHQixALEAszSHHQiwlkGMhlhLIsRALEAsQS3PIsRALEAsQS3PIsRBL
CeRYiKUEcizEggsvlmmahWWGBmohWuSVLFyzHq+qghyrkljlmLk7yUBBGGKZ0nVKikINA6B5v9CQ
YwUTiypVJeRYASuWfXhI+14F5FjBeixJ0YLwxHIadpSCcIicTyM8A44KAbEAseB8kGMhlhLIsRBL
CeRYiAWIBYilOZyPhVgXlU7L6rScu0v/nxrlp30hSYjRxGiCigXBIMdCLCWQYyGWEsixEAsQCxBL
c8ixEOvi4sZYndZfL/1/KWeQAhWrbiHHQiwlkGMhlhLIsRALEAsQS3PIsRALEAsQS3PIsRBLCeRY
iKUEcizEAsQCxNIccizEAsQCxNIccizEUgI5FmIpgRwLsQCxALE0hxwLsQCxALE0hxwLsZRAjoVY
SiDHQixALEAszSHHQixALEAszSHHQiwlkGMhlhLIsRALEAsQS3PIsRALLgzF1ys0hZClSwC1iuVc
KsC7XEBhCQIxzVxYqWLNQ3qFy7tDssp0nGIMgollui5JQeUKxBgVK1jzbkppMjYQulhUKVAiFlQH
MyFiwQVv3qWXXtnduiTHghrhQphhQI7FVKgEzsdCLCVwPhZiAWIBYmkOvTtiAWIBYmkOnytELCWQ
YyGWEsixEAsQCxBLc8ixEAsQCxBLc8ixEEsJ5FiIpQRyLMRSSYYhQCwFtF8+xCAgVph4OdbdY/0M
BWKFztCe3+8ZYRiyNMTPs0M6ziAFI/bKs3fF/8g4ULHCw8mxXhw0xL29EwwGFSs81p4Wxj1f/5T4
zXXRpxgNKlZojAkxMHu1vbB1r8FoIFaIGL/78gb7oafpCGOBWCGyN7bFeUhu6WUsECs0VmZ6B5Pu
0vYnCElp3sPj3vWvegt9kZaXGQ7BrzEKh0xKXHVUZG/xRgYEscKB349Fj6UEzsdCLCVwPhZiAWIB
YmkOvTtiAWIBYmkOnytELCWQYyGWEsixEAsQCxBLc8ixEAsQCxBLc8ixEEsJ5FiIpQRyLMQCxALE
0hxyLMQCxALE0hxyLMRSAjlWGdGiZVMIWboEQRije68glvNheu8D9YUlgNorVhlm7g7JIEyxpKBy
BYKZMJhYkh4LVIhFjwW1QtwQBuRYiKUEcqwyin+jn9dZufNgocdiSgxSsejeK/VYMn+PTMBUCIh1
qcJMiFiAWIBYuh8VMgSIpQJyLMRSAp8rRCxALEAszSHHQixALEAszSHHQiwlkGMhlhLIsRALEAsQ
S3PIsRALEAsQS3PIsRBLCeRYiKUEcizEAsQCxNIccizEAsQCxNIccizEUgI5FmIpgRwLsQCxALE0
hxwLsQCxALE0hxwLsZRAjoVYSiDHQixALEAszSHHQixALEAszSHHQiwlkGMhlhLIscqIMgSwKLIX
SzXdFYlYEJJXuQvSy9waU2H4rNTSKyFNeiygx4Kl1mvRY6lC56vYy4U6LKbCcNA8x1qo10KsMBjT
06WFKhVTIdRsliysLOW4weSV1NMrkVIW2nZZ9kqW1fvQLQk4Hytgj4VXoEKsSk0ZQBAiCzvkqUXh
guA9VxVHhbKuqhevpK5fydI9KoSl37wDIBYsueYdIGSxAGoj6tvjy/lLF7OGFb0tVReltD7qeT4S
kvXzMgqvJuq7symLl8yL/NKzP8u6SNbqI94zS8emDl5G0atZtpT+H6VeLZ2fSECx6qQTk7yIpfIT
IW4AJSAWIBYgFmjOwnFD9oRmu+WX5sXvEwuvBnzGpk5eRtGrIXkHpkJALEAsAMQCxALEAkAsQCxA
LADEAsQCxKqAsTzWtKl1JLfa3c3IQUUCvgnd2vX3d1KfOZTOiSVeZOgghIr1vv0VfzHtliq3XLU1
x0eEEb+jzV7r7m5pEWIu1rRS5Hbo7k42tWbEgdampvgIo4xY/rtdEz9QvGHu6Y3dYs3Gw96nf961
xMpNz7R+IlHY4QetXVGxuWvijY23MMoaUnaiX9mH5ty5cvrQ9RsfbP3zhvzWE+Oi64WuuWMr3LVU
Unxy7ppjPenC06491hOb/UB85OGBpM83hksJeb4ey+c8TWNt+nrxUsppruyb+3Ag03Rjfk24y0Oz
xTscnEklbhSH4ih16VOmTdC4ITn1vyPinDgoRMYTzbCfGnEe8t/IXo6IISFGcjsIEZ949YXr32PY
6bH8aO5OJgfteTMi3lzlbrj8HyItfizWXZ7bo0n8bZ1otr9f+61eaVwvYqKlp+F9+zmAWD6cHj7b
9P2Rvwjz4Fcavd7stpfeFxsPp5Y5NcrhPy//6OwrlmiJnI7NOuu/ODP8rrA+ai0/vIJR1pCgPdaC
xOLHV3x6+GzJ1kxq3SRBl+49Vk1ipeTcXGPLZMnWzz72wEOxuVkGm+Z9scTTM7NnS70aeuzJPcYM
XmlOQ7xkQ9rdYHVd9nqX83XZ681VfsfYpl13vTbMyOpFOh6wYo2OJtyv0Wr/Cwf2/0TsGsww1BwV
hsvunY3iptvnGFnECpVHZ7bb912bDYYWsYKQkakiVw44Jzi0N8fiq5yHxjvy708bj/zJeWtwx8n+
hedJv+eBrmI1mtEr2lbl1u5w7r4bn4k9IMTbscyhG3N/0X/yjPu4q3d+yUolUhWfB/pOhY3WlEjI
dmdx1Tnnfv8xMblfiOYT4kTukMDo3eWdy7B1zUBRtWtbucaKV3oe6BI3zORDhpmiuOG9N3+eXuGU
ntYPnRCi+wui4eQ5Ef2h6Gs45+2wduLBPneh7zv9x3PFatXy47uzb0T7PQ+0iRsWwEi2rW04a09x
ByLvOOvj3uYb7Fv2IHBk29bsyVei51/eezrJb62xzOxG3+eBvlOhIduueGtqatKw+6zb97ubsu8+
H7Rv2RMYhrd9Lbd/ctdPvedtzSRyoZbv80AfsTqt7NfN3vqKt6esRtuutW8K0fVgt7AP7zYZIrPJ
lmNEZBv1TO/9hW/Qtc8T6Kap59sT0t3D73lwCRL8TWhj/bknbmnMrnTbE93y6FTi3Bkx12at/MA9
Fvz2zMNF+8/e91B+uX1WHP2w7/Ng6bPoN6GNxBUN1q2NxZuaU7EZu2Vrn2m8we3chnYPTq8ufKUH
JvK7Tlonjvk+D/SuWAAKKhaAkqNCAMQCxALEAghO+bV0+NwyhADX0gGmQkAsQCwAxALEAsQCQCxA
LEAsAMQCxALEAkAsQCxALIBw+D9EgsYwCuxgJwAAAABJRU5ErkJggg==
</FILE>
</FIGURE>
</FIGURES>
<FEEDBACK/>
<APPENDICES/>
<EXTENSIONS>
<EXTENSION ID="FLOW_3" NAME="FIGURE" REVMAN_VERSION="5.1.0" TYPE="FLOWCHART">
<ALIAS ALIAS_ID="3">
<FLOWCHARTBOX TEXT="&lt;p&gt;16 of studies included in quantitative synthesis (meta-analysis)&lt;/p&gt;" WIDTH="120">
<FLOWCHARTBOX TEXT="&lt;p&gt;16 of studies included in qualitative synthesis&lt;/p&gt;" WIDTH="120">
<FLOWCHARTBOX TEXT="&lt;p&gt;31 of full-text articles assessed for eligibility&lt;/p&gt;" WIDTH="120">
<FLOWCHARTBOX TEXT="&lt;p&gt;176 of records screened&lt;/p&gt;" WIDTH="120">
<FLOWCHARTBOX TEXT="&lt;p&gt;176 of records after duplicates removed&lt;/p&gt;">
<FLOWCHARTBOX TEXT="&lt;p&gt;285 of records identified through database searching (Pubmed=82; Embase=99; Cochrane Library=0; Web of Science=104)&lt;/p&gt;" WIDTH="144"/>
</FLOWCHARTBOX>
<OUT TEXT="&lt;p&gt;145 of records excluded after screening the titles and abstracts&lt;/p&gt;" WIDTH="124"/>
</FLOWCHARTBOX>
<OUT TEXT="&lt;p&gt;15 of full-text articles excluded, with reasons&lt;/p&gt;" WIDTH="120"/>
</FLOWCHARTBOX>
</FLOWCHARTBOX>
</FLOWCHARTBOX>
</ALIAS>
</EXTENSION>
<EXTENSION ID="FLOW_4" NAME="FIGURE" REVMAN_VERSION="5.1.0" TYPE="FLOWCHART">
<ALIAS ALIAS_ID="4">
<FLOWCHARTBOX TEXT="&lt;p&gt;&amp;#26368;&amp;#32456;&amp;#32435;&amp;#20837;&amp;#25991;&amp;#29486;&amp;#65288;n=16&amp;#65289;&lt;/p&gt;" WIDTH="140">
<FLOWCHARTBOX TEXT="&lt;p&gt;&amp;#21097;&amp;#20313;&amp;#25991;&amp;#29486;&amp;#22797;&amp;#31579;&amp;#65288;n=31&amp;#65289;&lt;/p&gt;" WIDTH="140">
<FLOWCHARTBOX TEXT="&lt;p&gt;&amp;#21097;&amp;#20313;&amp;#25991;&amp;#29486;&amp;#21021;&amp;#31579;&amp;#65288;n=176&amp;#65289;&lt;/p&gt;" WIDTH="145">
<FLOWCHARTBOX TEXT="&lt;p&gt;&amp;#21435;&amp;#37325;&amp;#21518;&amp;#21097;&amp;#20313;&amp;#25991;&amp;#29486;&amp;#25968;&amp;#37327;&amp;#65288;n=176&amp;#65289;&lt;/p&gt;" WIDTH="191">
<FLOWCHARTBOX TEXT="&lt;p&gt;&amp;#36890;&amp;#36807;&amp;#25968;&amp;#25454;&amp;#24211;&amp;#26816;&amp;#32034;&amp;#33719;&amp;#24471;&amp;#25991;&amp;#29486;&amp;#65288;n=285&amp;#65289;&lt;/p&gt;&lt;p&gt;Pubmed&amp;#65288;n=82&amp;#65289;&amp;#65307;&lt;/p&gt;&lt;p&gt;Embase &amp;#65288;n=99&amp;#65289;&amp;#65307;&lt;/p&gt;&lt;p&gt;Cochrane library&amp;#65288;n=0&amp;#65289;&amp;#65307;&lt;/p&gt;&lt;p&gt;Web of Science&amp;#65288;n=104&amp;#65289;&amp;#65307;&lt;/p&gt;" WIDTH="220"/>
</FLOWCHARTBOX>
<OUT TEXT="&lt;p&gt;&amp;#38405;&amp;#35835;&amp;#26631;&amp;#39064;&amp;#21450;&amp;#25688;&amp;#35201;&amp;#21518;&lt;/p&gt;&lt;p&gt;&amp;#25490;&amp;#38500;&amp;#19981;&amp;#31526;&amp;#21512;&amp;#25991;&amp;#29486;&amp;#65288;n=145&amp;#65289;&lt;/p&gt;" WIDTH="159"/>
</FLOWCHARTBOX>
<OUT TEXT="&lt;p&gt;&amp;#38405;&amp;#35835;&amp;#20840;&amp;#25991;&amp;#24182;&amp;#26681;&amp;#25454;&lt;/p&gt;&lt;p&gt;&amp;#25490;&amp;#38500;&amp;#26631;&amp;#20934;&amp;#25490;&amp;#38500;&amp;#25991;&amp;#29486;&amp;#65288;n=15&amp;#65289;&lt;/p&gt;" WIDTH="169"/>
</FLOWCHARTBOX>
</FLOWCHARTBOX>
</ALIAS>
</EXTENSION>
</EXTENSIONS>
</COCHRANE_REVIEW>
