# Supplementary material for: Neutrophil to lymphocyte ratio predicting poor outcome after aneurysmal subarachnoid hemorrhage: A retrospective study and updated meta-analysis
Source: Front Immunol. 2022 Aug 9;13:962760. doi: 10.3389/fimmu.2022.962760 (PMC9398491; doi:10.3389/fimmu.2022.962760)
Supplement: Supplementary file 1 [file DataSheet_1.zip › data/NLR2.rm5]

<?xml version="1.0" encoding="ISO-8859-1" standalone="no"?>
<COCHRANE_REVIEW DESCRIPTION="" DOI="" GROUP_ID="" ID="306622030315172724" MERGED_FROM="" MODIFIED="2022-03-18 14:13:37 +0800" MODIFIED_BY="[Empty name]" REVIEW_NO="" REVMAN_SUB_VERSION="5.4.1" REVMAN_VERSION="5" SPLIT_FROM="" STAGE="R" STATUS="A" SUBTYPE="Prognosis" TAGS="" TYPE="FLEXIBLE" VERSION_NO="0.0">
<COVER_SHEET MODIFIED="2022-03-03 15:17:27 +0800" MODIFIED_BY="[Empty name]">
<TITLE MODIFIED="2022-03-03 15:17:27 +0800" MODIFIED_BY="[Empty name]">NLR3</TITLE>
<CONTACT>
<PERSON ID="????" ROLE="UNKNOWN">
<PREFIX/>
<FIRST_NAME/>
<MIDDLE_INITIALS/>
<LAST_NAME/>
<SUFFIX/>
<POSITION/>
<EMAIL_1/>
<EMAIL_2/>
<URL/>
<MOBILE_PHONE/>
<ADDRESS>
<DEPARTMENT/>
<ORGANISATION/>
<ADDRESS_1/>
<ADDRESS_2/>
<CITY/>
<ZIP/>
<REGION/>
<COUNTRY CODE="NONE">Other</COUNTRY>
<PHONE_1/>
<PHONE_2/>
<FAX_1/>
<FAX_2/>
</ADDRESS>
<FOOTNOTE/>
</PERSON>
</CONTACT>
<CREATORS>
<PERSON ID="????" ROLE="AUTHOR">
<PREFIX/>
<FIRST_NAME/>
<MIDDLE_INITIALS/>
<LAST_NAME/>
<SUFFIX/>
<POSITION/>
<EMAIL_1/>
<EMAIL_2/>
<URL/>
<MOBILE_PHONE/>
<ADDRESS>
<DEPARTMENT/>
<ORGANISATION/>
<ADDRESS_1/>
<ADDRESS_2/>
<CITY/>
<ZIP/>
<REGION/>
<COUNTRY CODE="NONE">Other</COUNTRY>
<PHONE_1/>
<PHONE_2/>
<FAX_1/>
<FAX_2/>
</ADDRESS>
<FOOTNOTE/>
</PERSON>
</CREATORS>
<DATES>
<UP_TO_DATE>
<DATE DAY="" MONTH="" YEAR=""/>
</UP_TO_DATE>
<LAST_SEARCH>
<DATE DAY="" MONTH="" YEAR=""/>
</LAST_SEARCH>
<NEXT_STAGE>
<DATE DAY="" MONTH="" YEAR=""/>
</NEXT_STAGE>
<PROTOCOL_PUBLISHED ISSUE="" YEAR=""/>
<REVIEW_PUBLISHED ISSUE="" YEAR=""/>
<LAST_CITATION_ISSUE ISSUE="" YEAR=""/>
</DATES>
<WHATS_NEW/>
<HISTORY/>
<SOURCES_OF_SUPPORT>
<INTERNAL_SOURCES/>
<EXTERNAL_SOURCES/>
</SOURCES_OF_SUPPORT>
<MESH_TERMS VERIFIED="NO"/>
<KEYWORDS/>
</COVER_SHEET>
<MAIN_TEXT>
<SUMMARY>
<TITLE>[Summary title]</TITLE>
<SUMMARY_BODY>
<P>[Summary text]</P>
</SUMMARY_BODY>
</SUMMARY>
<ABSTRACT>
<ABS_BACKGROUND/>
<ABS_OBJECTIVES/>
<ABS_SEARCH_STRATEGY/>
<ABS_SELECTION_CRITERIA/>
<ABS_DATA_COLLECTION/>
<ABS_RESULTS/>
<ABS_CONCLUSIONS/>
</ABSTRACT>
<BODY>
<BACKGROUND>
<P/>
</BACKGROUND>
<OBJECTIVES>
<P/>
</OBJECTIVES>
<METHODS>
<P/>
<SUBSECTION>
<HEADING FIXED="YES" LEVEL="2">Criteria for considering studies for this review</HEADING>
<P/>
</SUBSECTION>
<SUBSECTION>
<HEADING FIXED="YES" LEVEL="2">Search methods for identification of studies</HEADING>
<P/>
</SUBSECTION>
<SUBSECTION>
<HEADING FIXED="YES" LEVEL="2">Data collection and analysis</HEADING>
<P/>
</SUBSECTION>
</METHODS>
<RESULTS>
<P/>
</RESULTS>
<DISCUSSION>
<P/>
</DISCUSSION>
<CONCLUSIONS>
<P/>
<SUBSECTION FORMATTING_OPTIONS="SECTION_TEXT">
<HEADING FIXED="YES" LEVEL="2">Implications for practice</HEADING>
<P/>
</SUBSECTION>
<SUBSECTION FORMATTING_OPTIONS="SECTION_TEXT">
<HEADING FIXED="YES" LEVEL="2">Implications for research</HEADING>
<P/>
</SUBSECTION>
</CONCLUSIONS>
</BODY>
<ACKNOWLEDGEMENTS/>
<CONFLICT_OF_INTEREST/>
<CONTRIBUTIONS/>
<PRO_REV_DIFF/>
<PUBLIC_NOTES/>
</MAIN_TEXT>
<STUDIES_AND_REFERENCES MODIFIED="2022-03-03 20:59:02 +0800" MODIFIED_BY="[Empty name]">
<STUDIES MODIFIED="2022-03-03 20:59:02 +0800" MODIFIED_BY="[Empty name]">
<INCLUDED_STUDIES MODIFIED="2022-03-03 20:59:02 +0800" MODIFIED_BY="[Empty name]">
<STUDY DATA_SOURCE="PUB" ID="STD-Al_x002d_Mufti-2017" MODIFIED="2022-03-03 20:58:38 +0800" MODIFIED_BY="[Empty name]" NAME="Al-Mufti 2017" YEAR="2017">
<REFERENCE PRIMARY="NO" TYPE="JOURNAL_ARTICLE">
<IDENTIFIERS/>
</REFERENCE>
<IDENTIFIERS/>
</STUDY>
<STUDY DATA_SOURCE="PUB" ID="STD-Al_x002d_Mufti-2019" MODIFIED="2022-03-03 20:53:18 +0800" MODIFIED_BY="[Empty name]" NAME="Al-Mufti 2019" YEAR="2019">
<REFERENCE PRIMARY="NO" TYPE="JOURNAL_ARTICLE">
<IDENTIFIERS/>
</REFERENCE>
<IDENTIFIERS/>
</STUDY>
<STUDY DATA_SOURCE="PUB" ID="STD-Chang-2021" MODIFIED="2022-03-03 20:57:51 +0800" MODIFIED_BY="[Empty name]" NAME="Chang 2021" YEAR="2021">
<REFERENCE PRIMARY="NO" TYPE="JOURNAL_ARTICLE">
<IDENTIFIERS/>
</REFERENCE>
<IDENTIFIERS/>
</STUDY>
<STUDY DATA_SOURCE="PUB" ID="STD-Chen-2020" MODIFIED="2022-03-03 20:56:38 +0800" MODIFIED_BY="[Empty name]" NAME="Chen 2020" YEAR="2020">
<REFERENCE PRIMARY="NO" TYPE="JOURNAL_ARTICLE">
<IDENTIFIERS/>
</REFERENCE>
<IDENTIFIERS/>
</STUDY>
<STUDY DATA_SOURCE="PUB" ID="STD-Geraghty-2021" MODIFIED="2022-03-03 20:59:02 +0800" MODIFIED_BY="[Empty name]" NAME="Geraghty 2021" YEAR="2021">
<REFERENCE PRIMARY="NO" TYPE="JOURNAL_ARTICLE">
<IDENTIFIERS/>
</REFERENCE>
<IDENTIFIERS/>
</STUDY>
<STUDY DATA_SOURCE="PUB" ID="STD-Giede_x002d_Jeppe-2019" MODIFIED="2022-03-03 20:53:06 +0800" MODIFIED_BY="[Empty name]" NAME="Giede-Jeppe 2019" YEAR="2019">
<REFERENCE PRIMARY="NO" TYPE="JOURNAL_ARTICLE">
<IDENTIFIERS/>
</REFERENCE>
<IDENTIFIERS/>
</STUDY>
<STUDY DATA_SOURCE="PUB" ID="STD-Groza-2016" MODIFIED="2022-03-03 20:58:28 +0800" MODIFIED_BY="[Empty name]" NAME="Groza 2016" YEAR="2016">
<REFERENCE PRIMARY="NO" TYPE="JOURNAL_ARTICLE">
<IDENTIFIERS/>
</REFERENCE>
<IDENTIFIERS/>
</STUDY>
<STUDY DATA_SOURCE="PUB" ID="STD-Hu-2021" MODIFIED="2022-03-03 20:58:16 +0800" MODIFIED_BY="[Empty name]" NAME="Hu 2021" YEAR="2021">
<REFERENCE PRIMARY="NO" TYPE="JOURNAL_ARTICLE">
<IDENTIFIERS/>
</REFERENCE>
<IDENTIFIERS/>
</STUDY>
<STUDY DATA_SOURCE="PUB" ID="STD-Ignacio-2022" MODIFIED="2022-03-03 20:58:06 +0800" MODIFIED_BY="[Empty name]" NAME="Ignacio 2022" YEAR="2022">
<REFERENCE PRIMARY="NO" TYPE="JOURNAL_ARTICLE">
<IDENTIFIERS/>
</REFERENCE>
<IDENTIFIERS/>
</STUDY>
<STUDY DATA_SOURCE="PUB" ID="STD-Lai-2020" MODIFIED="2022-03-03 20:56:49 +0800" MODIFIED_BY="[Empty name]" NAME="Lai 2020" YEAR="2020">
<REFERENCE PRIMARY="NO" TYPE="JOURNAL_ARTICLE">
<IDENTIFIERS/>
</REFERENCE>
<IDENTIFIERS/>
</STUDY>
<STUDY DATA_SOURCE="PUB" ID="STD-Tao-2017" MODIFIED="2022-03-03 20:52:51 +0800" MODIFIED_BY="[Empty name]" NAME="Tao 2017" YEAR="2017">
<REFERENCE PRIMARY="NO" TYPE="JOURNAL_ARTICLE">
<IDENTIFIERS/>
</REFERENCE>
<IDENTIFIERS/>
</STUDY>
<STUDY DATA_SOURCE="PUB" ID="STD-Wu-2019" MODIFIED="2022-03-03 20:58:48 +0800" MODIFIED_BY="[Empty name]" NAME="Wu 2019" YEAR="2019">
<REFERENCE PRIMARY="NO" TYPE="JOURNAL_ARTICLE">
<IDENTIFIERS/>
</REFERENCE>
<IDENTIFIERS/>
</STUDY>
<STUDY DATA_SOURCE="PUB" ID="STD-Yi-2020" MODIFIED="2022-03-03 20:57:00 +0800" MODIFIED_BY="[Empty name]" NAME="Yi 2020" YEAR="2020">
<REFERENCE PRIMARY="NO" TYPE="JOURNAL_ARTICLE">
<IDENTIFIERS/>
</REFERENCE>
<IDENTIFIERS/>
</STUDY>
<STUDY DATA_SOURCE="PUB" ID="STD-Yun-2021" MODIFIED="2022-03-03 20:57:26 +0800" MODIFIED_BY="[Empty name]" NAME="Yun 2021" YEAR="2021">
<REFERENCE PRIMARY="NO" TYPE="JOURNAL_ARTICLE">
<IDENTIFIERS/>
</REFERENCE>
<IDENTIFIERS/>
</STUDY>
<STUDY DATA_SOURCE="PUB" ID="STD-Zhang-2020" MODIFIED="2022-03-03 20:57:11 +0800" MODIFIED_BY="[Empty name]" NAME="Zhang 2020" YEAR="2020">
<REFERENCE PRIMARY="NO" TYPE="JOURNAL_ARTICLE">
<IDENTIFIERS/>
</REFERENCE>
<IDENTIFIERS/>
</STUDY>
<STUDY DATA_SOURCE="PUB" ID="STD-Zhang-2021" MODIFIED="2022-03-03 20:57:38 +0800" MODIFIED_BY="[Empty name]" NAME="Zhang 2021" YEAR="2021">
<REFERENCE PRIMARY="NO" TYPE="JOURNAL_ARTICLE">
<IDENTIFIERS/>
</REFERENCE>
<IDENTIFIERS/>
</STUDY>
</INCLUDED_STUDIES>
<EXCLUDED_STUDIES/>
<AWAITING_STUDIES/>
<ONGOING_STUDIES/>
</STUDIES>
<OTHER_REFERENCES>
<ADDITIONAL_REFERENCES/>
<OTHER_VERSIONS_REFERENCES/>
<PENDING_REFERENCES/>
</OTHER_REFERENCES>
</STUDIES_AND_REFERENCES>
<CHARACTERISTICS_OF_STUDIES MODIFIED="2022-03-03 20:59:02 +0800" MODIFIED_BY="[Empty name]">
<CHARACTERISTICS_OF_INCLUDED_STUDIES MODIFIED="2022-03-03 20:59:02 +0800" MODIFIED_BY="[Empty name]" SORT_BY="STUDY" USER_DEF_1_ENABLED="NO" USER_DEF_2_ENABLED="NO" USER_DEF_3_ENABLED="NO" USER_DEF_4_ENABLED="NO" USER_DEF_5_ENABLED="NO" USER_DEF_6_ENABLED="NO" USER_DEF_7_ENABLED="NO" USER_DEF_8_ENABLED="NO">
<INCLUDED_CHAR STUDY_ID="STD-Al_x002d_Mufti-2017">
<CHAR_NOTES/>
</INCLUDED_CHAR>
<INCLUDED_CHAR STUDY_ID="STD-Al_x002d_Mufti-2019">
<CHAR_NOTES/>
</INCLUDED_CHAR>
<INCLUDED_CHAR STUDY_ID="STD-Chang-2021">
<CHAR_NOTES/>
</INCLUDED_CHAR>
<INCLUDED_CHAR STUDY_ID="STD-Chen-2020">
<CHAR_NOTES/>
</INCLUDED_CHAR>
<INCLUDED_CHAR STUDY_ID="STD-Geraghty-2021">
<CHAR_NOTES/>
</INCLUDED_CHAR>
<INCLUDED_CHAR STUDY_ID="STD-Giede_x002d_Jeppe-2019">
<CHAR_NOTES/>
</INCLUDED_CHAR>
<INCLUDED_CHAR STUDY_ID="STD-Groza-2016">
<CHAR_NOTES/>
</INCLUDED_CHAR>
<INCLUDED_CHAR STUDY_ID="STD-Hu-2021">
<CHAR_NOTES/>
</INCLUDED_CHAR>
<INCLUDED_CHAR STUDY_ID="STD-Ignacio-2022">
<CHAR_NOTES/>
</INCLUDED_CHAR>
<INCLUDED_CHAR STUDY_ID="STD-Lai-2020">
<CHAR_NOTES/>
</INCLUDED_CHAR>
<INCLUDED_CHAR STUDY_ID="STD-Tao-2017">
<CHAR_NOTES/>
</INCLUDED_CHAR>
<INCLUDED_CHAR STUDY_ID="STD-Wu-2019">
<CHAR_NOTES/>
</INCLUDED_CHAR>
<INCLUDED_CHAR STUDY_ID="STD-Yi-2020">
<CHAR_NOTES/>
</INCLUDED_CHAR>
<INCLUDED_CHAR STUDY_ID="STD-Yun-2021">
<CHAR_NOTES/>
</INCLUDED_CHAR>
<INCLUDED_CHAR STUDY_ID="STD-Zhang-2020">
<CHAR_NOTES/>
</INCLUDED_CHAR>
<INCLUDED_CHAR STUDY_ID="STD-Zhang-2021">
<CHAR_NOTES/>
</INCLUDED_CHAR>
<FOOTNOTES/>
</CHARACTERISTICS_OF_INCLUDED_STUDIES>
<CHARACTERISTICS_OF_EXCLUDED_STUDIES SORT_BY="STUDY">
<FOOTNOTES/>
</CHARACTERISTICS_OF_EXCLUDED_STUDIES>
<CHARACTERISTICS_OF_AWAITING_STUDIES SORT_BY="STUDY" USER_DEF_1_ENABLED="NO" USER_DEF_2_ENABLED="NO" USER_DEF_3_ENABLED="NO" USER_DEF_4_ENABLED="NO" USER_DEF_5_ENABLED="NO" USER_DEF_6_ENABLED="NO" USER_DEF_7_ENABLED="NO" USER_DEF_8_ENABLED="NO">
<FOOTNOTES/>
</CHARACTERISTICS_OF_AWAITING_STUDIES>
<CHARACTERISTICS_OF_ONGOING_STUDIES SORT_BY="STUDY" USER_DEF_1_ENABLED="NO" USER_DEF_2_ENABLED="NO" USER_DEF_3_ENABLED="NO" USER_DEF_4_ENABLED="NO" USER_DEF_5_ENABLED="NO" USER_DEF_6_ENABLED="NO" USER_DEF_7_ENABLED="NO" USER_DEF_8_ENABLED="NO">
<FOOTNOTES/>
</CHARACTERISTICS_OF_ONGOING_STUDIES>
</CHARACTERISTICS_OF_STUDIES>
<QUALITY_ITEMS MODIFIED="2022-03-03 20:59:02 +0800" MODIFIED_BY="[Empty name]"/>
<SOF_TABLES/>
<ADDITIONAL_TABLES/>
<ANALYSES_AND_DATA CALCULATED_DATA="YES" MODIFIED="2022-03-08 21:22:45 +0800" MODIFIED_BY="[Empty name]">
<COMPARISON ID="CMP-001" MODIFIED="2022-03-08 21:22:45 +0800" MODIFIED_BY="[Empty name]" NO="1">
<NAME>NLR&#19982;aSAH</NAME>
<IV_OUTCOME CHI2="75.65685436980316" CI_END="1.4920565501569039" CI_START="1.142625986611749" CI_STUDY="95" CI_TOTAL="95" DF="11" EFFECT_SIZE="1.3057038667720773" ESTIMABLE="YES" I2="85.4606696357833" I2_Q="90.34235516180404" ID="CMP-001.01" LOG_CI_END="0.17378528356270712" LOG_CI_START="0.05790409694643522" LOG_DATA="YES" LOG_EFFECT_SIZE="0.11584469025457113" MODIFIED="2022-03-08 21:08:14 +0800" MODIFIED_BY="[Empty name]" NO="1" P_CHI2="-1.752162859247619E-10" P_Q="0.0012916161364572298" P_Z="8.903027683388477E-5" Q="10.354491356370875" RANDOM="YES" SCALE="100.0" SHOW_PARTICIPANTS="NO" SORT_BY="STUDY" STUDIES="12" SUBGROUPS="YES" SUBGROUP_TEST="YES" TAU2="0.028578221198504897" TOTALS="YES" TOTAL_1="0" TOTAL_2="0" WEIGHT="100.0" Z="3.9186934019068023">
<NAME>NLR&#19982;&#39044;&#21518;</NAME>
<GROUP_LABEL_1>Experimental</GROUP_LABEL_1>
<GROUP_LABEL_2>Control</GROUP_LABEL_2>
<GRAPH_LABEL_1/>
<GRAPH_LABEL_2/>
<EFFECT_MEASURE>Odds Ratio</EFFECT_MEASURE>
<IV_SUBGROUP CHI2="3.227670382814984" CI_END="2.0726644868083377" CI_START="1.4162926170149956" DF="4" EFFECT_SIZE="1.7133299186717728" ESTIMABLE="YES" I2="0.0" ID="CMP-001.01.01" LOG_CI_END="0.3165290062324729" LOG_CI_START="0.1511529912251921" LOG_EFFECT_SIZE="0.2338409987288325" MODIFIED="2022-03-03 21:02:39 +0800" MODIFIED_BY="[Empty name]" NO="1" P_CHI2="0.5204734803778706" P_Z="2.977376365692476E-8" STUDIES="5" TAU2="0.0" TOTAL_1="0" TOTAL_2="0" WEIGHT="26.950521003387927" Z="5.54276187628793">
<NAME>&#8805;400</NAME>
<IV_DATA CI_END="1.9601594385745893" CI_START="0.9999741841877066" EFFECT_SIZE="1.4000388692698706" ESTIMABLE="YES" ESTIMATE="0.3365" LOG_CI_END="0.29229139813043503" LOG_CI_START="-1.1211809546498881E-5" LOG_EFFECT_SIZE="0.14614009316044427" MODIFIED="2022-03-03 21:02:39 +0800" MODIFIED_BY="[Empty name]" ORDER="116" SE="0.1717" STUDY_ID="STD-Al_x002d_Mufti-2019" TOTAL_1="0" TOTAL_2="0" WEIGHT="7.980510775252909"/>
<IV_DATA CI_END="2.7327908738019477" CI_START="1.0700192242465936" EFFECT_SIZE="1.7100113364576652" ESTIMABLE="YES" ESTIMATE="0.5365" LOG_CI_END="0.43660639867808815" LOG_CI_START="0.0293915804041011" LOG_EFFECT_SIZE="0.23299898954109458" MODIFIED="2022-03-03 21:02:39 +0800" MODIFIED_BY="[Empty name]" ORDER="117" SE="0.2392" STUDY_ID="STD-Chang-2021" TOTAL_1="0" TOTAL_2="0" WEIGHT="5.400572435792338"/>
<IV_DATA CI_END="2.595913446594472" CI_START="1.4200066330713772" EFFECT_SIZE="1.9199516434127528" ESTIMABLE="YES" ESTIMATE="0.6523" LOG_CI_END="0.4142902080462575" LOG_CI_START="0.15229037304472484" LOG_EFFECT_SIZE="0.28329029054549115" MODIFIED="2022-03-03 21:02:39 +0800" MODIFIED_BY="[Empty name]" ORDER="118" SE="0.1539" STUDY_ID="STD-Yi-2020" TOTAL_1="0" TOTAL_2="0" WEIGHT="8.865498339774712"/>
<IV_DATA CI_END="3.288975750046743" CI_START="0.9099403836113956" EFFECT_SIZE="1.7299629636746883" ESTIMABLE="YES" ESTIMATE="0.5481" LOG_CI_END="0.5170606713970022" LOG_CI_START="-0.040987060334657426" LOG_EFFECT_SIZE="0.23803680553117235" MODIFIED="2022-03-03 21:02:39 +0800" MODIFIED_BY="[Empty name]" ORDER="119" SE="0.3278" STUDY_ID="STD-Yun-2021" TOTAL_1="0" TOTAL_2="0" WEIGHT="3.4061438500809667"/>
<IV_DATA CI_END="10.116374609822795" CI_START="1.0699850115302991" EFFECT_SIZE="3.2900409121371226" ESTIMABLE="YES" ESTIMATE="1.1909" LOG_CI_END="1.0050249029150167" LOG_CI_START="0.029377694082148593" LOG_EFFECT_SIZE="0.5172012984985827" MODIFIED="2022-03-03 21:02:39 +0800" MODIFIED_BY="[Empty name]" ORDER="120" SE="0.5731" STUDY_ID="STD-Zhang-2021" TOTAL_1="0" TOTAL_2="0" WEIGHT="1.297795602486998"/>
</IV_SUBGROUP>
<IV_SUBGROUP CHI2="44.11930650797359" CI_END="1.336493880011" CI_START="1.0271330725143104" DF="6" EFFECT_SIZE="1.171647159076601" ESTIMABLE="YES" I2="86.40051153361706" ID="CMP-001.01.02" LOG_CI_END="0.12596697440304058" LOG_CI_START="0.01162671323191108" LOG_EFFECT_SIZE="0.06879684381747578" MODIFIED="2022-03-03 21:02:52 +0800" MODIFIED_BY="[Empty name]" NO="2" P_CHI2="6.985560685457415E-8" P_Z="0.018345861533862782" STUDIES="7" TAU2="0.01850302347242525" TOTAL_1="0" TOTAL_2="0" WEIGHT="73.04947899661208" Z="2.358562675145019">
<NAME>&#65308;400</NAME>
<IV_DATA CI_END="1.4968601421944119" CI_START="0.7520370589821056" EFFECT_SIZE="1.0609874170052263" ESTIMABLE="YES" ESTIMATE="0.0592" LOG_CI_END="0.1751812243172012" LOG_CI_START="-0.12376075765985621" LOG_EFFECT_SIZE="0.02571023332867249" MODIFIED="2022-03-03 21:02:52 +0800" MODIFIED_BY="[Empty name]" ORDER="121" SE="0.1756" STUDY_ID="STD-Chen-2020" TOTAL_1="0" TOTAL_2="0" WEIGHT="7.798576574154306"/>
<IV_DATA CI_END="1.0271990840917808" CI_START="1.0009647027286621" EFFECT_SIZE="1.0139970541629217" ESTIMABLE="YES" ESTIMATE="0.0139" LOG_CI_END="0.011654623483673257" LOG_CI_START="4.1876311323718076E-4" LOG_EFFECT_SIZE="0.006036693298455184" MODIFIED="2022-03-03 21:02:52 +0800" MODIFIED_BY="[Empty name]" ORDER="122" SE="0.0066" STUDY_ID="STD-Giede_x002d_Jeppe-2019" TOTAL_1="0" TOTAL_2="0" WEIGHT="16.18841815985507"/>
<IV_DATA CI_END="1.2501585135238538" CI_START="1.0451178413555833" EFFECT_SIZE="1.1430498532462856" ESTIMABLE="YES" ESTIMATE="0.1337" LOG_CI_END="0.09696508275538371" LOG_CI_START="0.019165261705545823" LOG_EFFECT_SIZE="0.058065172230464805" MODIFIED="2022-03-03 21:02:52 +0800" MODIFIED_BY="[Empty name]" ORDER="123" SE="0.0457" STUDY_ID="STD-Hu-2021" TOTAL_1="0" TOTAL_2="0" WEIGHT="15.108935533454417"/>
<IV_DATA CI_END="4.1126489259944785" CI_START="0.6700068595979828" EFFECT_SIZE="1.6599707803255384" ESTIMABLE="YES" ESTIMATE="0.5068" LOG_CI_END="0.6141216377827248" LOG_CI_START="-0.1739207509255887" LOG_EFFECT_SIZE="0.22010044342856802" MODIFIED="2022-03-03 21:02:52 +0800" MODIFIED_BY="[Empty name]" ORDER="124" SE="0.4629" STUDY_ID="STD-Ignacio-2022" TOTAL_1="0" TOTAL_2="0" WEIGHT="1.9078959303129304"/>
<IV_DATA CI_END="1.2397457229710889" CI_START="1.0299329505108437" EFFECT_SIZE="1.1299800751972633" ESTIMABLE="YES" ESTIMATE="0.1222" LOG_CI_END="0.09333261868264006" LOG_CI_START="0.01280895269451468" LOG_EFFECT_SIZE="0.05307078568857741" MODIFIED="2022-03-03 21:02:52 +0800" MODIFIED_BY="[Empty name]" ORDER="125" SE="0.0473" STUDY_ID="STD-Lai-2020" TOTAL_1="0" TOTAL_2="0" WEIGHT="15.035978456971222"/>
<IV_DATA CI_END="2.3503117879547655" CI_START="1.5199113410784206" EFFECT_SIZE="1.8900437935621355" ESTIMABLE="YES" ESTIMATE="0.6366" LOG_CI_END="0.3711254787851021" LOG_CI_START="0.18181825557411815" LOG_EFFECT_SIZE="0.27647186717961014" MODIFIED="2022-03-03 21:02:52 +0800" MODIFIED_BY="[Empty name]" ORDER="126" SE="0.1112" STUDY_ID="STD-Tao-2017" TOTAL_1="0" TOTAL_2="0" WEIGHT="11.316559119490625"/>
<IV_DATA CI_END="1.3586610920075426" CI_START="0.5519489473608608" EFFECT_SIZE="0.865974341163594" ESTIMABLE="YES" ESTIMATE="-0.1439" LOG_CI_END="0.13311113868489594" LOG_CI_START="-0.2581010905766518" LOG_EFFECT_SIZE="-0.06249497594587796" MODIFIED="2022-03-03 21:02:52 +0800" MODIFIED_BY="[Empty name]" ORDER="127" SE="0.2298" STUDY_ID="STD-Zhang-2020" TOTAL_1="0" TOTAL_2="0" WEIGHT="5.693115222373514"/>
</IV_SUBGROUP>
</IV_OUTCOME>
<IV_OUTCOME CHI2="52.74419421512317" CI_END="1.5733198403152513" CI_START="1.137707644214475" CI_STUDY="95" CI_TOTAL="95" DF="8" EFFECT_SIZE="1.3379005976233656" ESTIMABLE="YES" I2="84.83245384815038" I2_Q="89.80995539543639" ID="CMP-001.02" LOG_CI_END="0.196817019358223" LOG_CI_START="0.05603067610430345" LOG_DATA="YES" LOG_EFFECT_SIZE="0.12642384773126325" MODIFIED="2022-03-08 21:22:45 +0800" MODIFIED_BY="[Empty name]" NO="2" P_CHI2="1.192118392889796E-8" P_Q="0.001732361344260691" P_Z="4.3149539179640625E-4" Q="9.813499732397146" RANDOM="YES" SCALE="100.0" SHOW_PARTICIPANTS="NO" SORT_BY="EFFECT_SIZE" STUDIES="9" SUBGROUPS="YES" SUBGROUP_TEST="YES" TAU2="0.03516612493647613" TOTALS="YES" TOTAL_1="0" TOTAL_2="0" WEIGHT="100.0" Z="3.520031597004397">
<NAME>NLR&#19982;DCI</NAME>
<GROUP_LABEL_1>Experimental</GROUP_LABEL_1>
<GROUP_LABEL_2>Control</GROUP_LABEL_2>
<GRAPH_LABEL_1/>
<GRAPH_LABEL_2/>
<EFFECT_MEASURE>Odds Ratio</EFFECT_MEASURE>
<IV_SUBGROUP CHI2="1.987019901544983" CI_END="2.0664868704740202" CI_START="1.414785410681486" DF="3" EFFECT_SIZE="1.7098641687898737" ESTIMABLE="YES" I2="0.0" ID="CMP-001.02.01" LOG_CI_END="0.3152326503151394" LOG_CI_START="0.15069057270534186" LOG_EFFECT_SIZE="0.23296161151024064" MODIFIED="2022-03-08 21:19:40 +0800" MODIFIED_BY="[Empty name]" NO="1" P_CHI2="0.5751051706866612" P_Z="2.858264875888179E-8" STUDIES="4" TAU2="0.0" TOTAL_1="0" TOTAL_2="0" WEIGHT="33.8476960093604" Z="5.549904012070112">
<NAME>&#8805;400</NAME>
<IV_DATA CI_END="2.0453446378347575" CI_START="1.1001358780170893" EFFECT_SIZE="1.500052338750847" ESTIMABLE="YES" ESTIMATE="0.4055" LOG_CI_END="0.31076649654835886" LOG_CI_START="0.041446328275178405" LOG_EFFECT_SIZE="0.1761064124117686" MODIFIED="2022-03-08 21:19:40 +0800" MODIFIED_BY="[Empty name]" ORDER="147" SE="0.1582" STUDY_ID="STD-Al_x002d_Mufti-2017" TOTAL_1="0" TOTAL_2="0" WEIGHT="11.361813068230338"/>
<IV_DATA CI_END="2.627172048554443" CI_START="1.0999800013340582" EFFECT_SIZE="1.699951973872708" ESTIMABLE="YES" ESTIMATE="0.5306" LOG_CI_END="0.41948851484588495" LOG_CI_START="0.04138478934984593" LOG_EFFECT_SIZE="0.2304366520978654" MODIFIED="2022-03-08 21:19:40 +0800" MODIFIED_BY="[Empty name]" ORDER="148" SE="0.2221" STUDY_ID="STD-Al_x002d_Mufti-2019" TOTAL_1="0" TOTAL_2="0" WEIGHT="8.094082781450656"/>
<IV_DATA CI_END="2.4893619842430015" CI_START="1.3601208465856716" EFFECT_SIZE="1.8400633493080554" ESTIMABLE="YES" ESTIMATE="0.6098" LOG_CI_END="0.3960880530283337" LOG_CI_START="0.1335774971008722" LOG_EFFECT_SIZE="0.26483277506460295" MODIFIED="2022-03-08 21:19:40 +0800" MODIFIED_BY="[Empty name]" ORDER="149" SE="0.1542" STUDY_ID="STD-Yi-2020" TOTAL_1="0" TOTAL_2="0" WEIGHT="11.602681998563538"/>
<IV_DATA CI_END="6.752085999563415" CI_START="1.1200221992676853" EFFECT_SIZE="2.7499974928853232" ESTIMABLE="YES" ESTIMATE="1.0116" LOG_CI_END="0.829437965148698" LOG_CI_START="0.04922663063796112" LOG_EFFECT_SIZE="0.43933229789332956" MODIFIED="2022-03-08 21:19:40 +0800" MODIFIED_BY="[Empty name]" ORDER="150" SE="0.4583" STUDY_ID="STD-Zhang-2021" TOTAL_1="0" TOTAL_2="0" WEIGHT="2.7891181611158644"/>
</IV_SUBGROUP>
<IV_SUBGROUP CHI2="28.934980478654943" CI_END="1.3497622423162206" CI_START="0.9721157601688603" DF="4" EFFECT_SIZE="1.1454803133343052" ESTIMABLE="YES" I2="86.17590219924026" ID="CMP-001.02.02" LOG_CI_END="0.1302572752033051" LOG_CI_START="-0.012282015928549371" LOG_EFFECT_SIZE="0.05898762963737786" MODIFIED="2022-03-08 21:21:00 +0800" MODIFIED_BY="[Empty name]" NO="2" P_CHI2="8.058680784461814E-6" P_Z="0.10476049991233198" STUDIES="5" TAU2="0.022289484446344807" TOTAL_1="0" TOTAL_2="0" WEIGHT="66.15230399063961" Z="1.622200148528884">
<NAME>&#65308;400</NAME>
<IV_DATA CI_END="0.9901706675554806" CI_START="0.8000172086292675" EFFECT_SIZE="0.8900300969766776" ESTIMABLE="YES" ESTIMATE="-0.1165" LOG_CI_END="-0.004289943190840664" LOG_CI_START="-0.09690067109261703" LOG_EFFECT_SIZE="-0.05059530714172882" MODIFIED="2022-03-08 21:21:00 +0800" MODIFIED_BY="[Empty name]" ORDER="152" SE="0.0544" STUDY_ID="STD-Groza-2016" TOTAL_1="0" TOTAL_2="0" WEIGHT="17.938283578438977"/>
<IV_DATA CI_END="1.147079363027854" CI_START="1.0318785462768716" EFFECT_SIZE="1.0879552314251637" ESTIMABLE="YES" ESTIMATE="0.0843" LOG_CI_END="0.059593466491245285" LOG_CI_START="0.01362858315764306" LOG_EFFECT_SIZE="0.03661102482444412" MODIFIED="2022-03-08 21:21:00 +0800" MODIFIED_BY="[Empty name]" ORDER="151" SE="0.027" STUDY_ID="STD-Geraghty-2021" TOTAL_1="0" TOTAL_2="0" WEIGHT="19.052887030378788"/>
<IV_DATA CI_END="1.281416581669122" CI_START="1.0500458496877454" EFFECT_SIZE="1.1599767942949202" ESTIMABLE="YES" ESTIMATE="0.1484" LOG_CI_END="0.10769033950975723" LOG_CI_START="0.02120826271912786" LOG_EFFECT_SIZE="0.06444930111444255" MODIFIED="2022-03-08 21:21:00 +0800" MODIFIED_BY="[Empty name]" ORDER="155" SE="0.0508" STUDY_ID="STD-Wu-2019" TOTAL_1="0" TOTAL_2="0" WEIGHT="18.118261565115695"/>
<IV_DATA CI_END="5.842103343892136" CI_START="0.3800353920508088" EFFECT_SIZE="1.4900355816883664" ESTIMABLE="YES" ESTIMATE="0.3988" LOG_CI_END="0.7665692351580929" LOG_CI_START="-0.4201759563920593" LOG_EFFECT_SIZE="0.1731966393830168" MODIFIED="2022-03-08 21:21:00 +0800" MODIFIED_BY="[Empty name]" ORDER="156" SE="0.6971" STUDY_ID="STD-Ignacio-2022" TOTAL_1="0" TOTAL_2="0" WEIGHT="1.312390490968325"/>
<IV_DATA CI_END="3.147464634153563" CI_START="1.50983858731803" EFFECT_SIZE="2.1799457692483717" ESTIMABLE="YES" ESTIMATE="0.7793" LOG_CI_END="0.49796085894566816" LOG_CI_START="0.17893052054874017" LOG_EFFECT_SIZE="0.3384456897472041" MODIFIED="2022-03-08 21:21:00 +0800" MODIFIED_BY="[Empty name]" ORDER="154" SE="0.1874" STUDY_ID="STD-Tao-2017" TOTAL_1="0" TOTAL_2="0" WEIGHT="9.730481325737818"/>
</IV_SUBGROUP>
</IV_OUTCOME>
</COMPARISON>
</ANALYSES_AND_DATA>
<FIGURES MODIFIED="2022-03-18 14:13:37 +0800" MODIFIED_BY="[Empty name]">
<FIGURE FILENAME="Flowchart.png" FILE_TYPE="PNG" ID="FIG-01" MODIFIED="2022-03-18 14:13:37 +0800" MODIFIED_BY="[Empty name]" NO="1" SHORT_VERSION_FIGURE="YES" TYPE="OTHER">
<CAPTION>
<P>Study flow diagram.</P>
</CAPTION>
<FILE>iVBORw0KGgoAAAANSUhEUgAAAlYAAAJ2CAYAAACdCcwpAABcUUlEQVR42u29cWRX7////yHJJIkk
k3kZmewzmZFkMhNJkpdE8pJ8/ohkMkm8zWRmRiaZTMxMZl5GkkkmkmSSkcxMEslMJjGTZHL9vvfr
5zzf1/PaOec65/l8rp5btxvH9nyec65zXde5rutxfz6ux3XO/xiH//mf/2FjY/uFW7XBPaFdAUCZ
46g7oALArxcy5AW4lwCbTFjRCQH+bCPIGEC7AoCK9T06H8CfbAQZA2hXAICwAsAAYnyBewuAsAIA
hBVwbwEQVgCAsALaFQAgrAAwgBhf2hUAIKwAMIAYX+DeAiCsAABhBQgrAIQV/IHMzs5SCQgr2hDt
CgDWU1h9+/bNXL582Wzfvt1s27bNnD171nz9+rWw//Pnz+bvv/+2+2pqauz+paWlwv7l5eWKvmrh
8ePHZuvWraa5ufmPGNhC51VywNQ9TErbr/dyr8tAv7GE1crKirlx44bZu3evbQf79u2zn9W/s7Yh
QFgBIKz+H1evXjV37941P3/+tJsGU4mniPb2dvPvv/8W9uv/Y8eOFfZPTk4WHV8uGtSfPHnCwLYO
6aalVel6Z6DfOMLqx48fprW11fT19ZkvX77Y79TXX716Zfu6K678NLjPtCsAhJXHrl277CAasbq6
WvSrVAY3zghH9Pb2mjt37uTKjMSbPGTygLW1tZmFhYXC4BDyeul7Dfh79uwxLS0the97enrMzp07
bbqdnZ1rDMeFCxfs9RoaGsz09HSm/CRdT/V15coVs2PHDlNbW2vGx8djvT9btmwxTU1N5vnz55kG
xFC6oXLq2JGREVNXV2ev7YqluLp1/ybty3LdLPmG6hVWElQDAwOx+0ZHR013d3dqO1H/j2tzWdts
XH8ut8+H+mCoz6fVXVx+QmNMOXlFWAFsMGEV9+tVA4bvsYqYmJgwR48eLXw+c+aM/VWrQUOGVQNW
GhrABwcHCx6woaEhOyBlHSC0v6Ojw567uLhov1MaEhT6TsJQhr2/v79wjgyD8h152A4cOJArP/71
bt++bY2RvtO0qH7tu/l2jcvU1JSpr6/PNCCG0g2VU8eeOnWqYCSUB1cEp3kb0vaFrhvKN1S3sDp4
8OCaKb8I3c/GxsbUdnLy5MnENpelzfr9qxJ9Pq0PljIG+X3Fz0/aGFNOXhFWAJtAWN2/f7/wC1XM
z89br1b0K1X/67sIxWTonMhzce/evaLzfTRIS7y5Qm737t25hJX761IoLsj1ugl3cNIg5+/Pkx//
evqV6p4zMzNTlG8J02iQzTMghtINlTMur1nFU9q+0HVD+YbqFlZ+3FTa/rh2ktbmSmmzlejzaX2w
lDHI7yt+ftLGmHLyirAC2ODCSvEV586ds7+qIuQB0S+86NfdrVu3rJcqCR0jsZWE3N0+aV6VLAOI
zvenKdzrxE1nlpMfPz2V2T1Ovzr1WQPqzZs3M5cnlG6onFkMQin78tavn2/Y3MIq1KbzttlK9Pm0
PlhKn0/rK6Exppy8IqwANrCwkpj6559/ilb8RYOq+2tL/yuOII24gSttAAoNWqEBJO16WQa9Sgyi
/nGKwdCUwPHjx83169dLElb+/lA510tYlVK/DPQbR1jJoGtVYBxaNay4n1KFVSltthJ9Pq0PltLn
yxFW5eQVYQWwQYWVPFV65MLHjx/X7PNFlISVAjAj5EJ3B2W51RW8mYQGad8Nn/aLOMsAojSTYkTE
/v37E930peTn8OHDRefMzc0l5vvt27epZXL3hdINlXO9hFXounnqg45YfcJKHumkBSgPHz40XV1d
JQurUtpsJfp8Wh/M2+c1LoaEVWiMKTWvCCuADSisXr58aYPR9byqOBSkOTw8bD1aGjgUqKwVYBHX
rl2zK16iqUIFZerxDUlEg3h0vI7VoFSOsFKaUfC0Nn3WSp8IxXzJ3S6ePXu2Jng9b37Gxsbsasgo
WFsB/u5xSl8rfYQfzJtWnlC6oXKGjJxEsmJDIqOSVViFrhvKN1S3sFLf1j1TP4gEgO6l+sqJEyeK
nmuX1oZKaTulCqtQuml9MNTn3WDyT58+2XCIkLAKjTGl5hVhBbABhZUeBJj2gM/v379bcaVfdNok
qvSdu//SpUt2nwLbNYCEiJY6a9NqnPfv35clrIR+VWtVovKhgdBdYaQ86llbGrAUuKrg6nLzo1gz
eeu0GlKrftzj5NbXdaLl59GgmaU8aemGyhkychK90X3MI6xC182Sb6heYRX1Ed1jPTYhekCopqRc
URVqQ6W0nVKFVSjdUB9M6/ORuNG5Elw6NySsQmNMOXlFWAFsMGEFAAgroF0BAMIKAAOI8QXuLQDC
CgADiPEF7i0AwgoAEFZAuwIAhBUAwooxgHYFAAgrAAwgxhe4twAIKwBAWAH3FgBhBQAIK6BdAQDC
CgADiPGlXQEAwgoAA4jxBe4tAMIKABBWgLACQFgBAMIKaFcAgLACwABifIF7C4CwAqAjYnyBewuA
sAIAhBXQrgAAYQWAAcT40q4AAGEFgAHE+AL3FgBhBQAIK+DeAiCsAABhBbQrAChDWM3OzlI71Akg
rIB2BQCVEFbbtm2r+g5aiTzlScOvEwY1BvvNLqympqbMyZMnK3atr1+/mlOnTpmamhqzfft2c+7c
ObO0tFTYr33Pnj2jQdDXADafsPK/R1jlvx6DGvWy0YVVc3OzmZ+fr9i1enp6zM2bN83Pnz/tdv/+
fdPV1VXYr2u1tLTQIOhrAJtLWOk7d4u+u3PnjqmrqzNbtmwxW7duNU+ePCk659WrV2bPnj1FA+ON
GzfsL1P9Qm1razMLCwupnd7/TgPxjh07zK5du8zg4GDR/lCefDSQX7lyxaZXW1trxsfHi9L78OFD
4de00mpoaDAPHz5MrJO046NzVN4LFy7YY06cOGFmZmYyXU88fvzYfq+yNTU1mefPn6+pm507d9r6
7ezsTL3R5aSVpZz+vf/x40eh3Dp+enq65PuGAfw913758qU5duzYmmNHRkZKvndKb25urvB5dXXV
9gv/GF0bEFYAm0ZYxXVIfdaUQCSMNJhqUHX3d3R0WPGyuLhovxsYGLBiKPp1OjQ0ZI1tVmGlAfz6
9ev2XE0XHDlyZI2wSsuTz+3bt01fX18hvdbW1qL0Dh48aMbGxgr5Vd4lFpLym+X4w4cPm8+fP9v9
Dx48MBcvXsx8vmu0NCVTX19f2Ke6VP3oPBknicT+/v7EspeTVpZy+ve+u7vbTExM2P8nJyfNgQMH
Sr5vGMDfc+2rV6+a0dHRNcdKZKeNA3FbhH7UqJ246DuX4eFhe21AWAFsemHlepv8Y+L2NzY2Ws9F
hP7fvXt3ZmEViZIIeXtC10wbSORNcfPjpxeHfpXnGaT8410PlQyKplayni/xEokTH6XjGyhXLPlU
Mq24cvr3QULKT7PU+4YB/D3XPnToUJF3qRL3Lk5A+9/pmro2IKwANr2wSjsmbr9rfOMG0VCafrC4
DHXommkDiT+A++kJTWnJ23L+/HkrDEPXy3u8n4e08+VZ0mcJH8Wl+On4XoG4+q5UWuWWM09bwgBW
x7U1jeuL43LvXWhMiPqlpqQBYQWAsMpgXPMIo5AQKldY+cdr2kOeFk1FPH361E5rpV0v7/G+WAyd
HwkaTaUdP37cToumGagQpaZVSjkRVhtfWMW1iyzjQGgq0Cfuuz99ahhhBYCwit2vIGl/KtAVFv45
Hz9+LPpO0wHuUuw3b96UJaw0tejmR1MO/qC/vLycmB8/7SzHuyuqdO19+/ZlPt/l7du3RftUt+65
ecibVt56Efv370+dCsQAVL+wWg+PlUT9t2/fCp+/f/9uF7W4KM4PjxXCCmDTCSsNqoqliIRIKcJK
weta/RUFPd+9e9caXPdXaRRQ/enTJxsUmxa8rgG4HGGlAOze3t5Ceu3t7UXHa6VTtNotivNw9/t1
Ejpe/2uF05cvX+w1FTjvBq+HzpeXSKv5hB8krLqNAvG16bNvoFzKSStLOX00bajpR6HnEvnB6xiA
6hdWus9ujGAl7p1Wn7ptTV5Qf2paP6CIsUJYAWw6YaVVYfIuRR6mUoSViB63oE0rAt+/f1/YFxl4
TTlIcMnw++lICOkxAHo8glavpXm8sgwkt27dsgH0SlPpuce/ePHCBm0rTxICCvZ29/t1Ejpe/+sa
upbOkchyA39D52vqTvFM0bL2SBhF6Pk/8iYpbYnSaEVeHOWklaWcPvJEnD171p6j67oGGmG1MYSV
Vuap/VZSWKld6QdN1I+0OlQPDXW5d+8eqwIRVgCbT1hVIzLW7lQaAAZw/a6tZ4+leUHXCz0GRT8E
AGEFgLCqMPIsKdg6er6SvF9u0DUABnB9r61VpL/yHZmaag49kgQQVgAIqxLRCjQ9e0pTBnry+rVr
16zAAsAA/ppra7r+9OnTvywvuhbvCkRYASCsAGBTCiugXQEAwgoAA4jxBe4tAMIKAAOI8QXuLQDC
CgAQVkC7AgCEFQDCijGAdgUACCsADCDGF7i3AAgrAEBYAfcWAGEFAAgroF0BAMIKAAOI8aVdAQDC
CgADiPEF7i0AwgoAEFaAsAJAWAEAwgpoVwCAsALAAGJ8gXsLgLACoCNigIF7CoCwAoDNYgQZC2hP
AICwAsAQVjgfbBt/AwCEFQDCCqhrANi8wsr99bNlyxZTU1Njzp49a5aWljbMABa6/tTUlDl58mTF
rvf582fz999/m23btsXW17dv38zly5fN9u3b7THa//Xr18L+U6dOmWfPntEqMfZAXQPAZhRWLj9/
/jQPHjww586d2zTCqrm52czPz1fseu3t7ebff/+1daVN/x87dqyw/+rVq+bu3buF/Tdu3LDiKkJ5
aWlpoVVi7IG6BoDNLqwi5GlJO8b9Tv8vLCyYCxcuWA/OiRMnzMzMTNH+4eFhs3v3brNr1y4rRAYG
BsyOHTvM1q1bzZMnT4rS7unpMTt37rQen87OzjXC78qVK/bc2tpaMz4+njqAvnz5skj0RPkZGRkx
dXV11ksXl4c0dHzadyqj8hmxurpaVJ9CeVLeAGMP1DUAbHJhJVEgUZNHWB0+fNhOkUUer4sXLxbt
12cJjEePHllRdOnSJftZgsYVJUNDQ1b0KB3tl3Dq7+8v7L99+7bp6+uz+zX91tramjqAyns0Ojq6
Ju+ajpMYFH4eQoGikccqYmJiwhw9ejQxDz9+/DB79uwp+k5CU3kDjD1Q1wCwiYWVBMvg4KD1CuUR
Vq6HSmlo+s3dH4mY6PPy8nJsWjrP9faI+vr6wv+aQpNQidB10wbQQ4cOmbm5uTV5d/OTdxDWVJ68
UpHg0v9pU43379833d3dRd8pT8obYOyBugaATSas3E0iQYHXKysruYSVj+8BShvw3M86z8+Tpuvi
0o1EXNoAqqlJX6iFyhNC3i5NZUYxVLdu3TJnzpyJPfbLly82Xk3eNz/frlcwEpVNTU20Vow9UNcA
sJGFVSkDVEhYpcVopX12RVQccfFNaWWISy9LedKmAlU2V6zpfwk4H4mpf/75J3GFpV8WebCOHDlC
a8XYA3UNAH+SsPr48eMaIeJOhWmqbt++fSUJK3ls3GlCH8VyuVOBmlL71R4rX0TFeZ/kqZLnT3UV
h0SXfw5g7IG6BoA/QFi5q+Y+ffpkp8J8YaVVbhITEhkKLveD17MKK02xRcHp2vS5ra2tsH9sbMz0
9vYWgtcVSB6KsXLjvyohrDo6OmzwucSR8qGAejcmTav9FMyuYP4k3rx5sybGSmVJC4IHjD1Q1wCw
CYRVtGpO02r79+83jx8/XiOstJpPj0jQNJlElh+snlVYia6uLrtyUGlJxC0uLhbtV0yTHt2g6+m6
oVWBOqaSwur79+9WXCl/2iSq9F2EvHWh10/cu3dvzarAxsZGs3fvXlorxh6oawDYqMJqszM9PV3k
8aoW9JiIV69eFX3X0NBgRStg7IG6BgCEVdWi1Xazs7NVkx/FhbmPowCMPVDXAICw2jBoKvP06dNV
kx/lhXcFYuyBugYAhBUAYOypawBgjGGQAcDYU9cAAAgrAIw9UNcAgLACAIw9dQ0ACCsAwNhT1wAA
CCsAjD1Q1wCAsALA2AN1DQAIKwDA2FPXAICwAgCMPXUNAICwAsDYA3UNAAgrAIw9UNcAgLACAIw9
dQ0AgLACwNhT1wAACCsAjD1Q1wCAsAIAjD11DQAIKwDA2FPXAAAIKwCMPVDXAPC7hZW+T9o2w2A2
NTVlTp48WbH0VlZWzIULF8y2bdvM7t27TWdnp/n69Wvm/adOnTLPnj2jRWLsgboGgM0qrDbzYNbc
3Gzm5+crlt6lS5dMf3+/+fnzp93u3Lljzpw5k3m/8tLS0kKLxNgDdQ0Af6qw0jHDw8PWA7Nr1y7z
77//moGBAbNjxw6zdetW8+TJk6JjFxYWrNempqbGnDhxwszMzBT2f/jwwXpttE/nNjQ0mIcPHxb2
P3782H6/ZcsW09TUZJ4/f16Ul56eHrNz506zfft26w1K4+XLl+bYsWNryjIyMmLq6ursNfz8h5An
SoIpQv+rHrLuF8qT8gYYe6CuAeAPFVYXL140q6ur5tGjR1YoyDOjzxIlEifusYcPHzafP3+2ouLB
gwf23IiDBw+asbGxgkdncHDQ7Nmzp7DfFTqaxquvry/sGxoasqJI5+na4+Pj1juUxNWrV83o6Oia
skjYSfyJuPynTYv6wunHjx/2u6z7hUSq8gYYe6CuAWATCquQmIi8UO7n5eXl2AFM/7seKokMTcel
Ic9RhETWxMRE7HFKxxUtwhVePocOHTJzc3NryuuWJe8ALE+cpveUj+/fv1uB5OY/tF8oT8obYOyB
ugaATSis8g5QaZ/j0nM9QuLVq1emu7vbnD9/3jQ2NhadIy+VPktE3bx5c006vvjzRYuLpht9IRaX
vzwDsALRz507Z/Oyf/9+m1/XIxXaH4lNTWX6olFTn4CxB+oaABBWqem5wkJTcwcOHLDTYU+fPjWL
i4trzpHwmpycNMePHzfXr18vfJ8mouKIOz4krPKukJT3qba2Nvd+X2zKg3XkyBFaKsYeqGsAQFgV
CxN3FZ5ijPbt21f4rPgsdxrx48ePiXl4+/Zt0T55dNxzQ6yHx8pHMWTyvOXZr/gw32MFGHugrgEA
YRUrrLTq7cuXL1bU9PX1FQWvazVetAowijVyz5c3SysDhR9YrpWISi8KfNfntra2xHwrbTfeqxLC
SvmTWBJa4SivmnuN0H7x5s2bNTFW7e3t5ujRo7RUjD1Q1wCw0YVVluD1PMJKq/f0SARNAUpkucHi
L168sAHnEkwSIQpUd8/XNKDirqJHIUQiK6Krq8t6vZS2VvdpKjEJBY4rL5UUVhJJeg5VFEPlB9qH
9ot79+6tWRWoMu/du5eWirEH6hoANrKw2sxMT0+nerR+F62trVZAuuh5Xr6IBIw9UNcAgLCqKrTa
bnZ2tmryo+nP0OMnAGMP1DUAIKyqEsVpnT59umryo7zwrkCMPVDXAICwAgCMPXUNAICwAsDYU9cA
AAgrAIw9UNcAgLACAIw9dQ0ACCsAwNhT1wAACCsAjD1Q1wCAsALA2AN1DQAIKwDA2FPXAICwAgCM
PXUNAICwAsDYA3UNAAgrADoi/ZC6BgCEFQBg7KlrAACEFQDGnroGAEBYAWDsgboGAIQVAGDsqWsA
QFgBAMaeugYAQFgBYOyBugaAahFWX758MZ2dnWbPnj1m69atprGx0YyPj/9RA5ybx6T/q4mpqSlz
8uTJiqX39etXc+rUKVNTU2O2b99uzp07Z5aWlgr7te/Zs2f0JIw9dQ0AkCasVlZWTEtLixkZGTE/
fvyw371+/dr89ddfZnR09I8UVhsh783NzWZ+fr5i6fX09JibN2+anz9/2u3+/fumq6ursF/XUjsB
jD11DQCQIqy6u7vNwMDAmu8lrnxDeuPGDevNkFejra3NLCwsFPZJlF24cMHua2hoMNPT00UD3J07
d0xdXZ3ZsmWL9Yo9efKkaP+rV6+sxyy65ocPHwoeFB2vNB8+fFh0jsRgUpqRWNi5c6fNszxyWQdh
/3+VMyrbiRMnzMzMTNl5j8753//9X3Pw4ME1+VldXTX79u2zwtfn5cuX5tixY2vyH6qPNJTe3Nxc
0fVVVv8YXRsw9tQ1ADDGJAwyBw4cMJ8+fQomIPE1ODhY8GgMDQ1ZseEKtImJCfv/5OSkTdcd4DRt
FQkxGXwZfnd/R0eHTXdxcdF+J7ExNjZWuJ6uLSHiniPxkpSm8iehoXMlEjS12d/fX5KwOnz4sPn8
+bNN68GDB+bixYtl5909p7293Tx//rwoP8r7pUuXYvN69erVNd7EUH1of9wWsWPHDpsfF33nMjw8
bK8NGHvqGgAYYxIGGdf4pqG4q2iqMPJQ7d69u0ig+YbZ9/qkCRl/fxzyxGRNU1Nlfn7q6+tLElau
h0ppKu1K5l1C9Pjx40XHy/v15s2b2LQOHTpU5F3KUh8h4tqB/52uqWsDxp66BgDGmIRBRtNVWXCF
QZzhTRNocdfOEiCu6TJ5ws6fP2+FXegc9zvlx/fOxJUhi7BKK3el8q4pvChmSkIuLZ5J98wXjaH6
KPf+RqJS06ouEplNTU30MIw9dQ0ACCuhaSt39VeEps/cuKA44eQLmUoKK011yQum6aenT5/aKbM8
wipNRJUrrLZt21bxvPf29prLly/b/zXFeu/evVwiKEsdh6YCfeK+8++zPFhHjhyhh2HsqWsAQFgJ
rQRTPI+PVoW5BlNeCX8q0BUY+/fvT50KzCusZNSXl5cLnz9+/JhLWCm/7vnlCCt39Z3KraDySudd
4laeKMVyKeD++/fviXldD4+VpiK/fftW+Kzra4GCL7Z9jxVg7KlrAEBYOej5RZqqunv3rjWsUYD2
rl27zIsXLwrHKXhdK/uigGwdLzEVoWkvPVtJ6HlHfvB6XmGlqbHIYxbF9uQRVspvX19fIb/67AuF
rMJKq+H0rC+lozT94PVK5F3IU3X69Gkb2J6G0nPjviohrLSC0q0vedskul0U8+XHWCnw/ujRo/Qw
jD11DQAIqwitCvznn3+sN0LTTIrviXsYZPS4BW0SAe/fvy/ycJw9e7bwgFH/kQR5hZVEnYLNlZ5E
mlYc5hFWQs9hkvdInjWtmItW7eUVVlphKC+S0pHIcoPEK5V3oUdUaN/s7GzqzdTKPOWpksIqWp2o
MmrTKk6JbhdNT/qrAnWv9+7dSw/D2FPXAICwgupC4kberhASYGnet/WitbXVBuW76Bldjx8/5uZh
7KlrAEBYQfWg6Td52PzptyS0Gi/k2aokmtJ0HzMBGHvqGgAQVlC1KCBd04xpQesuegCo4rF+FboW
7wrE2FPXAAAIKwCMPXUNAICwAsDYA3UNAAgrAMDYU9cAgLACAIw9dQ0AgLACwNgDdQ0ACCsAjD1Q
1wCAsAIAjD11DQAIKwDA2FPXAAAIKwCMPVDXAICwAgCMPXUNAAgrAMDYU9cAAAgrAIw9dQ0AgLAC
wNgDdQ0ACCsAwNhT1wCAsAIAjD11DQCAsALA2AN1DQAIKwCMPVDXALB5hFVjY6NZWFgo+u7hw4d2
QJqcnCz6Xsfp+N8xoD1+/Nhs3brVNDc3x+5fWVkxV69eNbt377bH1dfXm56enk0xAE9NTZmTJ09W
PN3v37+b/fv3r/n+69ev5tSpU6ampsZs377dnDt3ziwtLcWmMTExsabudO6zZ8/ocRh76hoA/jxh
1dXVZe7du1f0XUdHh2ltbbVCxUXH/ec///ktA5rE0pMnTxL3nz9/3ty/f9/8/PnTfv7x44e5ceOG
3TY6EpPz8/MVTXN1ddWcOXMm9j5JkN68edPWpTbVq9qJz6dPn0xbW9uaNJTXlpYWehzGnroGgD9P
WE1PT5vTp08XfSev1MuXL9d4p3ScjncN8M6dO61Xo7Ozc82AJg/XhQsXrOfjxIkTZmZmJjWDEkFK
S8fLYEeeNKXlbknCy0derF27dhU+S2xF+WloaCgqi59uqGwjIyOmrq7ObNmyZY3oS7tOKG0f3Ydj
x47lun4WVL8SRnH1qevNzc0ViTDdP5/jx4+bd+/eJaahvAPGnroGgD9KWIna2tqCp+fz58/mwIED
9n+JgsXFxYJx3bt3b+GcoaEha9x1nvaNj4+b/v7+ogHt8OHDNj0d8+DBA3Px4sXEzA0MDJjBwcGC
l0TpS5xkHSCVZ11foiaJ7u5uO3UlNM0ZldNPP0vZNN0VCT+JGlfYpV0nlLaPvIajo6NrjEXa9X0h
GidInz59mlivO3bsKLQH9zuX3t5ee7+S0hgeHl7j8QSMPXUNAH+EsPq///s/G8MkZOgjg6i/Y2Nj
BYHgCiNNT/nGV3FN7oDmeqh0bFJ8lJB3zBVF+l/xUlkHSF1L15fAUDySpi1fvHixRnz5eY5LP0vZ
/Lg09/y064TS9jl06FCR9yjL9cs1PHHeP/e7169fF3nR4tJQnpV3wNhT1wDwxwkrBasrrkooUFnB
0kJ/9VlcuXLFHucaWt8jommpvAY7wj037visA+SrV6/M7du3rUdH59+6dSvT9d30Symbf34SobR9
NJ3oC7HQ9cs1PGn3QtOrip+SJzItDeVZU52+qGxqaqIjYuypawDY3MJKU1LR6jB3WlB/FQsU7Xc9
SmliIGlA27ZtW6rgSEujlAFydna2yBuUVViVUraswiqUdpbjQ9fPMhWYlpY/7ed+J6+lpnWzGC+/
HuTBOnLkCB0RY09dA8DmFlZCHp5//vnH/P3330XfK2Bd3/nL/eV5WF5eTh3Q3JVsEmX79u1LPF7p
+VOBrhALDZAKUo+bfnO9JhKHWaYCs5Qt7bu064TS9vkdHisFpX/79q3wWY9lULB7mmjz05EY9z1W
gLGnrgHgjxFWiknSfgVXZ/leweZ9fX2FYHN9joxvNKApDufLly92v44NBa/fuXOnkN7du3eLnrEU
GiC1olBpaKVbJAaUXjTFKRRUHk1z6jlLScHrWcqWNoCnXSeUto+8PP5qyvUWVlq16OZRgeh6/EKe
NN68ebMmxqq9vd0cPXqUjoixp64BYPMLK63+0/5ImERES/L9YGmhZxtpikieJXm8ohWE0YAmMaap
RO2XyIpLwxdH8nJo04rA9+/f5xogJQgkxjR9psB3ped6wSS2zp49a6eoFCzvChY//VDZ0gbwtOuE
0vbRAgJf1K63sFJ+JIKUP23yVuqhoXnSkCD3VwWqLtyVpRh7oK4BYNMKK6hO9AysNI9WtaIHzGoh
gYse3xGtPsXYA3UNAAgr+C1oNZ0C8TcKetRC2qM16Ij0Q+oaABBW8NvQA0D9p+NXM8or7wrE2FPX
AICwAgCMPXUNAICwAsDYA3UNAAgrAIw9UNcAgLACAIw9dQ0ACCsAwNhT1wAACCsAjD1Q1wCAsAIA
jD11DQAIKwDA2FPXAAAIKwCMPXVNJQAAwgoAYw/UNQAgrAAAY09dAwDCCgAw9tQ1AADCCgBjD9Q1
APyOMYaBBgBDT30DAFRQWDHYAGDkqXMAgAoKq2jAYWNj+3UbIKwAYBMLK8BQANBfAAAQVhgKAKC/
AADCCjAUAPQXAEBYAYYCgP4CAICwwlAA0F8AABBWgKEAoL8AAMIKMBQA9BcAQFgBhgKA/gIAgLDC
UAAA/QUAEFaAoQCgvwAAwgowFAD0FwBAWAGGAoD+AgCAsAIMBQD9BQAQVoChAKC/AADCCjAUAPQX
AACEFYYCgP5CfwEAhBVgKADoLwCAsAIMBQD9BQAQVoChAKC/AAAgrDAUAEB/AQCEFZRuKNjY2LJv
AAAIKwA8IwAAgLACQFgBAADCCgAQVgAAgLACQFgBAADCCgBhBQAACCsAQFgBACCsAABhBQAACCsA
hBUAACCsABBWAACAsAIAhBUAACCsABBWAACAsALYeIKKd9MBACCsAABhBQAACCuA6hVXAACAsAIA
hBUAACCsABBWAACAsAJAWAEAAMIKAOLFFQAAIKwAAGEFAAAIK6gGMcHGxiMnAABhBYCHBmgfAAAI
K8BoAu0EAABhBRhLoL0AACCsADCUQHsBAEBYAYYSaC8AAAgrwFAC7QUAAGEFGEoA2gsAIKwAMJRA
ewEAQFgBhhJoLwAACCvAUMLvYXZ2lvYCAICwgmoXVt+/fzf79++PPc/ftmzZUnTM+Pi4+euvv8y2
bdvMoUOHzNu3b0vO5+PHj83WrVtNc3MzwjWmPlTHCCsAAIQVVLHhX11dNWfOnMlkTB89emS6uroK
n1+/fm0OHz5sPn78aH7+/GnGxsbMgQMHSs6nRMSTJ082nXCtVH38KsGDsAIAhBVAiYayra3NfPr0
KWhMJZwOHjxoVlZWCt+dP3/e3Lp1K1debty4YbZv325qamrstRcWFgp5DL0QWN+/evXK7Nmzx7S0
tBS+7+npMTt37rTpdnZ2Fp3z48cPc+HCBXu9hoYGMz09nSk/SddTPVy5csXs2LHD1NbWWo+dm9/I
yyTPXlNTk3n+/HliXXz48MGcOnXKXlvnKH8PHz6MrY+k+kkre1J9IawAAGEFsE7C6unTp5mM6dDQ
UJG3StTV1eWK+xkYGDCDg4NWnGhTmhI9WQ269nd0dNhzFxcXC/kaGRmx38n7JqHT399fOKe7u9tM
TEzY/ycnJ4s8alny41/v9u3bpq+vz363tLRkWltbi/LtepmmpqZMfX19YnkkVOXli66vvEgEJdWH
/zlU9rj8I6wAAGEFsI7CKusxEgGa8nORiJB4kKdFXpezZ8+ar1+/JqbR2NhoPUgR+n/37t25hJXr
URKKP5JwcHHFjISUvz9PfvzryfPjnjMzM1OUbwmjSMiVghvDFhJWobLH5R9hBQAIK4DfLKzm5+dt
YHrcOZcvXzbLy8sFj4+mB7OIBlec5RFWceenBdi76VciP356Krd7nISmPkv03Lx5M1jvmqqTV031
JqHnphUSVqGylyqQEFYAgLACWEdhdefOHRuL5KM4I9d7I5GRtnItTuSkCYkseYwTR6FrlpOf0DmR
WNK04/Hjx83169cTrz86Omo9asPDw3ZKVtN1eYRVqOwIKwAAhBVUobDSqkEJBZ8TJ04UfZaw0pRg
Egrm9qfeXCFWirBSmvKYJaHHSCRNBZaSH62CdM+Zm5tLzLcePZFWJglTN++aas0jrEJlR1gBACCs
oAqFleJ24oKfFUukLQq+lmcrbsowQsHiOiY6/u7du0XPzypFWCnNKJhcmz5rdV+Eptk0PSeePXu2
Jng9b34UbN7b21sIXm9vby86TulrZaBQEHuax0zB/9EqQAk01V2asJJoVcxUJOxCZUdYAQAgrKAK
hZXEQZLXR8JEAdvy9OjRAe/evUu9TvR4A21agff+/fuyhJXQakV5f6I8uCJQDz9VUL3KoBgmBZuX
mx89YkJB7nrMgeLK3OM0DajraJpO14xEVhwvXrywolXHSZBJpKYJK634Uxldr1pa2RFWAAAIK/hN
wgqA9gIACCsADCXQXgAAEFaAoQTaCwAAwgowlEB7AQBAWAGGEoD2AgAIKwAMJdBeAAAQVoChBNoL
AADCCjCUQHsBAEBYAWAogfYCAICwAgxlkNnZWW4o7QUAAGEFG8NQVtKopr2epVTc17nA+txLhBUA
IKwAqlxYVXOa3HfqGAAQVgBlG0q9WPnKlSv2Jb61tbVmfHw86GXy94+OjtoXEuslxh0dHfalx0nH
Rvz48cO+8LimpsY0NDSY6enpwr4PHz7Ylwlrn15OrP0PHz4spOFuET09PfaFyMpDZ2dnUX71EmSl
o5ciNzU1mefPn6fWk16irJdKt7S0ZEpf5wwPD9s62LVrl/n333/NwMCArVNd98mTJ0XHRy99Vvna
2trMwsKCWVlZMfv27Suqu6ielOcs+QjdS4QVAADCCtZZWN2+fdv09fVZo7y0tGRaW1tzC6vm5mYr
DpSGDP/Vq1eDwqq7u9tMTEzY/ycnJ82BAwcK+w4ePGjGxsZsetoGBwet0EnK09DQkBkZGbHHrq6u
WkHR399f2O+Km6mpKVNfX59aTxKHSmtxcTFT+jrn4sWLdt+jR4+ssLl06ZL9rOvq+hESXCpPVDal
LYEpLl++bPf790d1miUfoXuJsAIAQFjBOgsreWXkFYmYmZnJLaxcb9O3b9+s5yUkrCSkJACyIm9T
Up4k7Py0XPEkURaJuCz1JJGYJ33/HH1eXl6OzW9jY2NRfet/ebrE/Py8rbvoWvr7119/FdIO5SN0
LxFWAAAIK1hnYeV6UyJjnldY+cbeTTMpLf+6PpqOk1fr/PnzVoyk5Ulp+VOErhCTlyryrN28eTN3
PYXS989J++yeF1cXR48etV4pIa+dpkSz5iN0LxFWAAAIK/jFwipNDGXdX66wUsyWPFqKW3r69Kmd
kku7ZpxYiRNqmnI8fvy4uX79eq56CqWfR1iF6lt5VEyZUGyVyp81H6G0EVYAAAgrWGdhdfjw4aLp
o7m5uVQR8/HjxzX73759W/j89etXG2MUElb79+9PnArU+e5UWtw1XSRA3OPTUF7TREPcvlD6eYSV
0vKnAv3HR9TV1dl4KU0D5slH6F4irAAAEFawzsJK0029vb2FgOf29vY1HpYo8PvTp092asoXOVrZ
pnOVxn/+8x9z5syZoLDSNJ+m6MSzZ8+KgtclLKJVgBIHhw4dKjpXq+kUdxSJCAV8R0Hb2vRZeYpQ
2loZKPxg8iz1FEo/j7DSuXfu3CmkdffuXSsyXRSQrlV9bmB6lnyE7iXCCgAAYQXrLKzErVu3bAC1
lvFr5Zl7bCRENA0lASCB4osliaC9e/faIPFr165Zr1VIWOmxAmfPnrVpK4ZKgdYRL168sEHZ2idR
pMBz91wJDnl5XE9PV1eX9XTpO4m/aEWf0DSgrqEyKM1IZOWpp7T08wgrET1uQZtWBL5//75o/5cv
X+x1JI7y5CN0LxFWAAAIK/gFwqoa04XN2V4AABBWgKHEANNeAAAQVgDrbyh5bx/tBQAAYQUYSgDa
CwAgrAAwlEB7AQBAWAGGEmgvAAAIK8BQAu0FAABhBYChBNoLAADCCjCUQHsBAEBYAYYSaC8AAAgr
wFAC0F4AAGEFgKEE2gsAAMIKMJRAewEAQFgBhhJoLwAACCvAUALQXgAAYQWAoQTaCwAAwgowlkA7
AQBAWAFGE2gfAAAIK4CQ8WRji9sAABBWAICHBgAAEFYACCsAAEBYASCsAAAAYQUACCsAAIQVACCs
AAAAYQWAsAIAAIQVAMIKAAAQVgCAsAIAAIQVAMIKAAAQVgAIKwAAQFgBIKwAAABhBQAIKwAAQFgB
IKwAAABhBYCwAgAAhBUAIKwAAABhBYCwAgAAhBUAwgoAABBWAAgrAABAWAEAwgoAABBWAAgrAABA
WAEgrAAAAGEFAAgrAACEFQAgrAAAAGEFgLACAACEFQDCCgAAEFYAgLACAACEFQDCCgAAEFYACCsA
AEBYASCsAAAAYQUACCsAAEBYASCsAAAAYQWAsAIAAIQVACCsAAAQVgCAsAIAAIQVAMIKAAAQVgAI
KwAAQFgBAMIKAAAQVgAIKwAAQFgBIKwAAABhBYCwAgAAhBUAIKygitoTGxvbr9sQVgAIK6AtAcBv
7nf0VgCMIdCOAKBC/Y8eC4BBBNoQAFSoH9JrATCKQBsCAIQVAEYRaEMAgLACoDMC0IYAEFYAgFEE
2hAA/RBhBYBRBNoQACCsADCKQBsCAIQVAJ2RSgDaEPxxzM7OIqwAAKMIG68Nff/+3ezfvz/1mImJ
iTXpLC8vV/QVHo8fPzZbt241zc3N9NHflJffeb5//7dt24awAoDKdsJKGSygLSWxurpqzpw5k3rM
p0+fTFtb25pjJicnzdmzZyuWTxnVJ0+e8OPnDxVW/v3fbGMewgoAYQV/wIAuwSThlHbM8ePHzbt3
79Yc09vba+7cuZMrLzdu3DDbt283NTU19toLCwux7T2pHK9evTJ79uwxLS0the97enrMzp07bbqd
nZ1F5/z48cNcuHDBXq+hocFMT09nyk/S9X7+/GmuXLliduzYYWpra834+HhRfiOvy5YtW0xTU5N5
/vx5an0k5f3cuXPm2bNnRemeOHEiWCY3L3H16H4XKkuobrOc7/Lhwwdz6tQpm2/VkfL+8OHDxPEu
rj2k5SepfSCsACBWXAGsx4D+9OnT1GMkngYHB2OPkafr2LFj1tDJuEqkpDEwMGDTkkHWNjQ0ZAVC
VsOj/R0dHfbcxcVF+53SGBkZsd/J+ybj3t/fXzinu7vbTmMKedgOHDiQKz/+9W7fvm36+vrsd0tL
S6a1tbUo367XZWpqytTX1yeWJy3vut6hQ4fsPk3VKp35+flgmfIIq1BZQnUbOt/n4MGDZmxsrFDf
qnuJoKT8+p9D+Ym7XwgrAEBYwW8Z0OOOef36tRVOScfs3bvX3L9/v+C9uHfvnjX6STQ2Nlpvi+tN
2r17dy5h5XqUhOJxdG0XV8xIdPj78+THv548Ie45MzMzRfmWUIhET4hQ3iUkJF4kHq5evZqpTHmE
VagsofyFzs+CPHtZhVUoP3H3C2EFAAgrqAphtbKyYg3n58+fM6cjoyexlcWIuh6ePMIq7nx/2si9
jpt+JfLjp6cyu8fJS6XPEgE3b95MLU8o75GYkNj78uVLpjLlEVahsuStW//8ODRVJ/F9/vx5K2zT
8ut/DuWn2sdJhBUAwgr+YGF18eJF8+DBg9zpxImVNEEQEgKh66ddLyRCSslP6JxIPGiKTrFp169f
L6muIk6ePGk9VL9CWPn7S6nbtHs4OjpqyzI8PGynoDVdl0dYhfKDsAKAdemMAJUQVlkCieVJkWcr
QtNCCkhOQsHc/tSbu6S+FGGlNPXYhyT0GImkabNS8nP48OGic+bm5hLz/fbt29QyhfJ+9+5dG1Mk
IeJOBaaVKU2ofPz4sei7UFlC+ctTF0JxeG56fn5CwiqUH4QVACCsoGqFVZZjrl27ZldpRcHIigWS
GEhCweJaRRgdr2Pd52eVIqyUZhRArU2ftbovQtNOmp4TWmXnB6/nzY+CrxXQHwVst7e3Fx2n9LWC
TyiIPc27lJZ3eXOOHDlSJCq0MjNUpqRAeq381Io8d3+oLKG6DZ3vU1dXV1gFKBGm4Pw0YaXVg4qZ
isRbKD8IK/hjBnQ2tmrYEFaVP0ar1S5dumS9PLt27bJGL0T0eANtWoH3/v37soSV6Orqst4Q5UPi
wV0RpjzqWVsSGYrpUYB1ufm5deuW9dZpNaQCzN3jNA2o62jaSteMRFYSSXlXnt3HLeh/7Q+Vyc1L
JOyUFwlG5cUvU1pZQnWb5XyXFy9e2GBz5Uli0H/orH+uhLqu63oR0/KDsAIGcwDaI2UHoB8irICB
HGiXlBsAEFbAIA60zz+wfdInARBWwCAOQPukzAAIKwAGcaB9UmYAQFgBgzjQPikzACCsgEEcgPZJ
mQEQVkDjAaB9UmYA+iHCChjEgfZJmQEAYQUM4kD7pMzgMDs7+9vSX+9rc7+qJ32EFaxb49HrGNz3
cbnn+Zv/NvPx8XHz119/2dcZ6D1Teslpqej1Dnq1QnNzM0byDxIPCCvK4OO+MmU9rpWW/npfu1rv
STnn+nW23u0BYQVV3dlWV1fNmTNnMjWwR48e2fdCRbx+/dq+TV1vRNcLOPUCUPflo3lxX1CKgUFY
UTe0nfWqr7T01vvam1FYrXcdrVf6CCtYl8ajN5HrLeuhBibhdPDgQbOyslL47vz58/aFn3mIXrCq
t6Tr2npTepTH0At69b1eqLpnzx7T0tJS+L6np8e+cFTpdnZ2Fp2jt7DrRa66XkNDg5mens6Un6Tr
qR6uXLliXzpaW1trPXZufiOvmzx7TU1N5vnz54l1kXZsWr5LqYfQfqU5MjJi33YfvazWF7lp54fq
BZGRrcwbqU34L+vN0n7UPvRy6MHBwdR+7o8F+nvnzp2S22eW9EP7slwnT///8OGDfWmx7qfO0T19
+PBh5jrN2+eyXE/jX9TGTpw4UfQy6aSyJdWZ3x5D109q33Hp56lnhBX8cmH19OnTTA1Mb0l3vVVC
HT7P3PfAwIAdUDUgaFOa6khZG7n2d3R02HOjN6grDQ0++k7eNw0uegN7RHd3t31ju5icnCzyqGXJ
j3+927dvm76+Pvvd0tKSaW1tLcq3O/hNTU3ZN8dn8dD5x6blu5R6CO1Xmhr0ImGpfCl/Wc8P1QvC
KluZN1Kb8IVV2rG6zvXr1wvt48iRI7m9RidPniy5febxSqXtC10nT//XD1V5+aPxR2ORhEjWOs3b
57JcTzMQnz9/tvsfPHhgLl68mKlscXXmt8fQ9UPtO2s/QVhB1biHQ8eoU2jKz2/catT6daFfGWfP
njVfv35NTKOxsdH+KnF/oezevTuXsHI9SkLxWOqkLm4nU+f09+fJj389/fpyz9EvOjffGiiiwSFE
2rFp+S6lHkL749J0yxU6P1QvCKtsZd5IbcL/P+3YyGBnbR9xhrqc9lkpYRW6Tp7+H4cbwxoqczl9
Lul6rodK5XTjXdPKluV+ha4fat9Z+wnCCjaEsJqfn7eB6XHnXL582SwvLxc8PpoezNKJXHGWR1jF
nZ8WYO+mX4n8+Omp3O5xEpr6rAHp5s2bqeVJOzYt36XWQ9r+uDR9T1yeevbrBWGVrcwbqU2kiRH/
Oz/4ONQ+ssQ55WmflRJWoevk6f9C02Xy1Gjc1A+9PHVaSp/Lez33GmllyxqXlnb9PO07bz0jrKDq
hJViGxSL5KO5ffcXkzp22uqNuI4T6tihPKYNnqHOWkp+QudEg4dc2cePH7fTH6GBLu7YvEY0VA+h
/aFBvJR6RliVVuaN0ibWUwTkFVahslRKWGW5Ttb+Pzo6ar00w8PDNiRDU2bl1GmoXZVyPX88Typb
lvsVun7e9p1nnEVYQdUJK60aVAP2UXCjP1hqSjAJBRn6U29uxy1FWClNecyS0GMkktzLpeRHUxru
OXNzc4n51qMnsnZc/9i0fJdSD6H9oUE8dH6eevkThFXaIoysZa72NpFHBMjjrTigiDdv3lRUWIXK
Uilhlec6of6vH6ZuWgq1yFOneftclutpdsIdD/ft25epbFnuV+j6edt3KeMswgqqRlgphiAKQHTR
HLe2KBhRnq24KcMIBYvrmOj4u3fvFj0/qxRhpTSjAE5t+qzVfRFyO8ttLJ49e7YmeD1vfhR82dvb
WwgYbW9vLzpO6WvFivCDTX3Sjk3Ldyn1ENofGsRD54fq5U8VVkmrXZPKvJHaRB4R4Aev6zpp910/
0BSjEwmHcttnnvTT9oWuk6f/a/FPtCpOokhjZ546zdvnslzv2LFj5suXLzZNldMNXk8rW5b7Fbp+
Wvv2089TzwgrqEphpUab9EtCwkSBhPL0aAXLu3fvUq8TPd5Am1bgvX//vixhJbRaUb+Gojy4IlAP
P1VQvcqgOX03OLPU/OgREwpy15JrxZW5x8k9retEy6Ojzh9H2rFp+S6lHkL7Q4N4lvTT6iXLfU0S
I5t12+htIo8IEBIBaht6NIDaR1rYgFbaaX90TCXaZ9b0Q9dOu06e/v/ixQv7o1XHSSjoR2reOs3T
57JcT2koLZVNIssNQE8rW5b7Fbp+Wvv2089Tzwgr+G3CCoD2+fs9Vn8KMqJJ00wA1Tr2YEmBQRxo
n79ZWNEn/3/kVVGcZvT8J3mKSw04BkBYAYYLgPb5R5dZq8D03CVN5ejJ69euXbMCCwBhBQziALRP
ygyAsAIaDwDtkzIDAMIKGMSB9kmZAQBhBQziALRPygyAsAIGcQDaJ2UGoB8irIBBHGiflBkAEFbA
IA60T8oMAAgrYBAHoH1SZgCEFdB4AGiflBmAsQdhBQziQPukzACAsAIGcQDaJ30SAGEFDOIAtE/K
DICwAmAQB9onZQYAhBUwkAPtkrIDQHX0P3osMJAD7ZE6AIAK9Tt6KyQ2KDa2atiAPsnGtpHGHkYt
ALwMAABQqbGfKgBAWAEAAMIKAGEFAAAIKwCEFQAAIKwAAGEFAAAIKwCEFQAAIKwAEFYAAICwAkBY
AQAAwgoAEFYAAICwAkBYAQAAwgoAYQUAAAgrAEBYAQAAwgoAYQUAAAgrAIQVAAAgrAAQVgAAgLAC
AIQVAAAgrAAQVgAAgLACQFgBAADCCgAQVgAACCsAQFgBAADCCgBhBQAACCsAhBUAACCsAABhBQAA
CCsAhBUAACCsABBWAACAsAJAWAEAAMIKABBWAACAsAJAWAEAAMIKAGEFAAAIKwBAWAEAIKwAAGEF
AAAIKwCEFQAAIKwAEFYAAICwAgCEFQAAIKwAEFYAAICwAkBYAQAAwgoAYQUAAAgrAEBYAQAAwgoA
YQUAAAgrAIQVAAAgrAAAYQVltxc2NraNuSGsABBWQFsBgHXow/RmAIwl0E4AoEJ9mR4NgMEE2ggA
VKhP06sBMJpAGwEAhBUARhNoIwCAsALAaALQRgAQVgCA0QTaCAAgrAAwmkAbAQCEFQBGE2gjAICw
AqCDUQlAGwkwOztbVemsd5qAsAIAjCb8pjby/ft3s3///jXfLy8vB1+rkYfHjx+brVu3mubm5pL2
p5UrlK9t27ZVpC4rlU5amlnruNr6frn5+d3nI6wAAGEFZbeR1dVVc+bMmdhjJicnzdmzZyuWD4mm
J0+elLy/HGFVqX6yHv2t1DQRVggrAEBYQZW1kba2NvPp06fYY3p7e82dO3dyXevGjRtm+/btpqam
xqa9sLDwX0OQ4vWK2590XF5hlXTtnp4es3PnTpvfzs7Owvfnzp0zz549K3yWJ+3EiROZPHcfPnww
p06dsuWXUGxoaDAPHz4sysurV6/Mnj17TEtLS7DcP378MBcuXLDpKa3p6enEMieVJ4m85c+Tn9C9
+/nzp7ly5YrZsWOHqa2tNePj47nKk+V8hBUAIKzgl7eRp0+fJh4jT9axY8escZMBk2hKY2BgwAwO
Dlqjp21oaMga4axt1d9fKWEVt195GxkZsfmU106Gub+/3+5bXFw0hw4dsvs0TVpfX2/m5+czXefg
wYNmbGysUAeqD4koNx8dHR12n64TKnd3d7eZmJiw/8uDeODAgdjj0soTR6nlz5qf0L27ffu26evr
s9dYWloyra2tucoTOh9hBQAIK/itbSTumL1795r79+8XPAT37t2zhjWJxsZG69FwvS27d++uSmGl
OC6VyUUCwjXsMt4y5levXi2rv23ZsqXo/MiLl6XcEi5+PuOOC5XHp9TyZ81P6N7JW+e2lZmZmVzl
CZ2PsAIAhBVUnbDykaGT2MoiICI0HVaNwkr58qfh/PzLuEsYfvnyJVc9aapPAvT8+fNWbOYRHP5n
t/7SzstSnkqUP2t+QuX001HbylOe0PkIKwBAWEHVC6sk8ZRmdMsRP6UIq6Q4KD+ttHJEnDx50npo
8gir0dFRe87w8LCdZtW02q8QVlnKU4nyr5ewylue0PkIKwBAWEHVCSt5K1ZWVgqfNfWigOUkmpqa
1kwFuo8SKFdYffz4sWIeK+VVj5NI4u7duzbGRwIpz1SgYtHcdNPynKXcegxGlqm3UHni7lUp5c+a
n9C9O3z4cFFbmZuby1We0PkIKwBAWEHVCatr167ZlVlRILbibWRwk1DwulYRRsfrWPf5WKVM10WP
X9DKRa22K1VYaRWbYpsiY6y8RsHP2vRZqxiFvExHjhwpMvLv3r2LTcenrq6usApQxl5B4KF8+mn6
wetTU1P2f63USwoWTytP0r0qpfxZ8xO6dwrw16rTKPi8vb09V3lC5yOsAABhBVUnrLQi7NKlS9br
tGvXLmvoQkSPW9CmFYHv378vWVjJMMtAa1pIAk3L/ksVVhKFKofrQevq6rIeJn0nwx+t0tOzu9zH
Deh/7U9Kx+XFixc2yFr5lujQCrpQPv003WN0D5Qfpad4LQVpJ6WVVJ4kSil/1vyE7p24deuW9Ypq
1amC5fOWJ3Q+wgoAEFZAGwEAhBUARhNoIwCAsALAaAJtBAAQVgCA0QTaCADCCgAwmkAbAQCEFQBG
E2gjAICwAsBoAm0EABBWAIDRBNoIACCsADCaQBsBAIQVAEYTaCMAgLACwGgC0EYAEFYAUHLH8jYA
hBUAwgoAEFaAsAIAhBVA9YgrAIQVAMIKABBWgLACAIQVAMIKEFYAgLACQFgBwgoAEFYAgNEE2ggA
fRphBYDRBNoIACCsoAoaDxtbBTaEFeRldnaWfALCCjAGALSn7GWfmpoyJ0+eXPP99+/fzf79+9d8
f+rUKfPs2bPcP4i2bt1qnjx5kpivx48f22Oam5tjP/8Otm3btq7tzC9jnnPdY/18Vmtbr+Q9jWtf
O3bsMJcvXzYrKyuF4/T/1atXze7du+0x9fX1pqenJ5h+Ur8ohxs3btg81tTUmLNnz5rPnz/n6lcI
K8AIAu1qA5RbRm5+fr7ou9XVVXPmzJnY83RsS0tL7utJVMmg+OIqwhdecUJsI7SXPOdUqowbpV1X
8p7GlVki6vr16+bKlSuF786fP2/u379vfv78aT//+PHDChxtacT1i3K4deuWGRwctPnQ1tvba9ra
2nL1K4QVYPyA9lXlZX758qU5duzYmu814H/69CnxPJ2jc/NeT0ZVxtU/Lus0rjwNO3fuNNu3bzed
nZ1rrvnq1SuzZ8+eIgMVOmdkZMTU1dWZLVu2FBn+LFPJMpAy4vJC1NbWmvHx8TXHJl0/Ln333LS8
pdVdXP1LROj6Era6twsLC5mvE3mZtK+pqck8f/486JWJu1aW+tT3w8PD1ru0a9cu8++//5qBgQFb
v0nlj7snur4r5uIEmNJPIq5fhOophDxl3759WyM08/QrhBVg+ID2VeVl1hTJ6Ojomu+fPn2aep6M
n84tpY598ZB0jv95aGjIGjYZTnnUJGL6+/uLju/o6LD7FxcXM5+jKZjI+CcJvyRu375t+vr6bPpL
S0umtbW16Jws10+rm6x5S0tHwsT1lChPFy5cyHwdV0BoekwCIYks1wq104sXL9q6evTokRVUly5d
sp/z3BtXWB04cMDWuTxVWYnrF1nuR9bYzuXlZSu45U3L068QVoDhA9pXlZf50KFDZm5uLvd5Okfn
/kphpamZaDrH9QK4x7uemFLPScuTjzxjrsGemZkpOifL9dOunTVvaek0NjYW5VH/yyOU9TryAE5M
TGRqZ1muFWqnvjdNIiTrvZGXVWJXAtu9J6pziSDFTN27d8+8ePEiNR9x/SJUT1k5d+6cFX7a3rx5
k6tfIawAwwe0ryovs6ZrfMOf5Tx/uuVXCCsZRt8boCmZtGuWck4eYeVP5ahe3HPyXj907VLqzr1e
XL5D15GXSp8lEm/evJlaH6VcK+2eh+rH3zQdq6lIebh8NE0s0SWvk/KkmKck4vpFqJ7yonxqajVP
v0JYAYYPaF9VXuY4Q5i1ruJiV9ZTWJWS11LOKUdYZRE1eYRDJeoulMcsgkGiZHJy0hw/ftwGh5da
H5UWVhFaXXfixAnz9u3bTP1Bj6dIm9KMu29Z7keex7xI/MXVV1q/QlgBhg9oX1Ve5lI9VjIKpXis
So0TEvp1704LZblmKefkEQKHDx8umvrSVI57Tt7rr4ewUh786Tn38Qx5PDESLml1Usq1KiGsojYp
b5Ris1wUpB7XxtPa73p4rDSlqjg8t27cadIs/QphBRg+oH1VeZkVz6EYlLznKTYkb4yVVpfJYOlv
KcJKgdFRoLg2fXaXq8dds5Rz3O+UX8XVJAU+j42N2WXzUfB6e3v7msDxPNcvVVj5+fTzcOfOnUIe
7t69W/R8stB1FPwd3TNfGMfVd95rVUpYRZ4reaI+fvxY+E5TbsqX4q+Ens+mPLpxWFn6RbnCSvnQ
VGpUN//5z3/slqdfIawAw1cGlXqS8no8kXmjP+UZYfVftAJJK7fynqcA4NCqwLwPCA0ZVdHV1WVX
iskLIu9EtPovLa95z3G/02oynZf2oFDF6sjzoEcqqC79NPNcv1Rh5ecz6XEL2rRK7/3795mvo2lA
BaVHjxhwhXGSgMhzrUoKK6GHbB49erToO63Ak8BTGXSvlMe0VYJx/aJcYSVvlMSc7pHqJu45WqF+
hbCCdTF8aU+ujUh6YnReQk8JzvsU4TxTDKU88Xk900lLM+vgUi2CBmH1X6anp4s8KFnRYwVkcAE2
I6X2i3LJ068QVlARIxB6cm30qyDpidF5CT0ALu8D4soJ4qwmEVFqmgir6iyzfhjk8UIqjuh3vmYG
4FeQt1+US95+hbCCihiBLE+uDT0x2qfUpwRnedpxmpgKrZrK89RpPRfFfceUPGlaIZNldcqHDx/s
9ITKr7psaGgwDx8+LMqL+zTrULnlXpf7X+kpLf3ySypz2hOx8z7tGWFVepn14+D06dOZ09Kxed5p
BrARydsvyiVvv0JYQcUNX9KTa0NPjHapxFOCQ/kuRVjF7U97grNiNhTwqH2aBpUAjd5xFbrOwYMH
bQBuVAeqD4koNx/+06zTyt3d3V14mKCWZyvwNe640BOp8zztGWFFmQH+xD5Nr4aKGYG0J9fmMSSV
eErwrxJWoSc4S6jo4XcSJ27wYykG1X+AYehpw/4KoqTl+3meSJ3nac+IDMoMgLACqIARiHtybZ40
1vspwZUUVqEnOEdiRcLwy5cvuepBU33yNMn7J7GZ9+GBoYcRJh2XVp48T3tGZFBmAIQVQAWMQNKT
a7Omsd5PCc4irJLioPI+dVroPVjyGOURVnrRqM7Ryz81jarpvl8hrLKUJ+vTnhEZlBkAYQVQghHI
8uTaPIZkvZ8SrIfUVcpjFXqCsx7Ep5gl/+3ooevo0RVuuml5zlJuPeYiy1RgqDwuoac9IzIoMwDC
CqAEI5DlybV5DEmlnxLsBlxrZaJW25UqrPwnKac9wVlepiNHjhSJlnfv3sWm41NXV1dYBRi9WT2U
z7SnPGtKUdN4QitckoLXQ0+kzvO0Z0QGZQZAWAGUYASyPLk2ryGp5FOCIwGgaS4JNAmDUoVV3BOf
k57grAelust09b/2J6Xj8uLFCxs0rnxLzChgPJTPtKc8a1Wi8qP0FK/lvhYizxOp8z7tGZFBmQEQ
VgAYAaB9UWYAQFgBRgBoX5QZABBWgBEA2hfCCgAQVoARAKB9UWYAQFgBRgBoX5QZABBWgBEA2hdl
BgCEFWAEAGhf9CkAhBUARgBoXyUOsinlok8BIKwAwwdA+8oprLK+exIAEFaA4YM/mNnZ2Yq3ryQx
slk3gN/Z7wBhBQirqiu7Xuui17s0Nzf/lvzkuS+lvnA66f+kV/LQvkyqSMxSZr3b8eTJk4XP3759
M5cvX7aveVK96xVFX79+LezX64fcVyglsbKyYl8ZtXfvXttu9+3bZz/7L9/286xj9aoj5UFpVEv/
U1702ivViV7+3tnZWVQvKlfaPYj6r/tO0Ui8HD58OPaaX758sdfRC+ij10SNj4//svZcbr/7nX3N
b9eVQq/tct8pW+l+g7AChNUvLLs/IG+Ue1GqIFuvNkGMVTES6vPz84XPV69etS8kj16QLTEkIxGh
Y1taWlLzoxd0t7a22hdtSxwIpaV3QB47dqxIXMXlTSLm+vXr5sqVK1XT3i9dumTfkxnVi17gfubM
mcL+ycnJonpK6r/+S8X//vtv8/Tp09g6UD2PjIwUXnj++vVr89dff5nR0dFf0p43cl/x23Ul0Ptq
dc/j6qUS/QZhBb+8M3/48MGq/pqaGjswNTQ0mIcPH675RagX9zY1NZnnz59n2id6enrMzp077a8N
/UKM8xRVOl11PhkO/Tqvra21v0TThEXcr+DoJdKqk7a2NrOwsFB0jgyZfu2mdei0PKZ5PXSe8r5r
1y4zODiY6nlSvvRrX/k8ceJE4suZ4/73y37w4MHYAU8ekSweDlYF/peXL19aoeOi+6m26dat77nQ
OTo3CQmqgYGB2H0SBd3d3cG8KQ9qk0mExgOlK1FSV1dXeJm3+8MkT/+LvDduveh/nRvR29trxVaW
exD9//btW3PkyJHY41VHcXUoceX255CgTquDtDEk61RyaBxQn1TflKfHF98aM7OOQ6FyhNp13jTi
UP18+vQptj4q0W8QVvDLjYAM6tjYWOEXgTqxREOcR0du4Pr6+kz7hoaGbIdTmuoMGmD1y3S90719
+7Y1QNq/tLRkf+Hn8Tpo0FUdRPWh60m8uMd3dHTYfYuLi7FphvKYJHp0jjwKUd5lHNIEkqY6Pn/+
bI9/8OCBuXjxYmZh5f/f3t6+RsAqP/Io4BHNV2b9yna9H0neJ7efieHhYXtuEuqr/pRfhNqLprSy
3I80YRUaD5SuhFckFHxPUd7+5wsr1YtrOOXJkOGUOJDQkGAJeayUP78tRxw4cMAa8XLac6gOsowh
aWQdBzRF5otE1b/EVNZxKK0cWdp1KI0ssYmRZzHLGFJKv0FYQVW4n/XLI0KNeGJiIva4tH1yGbsD
pnAF0nqlq1+dkYtfyIuTR1jJOLnn63/FfvieojRCeUwSN5FQSsq7/7/rodL13DixvMJKUy7Hjx8v
yrPq8s2bNwirnGU+dOiQmZubSz33/v37RR4moXN0bpoIScPdH5c3CQoZXv0wyIM7HsS1f/daefuf
BIc8Umq/8r7IQLrXUyyZ6ipq4/fu3Suqt8iQa5OnW96qo0ePJl4vTTjkEVZpdZBlDEkj6zigaTB5
raKxRn81pRnlLcs4lFaOLO06bxrljiGl9BuEFfwWYaWpLTXW8+fP20HBPVYeI31WJ71582bReWn7
NID5v1LcAXO90vUHTg0seYSVm1Zcmlk6fyiPWYPJ/byHAqeT8pk1Dbnzo/gJDeZ5YhcQVv9F0z++
QXNRfNS5c+esF8G/32nepLzCyt80NSePj3/dPONBXJnd7/L2PwUiqy50noKX1ffTyqn0JLaSUGC1
poWSgtp1byohrNK+K3cMyTMOSETKKyXkaZT3qJRxKEve4tp13jTKGUNK7TcIK/jlRkCuXbnH5U6V
S1bTW/6xGmgjj4Zc1Fn2xQ0ucQN4pdON+0WaZ5AMnZ9l0AjlMSm9kFEK5SPJY5E1DcWzaHoh8iTI
O4Cwyl/mtPsvo/DPP//YKZ68HhX90EiKd9PqKTe2xs2bvB+KwZM3J0RoPMgrrPK2DXkfJABL6V+K
k4q8VUlB7ZrqjKt73Rc/lqxUYVXuGJJnHNAYqTg4ofvvBuznGYey5C0uvVAaeR5TknbtcvoNwgp+
uRFQ3IIbt/Hx48fEYzUwZ92nTp4UD7Ke6cqN7rrhNVDnGSSVvu/GD02x+ITymDRIyp3tDhyahksT
Re7qHOVT0wLlCCtdW79KZYgV0+IHxiKsyvNY6Re3hKv6WJLxSPvlrXiapEBuiYKurq7EvClteTMe
PXqUWqbQeBAypHn7n49iBeUpi9AUmismlXYkJHz0IywKYk7KszzgkYfHRVNMbsB7OcKq3DEkzzgg
5GnWFK+mAUsdh6rZY1Vuv0FYwS83AuqU0S+1aK7aPVa/XuVWF/6vv7R9MgJREKs2fdbqj/VOV+5w
eV6iwE8FZecNXo9iPrRpqa/7fJUsg0Yoj1mD13VOmihSUK8GHR2v6+UNXtdAqfgI1wjIU3X69Onc
cTgIq2LD6Ma/CRl8eVPc2BkfGdC0WBEZELVntc/IYOre6zk+8ki5z/eJy5uurRibJAOVZTwIGdK8
/U99XWJKaEWixJFbd9euXbPB2FFfUvC1+qSPPNxubFWSx0p1pOlNpSEvX7TwQ6vPXrx4URFhFRpD
4vqdS55xQKhO5OVzA9PzjkNZyh3XrtdbWFWi3yCs4JcbAQ0mGmw1+GiQU9C4e6wGLA1E0VLaSPCE
9gn9gtYvYP1a069ldxXdeqUrbt26ZX/pyuuilTF5B8loqbQ2CY3379/nHjTS8hiajlO+NVAq72nT
e9qvY3WMRJb/WIjQ/xqIda57jenpaXtM3qdDI6z+iwKwdW9c5E0MTYlo6jW0ukleRLUtCaDoAaEy
wq6oSsubRFhacHdoPMhiSPP0vyiWL4qx8hetqLxamao2KvEjoRCHBJzaboQf1O6iIH5NK6l/a4zR
9f2HTJYjrEJjSFy/88k6DkQeHe2PmybLOg5lKXdcu15vYVWpfoOwgl9qBKB6kVFxp/d+BRp4ZbRp
X6WXWQbe9QxkRY8m0I8KgN89DlSyXa83lew3CCvA8G0y9CtfwajRc2f0q9cP6l9PdF39wvVXYtK+
8pdZgeZ5vH6advuVr1UCxoFSyNuu15tK9xuEFWD4Nhla0aNpiWjaQ/EloaXxlUSxH5pSzBO0jrCK
R1NRilXLio6t5DvPgHFgPcjbrtebSvcbhBVg+ID2RZkBAGEFGAGgfVFmAEBYAUYAgPZFnwJAWAFg
BID2RZkBAGEFGAGgfVFmAEBYAUYAaF+UGQAQVoARAKB9UWYAhBUARgBoX5QZABBWgBEA2hdlBgCE
FWAEABBWAICwAowAAO2LMgMAwgowAkD7oswAgLACjADQvigzACCsAEMAQLui7ACbvS/TowFDALQn
6gAAKtSH6c1QciNiY6vEBvQpNrbNNI4xqgHghQAAgEqN/VQBAMIKAAAQVgAIKwAAQFgBIKwAAABh
BQAIKwAAQFgBIKwAAABhBYCwAgAAhBUAwgoAABBWAICwAgAAhBUAwgoAABBWAAgrAABAWAEAwgoA
ABBWAAgrAABAWAEgrAAAAGEFgLACAACEFQAgrAAAAGEFgLACAACEFQDCCgAAEFYAgLACAEBYAQDC
CgAAEFYACCsAAEBYASCsAAAAYQUACCsAAEBYASCsAAAAYQWAsAIAAIQVAMIKAAAQVgCAsAIAAIQV
AMIKAAAQVgAIKwAAQFgBAMIKAABhBQAIKwAAQFgBIKwAAABhBbCJBZW/AQAAwgoAEFYAAICwAqge
cQUAAAgrAEBYAQAAwgoAYQUAAAgrAIQVAAAgrAAgXlwBAADCCgAQVgAAgLCCXyUY2NgqtQEAIKwA
LwwAbQoAAGEFGECgbQEAIKwAwwe0MQAAhBVg9ABoYwCAsALA6AFtDAAAYQUYPaCNAQAgrACjB7Qx
AACEFWD0AGhjAICwAsDoAW0MAABhBRi9PMzOznIjaWMAAAgrqH6j9/37d7N///7YfePj4+avv/4y
27ZtM4cOHTJv374tOR+PHz82W7duNc3NzbnP1fUrWQ/rJQQqlW656fzq8xFWAICwAoTV/2N1ddWc
OXMm9pjXr1+bw4cPm48fP5qfP3+asbExc+DAgZLzIVH15MmT3yZYNpLxR1gBACCsYAMa6ba2NvPp
06fYY86fP29u3bqV61o3btww27dvNzU1NTbthYWFQh5CL++NPFpbtmwxTU1N5vnz54nnxqXhfich
eOXKFbNjxw5TW1trPW9pHquenh6zc+dOm/fOzs5M+QrVtf4fGRkxdXV19lxfWP748cNcuHDB1lVD
Q4OZnp5OTKecsobKl+V8hBUAIKwAMhi9p0+fJh4jQZAntmlgYMAMDg5aQ61taGjICoesxtcVHlNT
U6a+vj7x3JDYuH37tunr67P5WFpaMq2trYliRfmUANKx8uBJWPT392fKV0hYnTp1qiAulYbSiuju
7jYTExP2/8nJySJvYB5hFSprqHyh8xFWAICwAshp9OKOkQiQkJA3RV6Vs2fPmq9fvyam0djYaL0w
rkdm9+7dmfOxZ8+egtAI5S8kNlpaWoryMjMzkyhWFPMlUeHiiqe0fIWEVSSq4vZLSPnXLUVYhcoa
Kl/ofIQVACCsACogrPTd5cuXzfLycsEDpenBJDTdFSfOsuZDIk7HSAjcvHmzLGHlXlco/0liRcf6
041uWdLyVY4g8vNYqXT8sobKFzofYQUACCuACggrxdy4ngwZ3LTVeXFCIe9KvFevXtlpsePHj5vr
169XTFil5SVOEGbNVzUKq7zlC52PsAIAhBVABYTViRMn1ngyNCWYhAK7/alAV4jlMb56rEOauPA/
a+Wi+51WM7p5mZubS0xP+ZZXrpR8lSOI9IiLUqYC85Y1VL7Q+QgrAEBYAVRAWCmuSFsUjH7nzh37
LKskFLyuY6Lj7969W/R8rFA+FHOkFXjCD/SWoFO8UiQA3IByrWpUkLibvh4N0dvbWwjIbm9vTxQr
yncUvK1Nn7WiMUu+yhFWCl7XNKN49uxZYvB6uWUNlS90PsIKABBWABUQVkJCScHb8jzJoL979y41
nehxC9q0IvD9+/eZ86HpNgXAR48miMSM0Co25SHygEUCR8dKvOlYP309KkLB83rMgOLD0kRPV1eX
nfqMyrm4uJgpX+UIKz2YVQsClKbSV9B43HHlljVUviznI6wAAGEFgNED2hgAAMIKMHpAGwMAQFgB
Rg9oYwAACCvA6AHQxgAAYQWA0QPaGAAAwgowekAbAwBAWAFGD4A2BgAIK8DoAdDGAAAQVoDRA9oY
AADCCjB6IWZnZ7lJtDEAAIQVbGyjVy3G0H1R82YWDptZfCCsAABhBX+8sCJ/CAfqBwAAYQUVMnr+
C4NHRkZMXV1d4WXDevlvWprDw8P2xb27du0y//77rxkYGLAv+o07t6enx77gVy9n7uzsLErH3cSH
Dx/si4JrampsWg0NDebhw4epZQydEypflvP1QumDBw+uufbq6qrZt2+fWVlZsS9Ijl6Y3NTUZJ4/
fx5b32nHIawAABBWsAmElYTFwsKC/SzRIcOflubFixetqHj06JEVVJcuXbKf/XOHhoasqPn586fd
Pz4+bvr7+xPzJ/EyNjZmj9c2ODho9uzZk1rG0Dmh8mU5X7S3t68RQSqbyi5cwTY1NWXq6+tjy5l2
HMIKAABhBZtAWEWiI4ux9I/X5+Xl5dhzm5ubrVhxSRIcScizkxf3nLzliztfTE5OmuPHjxcd19LS
Yt68eWP/lxibmJgI1nfacQgrAACEFWwCYZXHWPr70j7LO+NP+cWJFpdXr16Z7u5uc/78edPY2JjJ
cKedk6V8Wc/XdOL8/Lz9f2ZmxgqrCHmfdKzE5M2bNxOvl3YcwgoAAGEFCKvEzyFvk3/u6OioOXDg
gI3hevr0qVlcXCwcExeTFTonS/nynN/b22suX75s/79w4YK5d+/eGoEWebauX7+eKuTijkNYAQAg
rABhlfhZwdnuNGEoLcVrucd//PgxaLhD54TKl+f8paUlG+T++fNnG5D//fv32Dy9ffs2mIe44xBW
AAAIK0BYJX7WasG+vr5CYLg+t7W1FfZLpCj+6cePH/azptqiFXlzc3Pm0KFDQcMdOidUvrzny1N1
+vRp09HRUfS9vF5a8Sf8AHk3jbTjEFYAAAgrQFilfu7q6rJeIT0MVKvzNNUWoRWC+j56UOiLFy9s
cLvEhgSIgrxDhjt0Tqh8ec+fnp623/lPjdf0nuKzokc6ROLJTyPtOIQVAADCCjB6fxQShvJyAW0M
ABBWgNGDMtB0pjxwm2E1H20MAABhBRi934piwo4dO5YYtE4bAwBAWAFGD4A2BgAIKwCMHtDGAAAQ
VoDRA9oYAADCCjB6ALQxAEBYAUYPgDYGAICwAowe0MYAABBWgNED2hgAAMIKMHoAtDEAQFgBYPSA
NgYAgLACjB7QxgAAEFaA0QPaGAAAwgowegC0MQAAhBVg9IA2BgCAsAIMH9C2AAAQVoABBKBNAQDC
CuC/hpCNrVIbAMBm4v8D641SdE5GHEkAAAAASUVORK5CYII=
</FILE>
</FIGURE>
<FIGURE FILENAME="Forest plot.png" FILE_TYPE="PNG" ID="FIG-02" MODIFIED="2022-03-08 21:08:15 +0800" MODIFIED_BY="[Empty name]" NO="2" REF_ID="CMP-001.01" SETTINGS="SHOW_MORE_DECIMALS:NO;SHOW_ROB_TABLE:NO;SHOW_RAW_DATA_COLUMNS:YES;SHOW_WEIGHT_COLUMN:YES;SHOW_EFFECT_SIZE_COLUMN:YES;" SHORT_VERSION_FIGURE="YES" TYPE="FOREST_PLOT">
<CAPTION>
<P>Forest plot of comparison: 1 NLR&#19982;aSAH, outcome: 1.1 NLR&#19982;&#39044;&#21518;.</P>
</CAPTION>
<FILE>iVBORw0KGgoAAAANSUhEUgAAAtQAAAHACAMAAAC1XA/SAAADAFBMVEUAAADAAAAAwAAAAMDg4ADA
AMAAwMD/gADAwMD/gICA/4CAgP/g4OBAAAAAQAAAAECAgID///8AAAALCwsWFhYhISEsLCw3NzdC
QkJNTU1YWFhjY2Nubm55eXmEhISPj4+ampqlpaWwsLC7u7vGxsbR0dHc3Nzn5+cAAAAAADMAAGYA
AJkAAMwAAP8AMwAAMzMAM2YAM5kAM8wAM/8AZgAAZjMAZmYAZpkAZswAZv8AmQAAmTMAmWYAmZkA
mcwAmf8AzAAAzDMAzGYAzJkAzMwAzP8A/wAA/zMA/2YA/5kA/8wA//8zAAAzADMzAGYzAJkzAMwz
AP8zMwAzMzMzM2YzM5kzM8wzM/8zZgAzZjMzZmYzZpkzZswzZv8zmQAzmTMzmWYzmZkzmcwzmf8z
zAAzzDMzzGYzzJkzzMwzzP8z/wAz/zMz/2Yz/5kz/8wz//9mAABmADNmAGZmAJlmAMxmAP9mMwBm
MzNmM2ZmM5lmM8xmM/9mZgBmZjNmZmZmZplmZsxmZv9mmQBmmTNmmWZmmZlmmcxmmf9mzABmzDNm
zGZmzJlmzMxmzP9m/wBm/zNm/2Zm/5lm/8xm//+ZAACZADOZAGaZAJmZAMyZAP+ZMwCZMzOZM2aZ
M5mZM8yZM/+ZZgCZZjOZZmaZZpmZZsyZZv+ZmQCZmTOZmWaZmZmZmcyZmf+ZzACZzDOZzGaZzJmZ
zMyZzP+Z/wCZ/zOZ/2aZ/5mZ/8yZ///MAADMADPMAGbMAJnMAMzMAP/MMwDMMzPMM2bMM5nMM8zM
M//MZgDMZjPMZmbMZpnMZszMZv/MmQDMmTPMmWbMmZnMmczMmf/MzADMzDPMzGbMzJnMzMzMzP/M
/wDM/zPM/2bM/5nM/8zM////AAD/ADP/AGb/AJn/AMz/AP//MwD/MzP/M2b/M5n/M8z/M///ZgD/
ZjP/Zmb/Zpn/Zsz/Zv//mQD/mTP/mWb/mZn/mcz/mf//zAD/zDP/zGb/zJn/zMz/zP///wD//zP/
/2b//5n//8z///9BjlLGAAA9ZklEQVR42u19e3Bc13nfh8fuYndBcM8CEAPJUvmA3cYZqQlDgw+Q
drWgxVHojMaKrXTsNlL6hy2Px/F0qqqVpzOKJ9O0aeo2blKlZttRHI0zIyvKjFTLY9kkEhkARa4p
KMmk9dgBCFKUSMok9oAkFsvFEtie+z733nOf+zpLfj+J2Ps499xzzv3d73zn3N/9bg8BBOL2Qi82
AQJJjUAgqREIJDUCgaRGIJDUbcJoOpXMjmjLhQL/Y2wrJJPpmrE6k3Xsl6gmmWRy0L8miVR6VJKa
IKlbh9onYfXyxo1LPkmm16/tHzJWnt3LNkxLWZNrUA6qSe34/l+XpCZI6taBLJQS+cHJD0IxPZBT
qPHwwDfYzwiz3xnTPKdhA4rMDj5cSTLrptq3oVRySLKaHFxO5L8/+TWopR9Wa5JJPa/2RMlk1qzJ
IfifbH8qma6kzJpMJZ9CUt9elhoqAD+FdSjs/84mW++vZj7Hfm7sXy3v22r21NAHH3t9vVx9dJ1Z
N2XL1j3pwT05+WryC/CH8Nz+U0pNhvdlvqzWpLx1r1mTCiPTUKla3k+qek2G9jyTnc8hqW8n1CEP
7P8exond59h6ChaoumPojT9fM3zRZ0+9weiwdQiOG4cdgLMLCokkwqZWkzo8DYtKTW5qP3XYesuq
ydHT16Fy79AW2DQOW4fdi52oCZK6deiBErD/H4dJyDNSwEHtJzO3/3fH9Es9/dUZGIfjz94aZL23
jhNaMrmmE9SagKMmP5jb90v/Nm/UZLYOkHvgdwbZXh0bHapJXxrJ1yoMfODxBPyjv/3e+k546998
G5beu0/9uXkl9b/2/2yDJdgBS8//8bWnqy/ed+pLbAdbVTYl7n3x9759YUOmmqTv+UoFfvtDf99z
8T5WNli6eN9bv3acFf7K4yvpBaMmWz7y2MnN+/49V5MHlXq/ewst9W2EzFy+VvrC3N8zz2J+B1uv
wvh2heuf+tfvMEdax+ffrLChVnUXW5xTjSEk4cg4yGVr6GylViJzd0ECjuxQHanxwwrXP7VCrZqs
vPnfak/Ah7ia/Ajmd8EAWurbCWv5WuI/92d/B+i//LPkGCzdunrzv/8tLJ383bXfv5xd0+wbQHbf
cunKH/TeDUtbF/7rLbbp0tM3169ck6omfTcH+n8/kb0Ks7+z/soMLK0uV1OsQpXl/5K4aKvJ5/94
/cZOWBo6+wc1tSZ/2pGa9KD0FHG7Ad0PBJIagUBSIxBIagQCSY1AIKkRdwypi/VUIjVYg9GMLYWP
LrY0mEqmssUQKQPhOragbJnJWnpjT0GyoVhW9G/8/kKY8tSGkqnU4KiS2J6+MAqlZCFVgkuFAVcZ
9aWRtL3EmYJS1lohbRYglcyMhKkt16bZVHKoxjJRy0OSOYDBGW3XTIZdn1JrhcqFwkBBKfGIUWuH
5jtcJWr1ZKpehJJWiVxyK6tE3rhGqVS91tpKcKR+cOpc7fjEF+H+fWEPfmFiaH1l70dbVLRpuHR4
83IZvljzS7R+Ym/ZWHlgPy/jDaXnze3ZWt0ysaokn7YrgDfgQwdh8kPwC6Ykx6UQVs7HIwEKH4Yh
aRahOrSvHK3WL+xdGdwzDLegqJRnrfwY1DY0Wcilwz3vr0zc02ozNwBKe69bTwJZE++PKIXtnzrx
2tRh+DutEjfP34TarZJG90f7Lh2f2to2S12Dn4dD08dMWS/7p+lmB5gBGtXMD7NrQ8qerFrlp9kx
6embRmpGkYF0EYqZqVxBySKTURW1W8FIUCjkkw97U1TTEbNzfkO/j782+f184vsLxNDv6rrkmYeZ
7TD7h0OMfrVMMpWeMUv+VHIq7FVgNhGuTouUZMvsws6yvctASoouWDWRtbRaN4DKwwOaAJrHD6Cq
8uEH1qarSulYfzPwPDv8+XRKrYv6wEvTGhcKJJPM5VJq/bQ2TS+wLLZBv7JWT3wThlPang9Ovp5P
T7dc9HYFboLySP+KtemQqvmeSj5cUS6hci10XbXJB5Ke2vqN5JRRuBQc2s0q8avwNdU8jNVhWO+9
nltI5w9Nr7WN1H2wO1NRroll4zTdbApG2cVNqXYtm96j3Gapi9rBu9MzfG6b39nPaLXvLU1huXwN
tu6ZH/xlTlG7PFgd9iqKriNm5/xX+pY/ZGaS/V8z9Lu6Lvmh6uXz+z9m+hzs8m9Nra/uP2wKkuez
z+wJaQz6WRVGhHsy7EpWmcX8Fbiyfc8zg/M7lY1k/7xWt21nDpB1Z28wcfrACIwcOD1hbRph5puV
7vyBJ9nKl69PVpS6bKi11bXGm4sHd2+em3xSP6CuyCbqsAmVRLYGT9SgVD2r7VmHD7fDIU28OTkD
lclTCWvTDLvSH3v9RLmq3I0bi6ysuq7a5MPG9fovf65cNx5Pq/rETdZ4X0plStA32ltbXzTu2Z+0
1ad+4yTsO5ot8Xs13ex32MVdVy3HY7B4Fg6whQXVQ7p+EvY/a/nUAOd2q6bvrCbMqiRY2kWbNpgu
qHZACF1HzM75jnmBdRmvrt/VdckbcPeH/7xiOHYPFK/BWv/QkK3Uu1WbGQLXWBUeUN/ecPjUJ/cX
a7O35mql6lxiHXbrtajBola3c1dYsVx4RbVzCc7tfOB0BtZ667vU1OcS7ErrdakqWuPH2MLSGLvX
x8zckvDKOEtVPzl0bC+Bl7LpHemdSfUOPQjt0XE+B0dZR5HiKvHsqR+y6j81BMrdeHXM0lWbfGA1
gx8lYMM0FeNpxmyYm83suxcGrqXuSu1MqIyfbEclOFJPXPzKSdhr89k03eyh2Y3arbmrbP1PlPUT
AHrJEhfn2RH/xErP9j6uUFG7rHldG/ygLUGPV1FMHTEnwlVlvD2GfldX8w6OH/ilu3WjMP3a7MYN
IPdvnGV7jcGBkuw3Qtqli2+zKmx1+9S/B4WDv5/oP3gf/Cd2rT71KY11fN0m3bntnh0o1WbPWh7/
a7ObPwHywJaMKjLOKy2q1+U3lJ8/0ZsyAaYImRY/X53thfLNK4/AZ4Cun60uKj4pwziU2kLqR5L/
lN3JP7MqoWu+//ivVM23Wlb9Stj4MAGmJvzC6fLw3ONQrk4sMnO9sr5UWXpsTfU55tpRCX5KL3/4
4rz+2sIsqMMFVgTFDj95MHfwS3q3UuQPya9c/HVW6jktNSNgCRZZomLJyp4t/6WSXdFI4FMU9bge
7ZwKfktRYKbZfa+Xo0c7vvQf//rEAcMtS2f2EyjDBcuysPOxZBdCNkCeskoLJL+/zTqn32ZXcC88
Cx+FP5+eXtcaoOh3UfJPTv7uZIKzRax021np3vmptUmvy6JSSMGEamJ1vdyjyzmVLvuVyvCBMfWG
+hZsaQup8zML9032c97HoT/at51Z7wsf5CthXStBJfLl6lr9W9b6rmR+IVHXbPiH2krqgUIlf4l5
1rOqcRwZAVM3+wK7tI+o1wh2PcR1TAOFfP7DrJw9cEnzS3fMw3FFc7sdzM70oV3sqF4YPayuk3Hu
cAd0HXEKdn1E3/LNOVKr5WczRjl0XXLmU323LIO/cjI1OgX/cKdlBgZg1zycDFf/dGEm3885DNwI
4yD8DH7MbPOPFV3waCGrzW9YdROZnRdgXpn7sByZlZM3L/XClnkriV4Xt9ZYOyidupSfXIZ0cnQX
SwPwBWYzRtWrtDCXK+ULmdZz4iozuim+Epzm25znUXXVDj6Ylcgma+RgUqlLWq1j9ScwV3tCHanM
XilVCoNtI/UPi7lErvgufGP2Xjg+t/odZVx3uqwYjcUZOKn2LGffKlfOWALZG6fLycPFvwI69y80
WvR+4k0K06cqvYptVl3PM5XyWyuQSd3Qqp5fPb3sVZRzZ9ZWWdrl0xWi2H5lIL6lP5uF8hWjHPTN
TyjlvVa8NvjmDYuXB9dOnbyu9DArrOSKl3qmfPStkDLe68Wp1I0TK26f+uosvJmAsZMwk4JzJ45e
O72idsWnKn9h1M08H4fFOZhdVOlu3vgHP5iZy36PGytrdWF5Ki3DQ80327O9/HYaBhMra2eY2zrT
l4D0NbXxxo7Xt62deLf1pK7MwdyCUR7N3hzKrcxt517GmX5z7WU3H8xKXO3PVtiI+nrv9tyZJWW0
PMb6rJfUSzqUHsudoa2tQBg9dWnLlgN/ezV0lqn02S1HToumZwth5o7Z4fVPn1orQMNxI5qQRfi6
2TCyejN63rEOaiFilef0/z7W+ZL3hEhz19ilzasRGqPn7kv1K6I9//jy+8GHD/fB2MUr8HN1eL+x
qm2rj/1Ns5truLevvnklMNno5nL0vEevSMXpCOX5tZe5KcyrEpAa33xBNNwlShZWCgVNiNsOSGoE
khqBQFIjEB0ldcacqc0WnNtKqTT3qKGWKmh66npNVc8OlrAtERKSupYxlNS17F7Xtnz1vfm0qXca
UZQPL05kBqf6YXgqm5l4EdsSIQn6ueUjKUPaduRN9zZVtVLa+fAP/3KCcV3d+ioswqfSN9eVn1ex
LRGSgJ+nHqRH9GdwoiXDdG/7xbeuwde/+otsc/LgNBTmqqlJ9jO7jo15p0LmeerVhN+SgpmHB7a9
P30NRp5R3RBVLrkp0mAiELIMFP1Qyg98bs+3bpYStRpUXlc3jWs5qOqdJ7AtEV1Haui9eSydH/1G
mjkse59VXjqEC4omuEeTOV/AtkRIS2pXIABjmHgVRnKp6qcrzCNRXxKZZiZ6fhySikJ4Hr6LbYno
PkudS9XOVq/zr5idKx5dPbEMSydWjxYptiVCEqBKD9EwUKWHQCCpEQgkNQJJjUAgqREIJDUCgaRG
IBpAv22NEuOP8UOteWwKQMydyrL5Y6TV19oE63T20lg/9uJwxaNGAiCutbDnIrbG8SkmcTSvkZU9
C0eLOo7l91KQ9dnCCkBOOlJTQh0tSm2r1vXQLof+o6eiYS9zkzhN+BvPKo25nXil18trUNm+Fvpc
9sbyu/Vsi1wx+PZ1Ft5+rG0vke3hbcEI0/0XXMDuaVlI7XdFqdLExoUkjgSdbWZi+zHoQnwqRB1V
c9nUJt56tLl7JbTS09wTRSmeLfr41AqPCdeYhHi0qGztTDWTSKn/TeA06FE5HSo98U1Pwh5rr5qs
yOWk8D5slpq1Ogl9ZYUJO9XkuptJDRdZKVwznSHiHC6wDWrf1UZvC6yqIaL41O4hVbQr3yk/hBhG
V2dzs7sP93CBRKZYI2w0mhYJHZ3UJGgSwP8SdVuT2+sQ3fuIeAfTBoiNbI7pU2vGjvL2gXi5FaKr
0zF3j4rOL53zSTzHJJGmUBBNmf3g3ApqTtaqHord1STtnafWT0fNYgh/ROmbcC5jOfoIRNRKrjrY
CunaiwgAviQgifcTwf+WbqyILwkgGnQq0BdpgvuBaJH/FHNciH0rWmoEkhqBQFIjEEhqBKKdA0XK
CYz9x99u/XLbZ5psGmf9aWg4PbWX/pr4zjg4xNhR9dR2+TaI9dT2B7qc9JqrIZV8qNh5VXW/s/1D
XCixfrndM018YQWyah89tbD8AXW3vSsBcfTUdvm2xVJb6WyqbqtI+mZJ9dSOa9/jWCcdJbX+nNw0
RIb1IMaaUE1t2J3OtTV1SZhCEZRA6KaP3wnZmsUu3/ZoNO7ho3OztBaaOCx1hwvaLyyg8W6H/U0P
X2NMOmsobM+Vg92JBlydaO8UEJfRCGg0j1y7SHHaeU11v8+lIM6mJ1Tcxp1uccI7uqH01JTTX1uK
KBJ4Bq4l2qKndhaJ4qOX2KQWuUryguuvo+mpiSFLomHPYPPiOyDZx5cEwqDXh8lUUUuGMCDd1852
q0uiVINS7j3jhqxulJZFKscltWqwKPG21VROTkfWU5sRHbwr5XWjN6KKboLzgYjsfjj0uvaO2Vqz
q6kpdEblG19PbS9/mGoIZM5x9dQee+3FNe46anc4UE8dDtH01NgLttAOR7kH5IJseurw0lN88bON
rL4Nhu9dQWokdNNnMuK1NV6I6LMfCASSGoFAUiMQSGoEIuZA0dBlCkNQhxEdt3vyQKCPdsuqRem5
py8ktJ664fjUzvM4s6CuUogV4F2g/+iwpJojNeE0vfFEx+3ltFMf7SGrdqc3J8V80/ueK4ae2n0e
4hu92lMBTiSe09OL1uNo486R2m5aIqiNZQBxyqr9HnoTyplQ0uJbj4J3S/rv7bJLwBWyw5JqntSE
ki59ZBhNQU3c/kjcriL0uQL3Brxk0V2aU5le5yJ+SiWJ+e5UUNvV0oHW3SGrFqWk9jcHY+qpaZiW
dPlMXA0Rcd2P7oPYjwjigV2G7Sur5t4W5CJFR2Oav26bRv6oACIOqbtWNB2vqCRissgvZfpro6n9
22hd1+gyoff24bRdGE3DpheqsYMnMxosnovxuk4bOd1KSy0UTcsk6PXSU3sV1aWJDtBf+54rhp7a
R7fNf2SOk1BbKxifOhIwPrWMXhLqqVvkfiDa5S+15zB0PxBt8J9iDlqxb0VLjUBSIxBIagQCSY1A
tG2gSD2jTMsRj9qjVMC96E79yucRn9oW+zn4XA3Hp7bpqV1lsscW6Uo9tVTxqYmXpFiOeNQepeIn
BGySZOqZ3l4RW+znEOdqMD61TU/t1oTT4BJLpqdmpXnZtqFHxA3SIVK7OEyFSqHOx6P2soWOjZ7l
cymuA9lJGiibIz41CZ+cdIYSEUGcD186H5/aEUvPHljLj7cytTOl1MVN0uBNEZw4XnzqVt098iCX
63SEah89tff1kO05LYGIAeco985auMOoS0gSOz6111HUNykN0nwj/NyProM9FG+Y9ygFQujAb77Y
x9ENxKcWHiVWWxNRqHdEc0jdHTJUGrVoNMYsDuVeu2+C6x/W8RC9OIoI4VN79oSSc1ovbejQ0TRy
RZoYn5qG30xdtx/yNa6ldnVycsSjFhTTqXH2dY5d6e0VCamn5mkWKz41EZzUIz61V0RtRABQT925
Dgb11G11PxBtdJvadBgOFBFt8J9ijhqxb0VLjUBSIxBIagQCSY1AtG+gqA2rAxWV0qirndqigFDa
Tv21U+DsWwN3lOmgp/Ee8m3XsXZVt6hCjg34ffIopCahuCmNupo6lgJCabv01w6BMw11rtDxqb3k
29adZEtHvCvk3CCh/COoRD1QD0hBWkVqsMcLNZ5nGWvEJ3B1B9TV1imjntxu4cPUwNoZuvH9xdCi
s1HvMH36BmktdFDBVjr+koBpiex2yfd2JJ1sSBLDsLgcjuhTw404XMQ3OyJB8zYVbRZY9wsa1v6+
i02oILqcEj21peE6RaeMIxJpqB7VLlBP3RIxNMaMjEpqB1m7rCp2IZaP9jhqIGtR6hB6ahRDS0Fq
90gnhLWQx3ZE/UZKYyWP4MmHEUOHKwwa6jDo9WsxcW8uK6dD+h4REsYY54sSNk8MjZyOaqmpfbLU
qzeXTF0dOt50VP21+Fyh41OHEkN7CKldWfBXCHkdiB6CdqJz92G8JkY9dWyf2t2bIqdbz+pmekAd
wla41iWkRkK3akAbuZklvxSjfT/e2eH7DgVNiObi+o/hwzPdYakRiFAYOg/wnVO1BFpqxO2CmfPK
33q6JAmpi/VUIjVYM4e0BfVnJG0VOAuOnSQDpWwqOVSDWkEBkGQOYFDvfWYyLL+Sknbg+W69SCPZ
pFYHtXoMpcFUsl6DXHIrq2g+8PhsQW8v43hrg/IzWNDT1VJsaTSdSpoXYCabTGaL6r46Xwb9SDlR
fBBgGGB5c6wkB6kfnDpXOz7xRUeCB/abi8/udewrVfrhhb0rg3uG4RYUp6enYa38GNQ2Dql7Lx3u
eX9l4h5lMfVkqUtJXf7s1nMTLwCr21fhtLLhxYnM4NQw3Dx/E2q3gmpVy+pNZhw/mjXbcJq1UHbC
vHkm2Z8bm+fKE4b456Fa+fzeB5Wl4alsZuJFLY9fgmmZm+tjVxij2e/y5Q/IQeoa/Dwcmj6mWmHV
GuSm0sUkW2aO0lTyKVAXR5n9MO3urgPvw9OQXoB12KZ55/XEN2E4pe394OTr+fR0RVm8PLmzS0ld
OXYlxerIbNDHZzPKhldhUanvxlgdhr8edPSRTcuGqcffv8Hv/qy5u1ZV/t6sjt0Aw1JX1hMpbWUd
FhfZedU8npK7uXqk8Gu5c/fB7kyF31ef3//mumJShvY8k53PqYurqfXzB57UE6wzJteBmas6bEIl
ka3BEzUoVc8aez9sUsO8VF2IefVSPXQgfUVZOwH5PKtv32hvbf3Tgb3xdXNRO/70RX736feMpecy
hp3gr8hOjSR15ZQn2MLHDwyMyd1W10YV74P9G3tHDlK/cRL2Hc1yPerSomqjFHruXgSN75W+oV3m
awy3IMHs9yvjjNL1k0PH9hJ4KZvekd6p+JsAB4FzOW91LacrR4ExrnRz7geg1YphEwaupe5K7UwE
zBmvmpMA+vFlmxduro08ozf7SBmsMUxlDf6H8jtp5FGdOyd5YyVuwLLiU2+7kZeD1BMXv3IS9t5j
bVBNkoINZVFD7v7NjHZh1WsLQIufr872QvnmlUfgM0DXz1YXFX+TYRzMGyTftZSGS7nJt1k90gdS
mv87rrXayvpSZemxtbWw2ZjHi2+c13VOP3rwK+aDi5Hcwbd/U1mYU/48AfB/D6Skb8j0vYpPPVqW
Zkovf/jiPCPqLOjOQqmo+0gfhVJJX1yDd37KHVyCxOp6uadPW19k/16pDB8YU++Fb8EW004FvqMm
K2o74KsKzUaNGf0LRlvsquQXEqGrNer7RGDvs8o4Boo3vvnaYfPMN+r/nOqOKjvlBYCHu+Gpwuo2
djv+ZUc5zZN6oFDJX2KedQ+MjKgbdhxh7sUcY/iPYH4XDLDFEku/Zd7qbBht06lL+cllSCdHd7F0
AF+4BXOjaq4Lc7lSvqA7i8kuJfVwffWQ1lktqBNxrBFYWyi1qV6GueITYfJQRt3a8V67lYkjNmD5
SM+5NBjzpcOPl39TW0nB+Dx81zcPmeaLPgFbDoEspP5hMZfIFd+F43O6K9i3dnIaVmZycO7M0fJb
K5CdvQcyc9nvcaQ+Bdme7eW30zCYWFk7wzy+mb4EpK+p8x9jx+vb1k68q/XZiS4ldXXySEEjpd7z
n3vkaPkE62FHYAzSky+FzWcjjAuWPvBZ9WSz6pkXjuhT0ksnVo8Wacg8Ou9W/79/sNLpOZhG5DGl
u5PXQyXcWr3YxW51K1DwmW8e/eSxuId2qDKSFaix+NT5SiXc8CFdQh7bkOypr3vty6av+h2pzEYh
qf3Q2NAjLFVDcv8Ogh8vy+W4RyJcsx8IBJIagUBSIxBIagQCSY1A2ONTO6ImRn7p2RmHy/hqpz2R
a4tPKGfbRuMzzdFzMOJNib7dzGXqfqfVGdNajxDNB+rwLk1wDGtEy0ndMNxB6gTXlAg/qOsVyhlc
Xw0n0XPwukdtES9F0bldMa2NCNEkRH2CY1gj2ul+UEr1eEDqEr/IftSLaO6gwK+Bld6ZH+j/aNgL
bUUa16NDUa8cXFFwHZ2DqEyROyFHvtYdgcTtBktt2SN7kGouULUrerVBPj04GfEyeGbwfqFt9zT8
fJTR8DlYXpHx2Q/+IDPEoyjaK/F0RLRqQqj6IN87TmoazrHgw326Lxpx97lEsBLjahOfHFzBoO0O
dIgvAZi+MfE6ORV+GoZ4N0RwDGtEy0ltRuekwTyPFDq09RF7XKGig4NO0yihfwnEuwkpQWstyUAx
xKcnojBCFOqaRuOKgBkeOQR8rJ53P8SJ/Uvmlb3wKIph1qWa/fCZ2QsIVE28mcJRO/wXgajHxBgR
Mk3sI1DBQV7zbb4fePG8ZdAcS05qYs4Mc9GTrbjP6pJXjGdzNtnlXXp+IMIVOdoemDlEAGmvYNB6
CP+gD1N4Try5SkatiWrvHiF0DGtEaxBLT02b8aWHhk/TxByinoniUxUeXa+nDg5U3YVXO+IzEuRz
l/rU8acBmnbFSftyINGzRWJLCxQ0IZDUCASSGoFAUiMQTRsoCtXP1me1I32/m7hEQs4JW17gBCJF
svXYD+zPU0Jpn4nXD07H3VGk9rvYDbLATwFBwEN1bV+KoH12yQp5IaF2QyCr7zT3g3IaaV087ZBW
W3tBLLq250V1EbalyNak1563TLS3b2i02wtxB1lqh8njX/JwSKsdnbhbdO3Ii9hU1+r/vCJZ4Ie4
XQmx9hmiftjYfOaP5L6jSC10AsTb7NppEppfRGQ9He8EWFvF72ERtLyI8KTWTWaED9F7uwI02E8Q
8NLtUXspXQl+gh4RhtQkeODoxUGXcpoEGX6x+yHaKS4MzmUgwgwUdQ6FojN1Tk64jxMYayoy1ESF
ODdlR8j3FRBoqUVE5UXNVogALwU12EXXNumy7SBOka0N/Yg1m0JERbB0zILbyKPYLlW2ozo4CXL7
o6frrm5T+IikbiZk01N332PyZrz2h5y+E31qqVktRRYIJDUCgaRGIJDUCASSGoGkRiCQ1AgEkhqB
QFIjEEhqBJIagUBSIxBIagQCSY1AIKkRSGoEAkmNQCCpEQgkNQKBpEYgqTlkCsZSVlsazSQTgzXB
cbUUS1AaTCXrNajVk6nBErYlQkJS1zL7jKXsXm3h1zfO5yZy/AElUsizn5FJ9ufFiczgVD8MT2Uz
Ey9iWyIkQV/aWv74rg1Y0pYu3KstFTe+9u63z22YSSqDb8+/U2Gs71MSbG7M/da3L9/quXfuy99e
XMDGvFOxY0leUl/5m3Gd1FeuGUsAx8beu6Xb72E48fxCn7L4Ryd/jiV4574nf2/HOxt9ys8bG3hx
kdTyuR+rCfcSzKzCgGakC2Tl5mFt48gzqgt9UPmzCZN4WRHyDhTdGJ06NK+FREq/3v85w7uuvK7+
jGs5zCk/T2BbIrqD1KXrh15b0ZcTK8f+Tyo1qyzufbYAUIALUCpBD/uP/VzAtkRI6FMz54g5ygXV
Q9KX/mNiZZ3b//zGlX31RKVvaWlpB0zDz+4eP/Rz71ezd3/l4Mz3e7Ax0afuCkudPnB/oVDgNuRp
9Yfmyrni0dUTy7B0YvVokeK1RUiCHoyViGgUGMoXgUBSIxBIagSSGoFAUiMQSGoEAkmNQDQA+zy1
49OJLhj7RT9th3VeqyBAvIvFbaBGcj09d5jXqcyPoRu5h/3UrpnIWS4lC27FVhjBsWYZqXTfYVoB
yMlUnn5n+/tdKH2/8Kf9nDbPay4RdyGFlbM+GG2x1bcaZlIud0rCcVrceFqu1oq9MM5jbWUksjy8
NcvRwy0TyUitEYOahgiMb8gatsHrq/eStHHY76BTkxYOJpPQuUcoFBXfI353qbCc8oFwllqqAvaL
rRLhjYq+KD3C+kHETlTjMAokEqdDtQkRFZN4n8H22evoVesMHpXsMXl/iEtBPK+kXFwnHDMilC7S
rct9X53G8279z+PhBBH8Sm/DpHb7dF0AYtIuktdJInlTRu9FIG4PRmLsRD43SGpfH1NmQ+0sdWDp
IhRf6H009Z5HQ9w89Dq6Vmfj0u7hNLWXOGzpqIR16O4uUy5LTezjEeIcnlBtwKJvt6+13yAbczOc
n8v9UOfgykrv5SVDCNNuJtOWw1bcVUqPMokK6XEswhP4kkDnrDKJ6YtI56ngSwKIBp0K9EUamv1A
tGNA26QZEgRaagSSGoFAUiMQnQLOfiAahBLBSyrlqWOgKNRTu2aQQkwpObTDbrFOcyYP7Hpq+2l8
9NRRZOHOojespzY32LMQlkK4l+JQMQqpeWFDY3yza4dtUuSmcdqlp6aic3unDyULp57HxtRTczNy
xFdtDV57Cc7pRfCpdT211piUqm1H9atKHS2pbaDA/1ipSFTL3iyWQ7w7koDHoS4hDIlXKI8NER+y
oIWO435YLcdZJABvs2ezdNRbN9kOxD4N9dZTE0eayPcq8d1AWlMhJLWXo2o2LY1j4sSXvD0dJ+Xf
+wtlTAP11PxO2pieuilVkwk56R6T97tYSkX8o07CU4jM2ahC5wZMtq42oiGTB9tFocHtwBtBBCWq
sdwP4WUk3IX0pgDxN9Skzde/pa57s/XUiNYMFJ16amozv1Rkl11m3edNqjZxgLb2bJ20lHgXxbDU
nF7X9i4et8Oh7NUlxdoP4aJYCKTWTVYDu/TUAKISeqcX/gSdi3Jz+bH01P57UU/dDDT2RJGSjluv
7gXqqdvhfiC6wptAJyT2QLFpEweI6CNZ1FOjpUYgkNQIJDUCgaRGICQZKFKb3Nccags0x1JMKjnj
TdsL6YqLK9BfW3GqiSC9I2vzYEv9FE1PzT2LBHcW9hjbzmP5vRLqP9QvfeekJLXHFXFrjqWYVHLF
m7YX0gop7UpvLvFCWVd64LJ2iV5i6Kndj2YFemqP+NS2vbI+npdn+rzX60JQcJsuIlvpbeVxzS+G
K6fbkrp3+qaJn3totbWkDQ8idshvqSUvvW95QgSItIkP/TRYVPCSQEQ9NbGf1aPkHvGpBXsR4UhN
g7khtbGgIaKnC3kXWCtnmpbpqT0LY3gfUl6AnMSkJp7M7g4Q49JHGcHF+x5AbD01beBpIVrpBnzq
LjXUUcctlPJ3cHxvOeJxNI7dQM1YE0hNu9H5gEg9DSEEQk7lNLH30s8a8US02zvRzg8UrVehhBGp
JfE1PGI7e4mOA/TX0c4VQ0/tv9dfT93hUODdBozQJKN/hHrq1vrUiFb7S2067E53PxBt8Z9iTnNg
34qWGoGkRiCQ1AgEkhqBaN9AMcpEUpQQz62bPLD00fpjFL/C2KKmRS28W9kcNz41FxyFuDTeTlU3
dXy+VxP+4lAxPKkjDNajhHhuFaeJIwhaQGH4DTREeucN4ax4zPjU3HmIW+PtUHVTx4LGeTnk7Nzy
y/yOHoB6KA61j9TKs0T1gtmNmPV2gEgF1OFICZTEbryQEebjx82zH+nfUN6RgQyRrETvB/CltD18
Wen8pGO/ix+GFXOFnoY2m+I4jojZr4diWuiOnIS7lwKO9FfGUreq2yRxN8VXkUCGKgi6br0mR/yu
qlDq1BnK2+81SgJC19kTguOtsFAdbxw9tX8cbIpRetvkU3fHE1ni1Yt7sEQYjjhkPGsjWQw9dRjf
I3pXgIhIar+XbCUy1HHcFeqaYojqibTGwaXEu5yIkOgNsM5eImWZOB2VXA5JcyStcjv7Ln/pNSKs
pbZ3wlZ0altwavDQWbdXbh013rSX/jqCVpl31ePGp7adx0vjHeETXgg3egi6cp1yglBP3R5LTQGl
jTKwuvtH7zK5H9gi7XOZY+3CaxRnoIhAIKkRCCQ1AoGkRiDiDhTFD1Q6L5z2ngXwiU/tp6e2xac2
JMwedXLGp46vp7aX0js+tVBOzZVY0vjUOTlJLRpkSyCc9iGLT3xqHz21PT61vuBRJ2d86vh6ansp
rTsJBIV3HmsrsXzxqV/uAaneXRC5H5QGBKiWDML41BH1c+CrfYp/B7viU/uHcfPYK/ks3q+pZZSn
kL2i60C661vypEHC+VCW2O5zL76GKhuJXHJ82Ns898M3ur3kMSJJA/bVr/9sZnxq/6Oof58hJ3LS
k/pOeQ5LXTpsT+I0MT51UPhsv71oqBtyP+4IQ61Hio4rwSDtr1q82NZIaqetvn05bZcr03BTGI0X
MtZe/T0GFFhHdz+0KS6bploonJYiTrJLH21XdbvE3V7aZfvuoHPF11P7nCdsfGpEOGB8aml8+tAd
IuqpY7kfiLawuq2H3anuB6Kt/lOsXeiGoKVGIKkRCCQ1AoGkRiDaOFCknuMQh9bXLtvs5OQBEZUv
RHxq0WMaXz11q+JT2/a6VN2iGkaZHe8UOi2v7reNqr2/9c5pfS1Nakcnl1z66PDxqe1hp1w6Z8ed
ANCy+NR8C7rjygoU4ARk1FM769vTYaPXD4GG2WnwiPgTz52FXRHtr6m2R3vWf0iIpDEuk3/EPVdb
Eked7EvdIGgiuqXuZFH7Aw2zqNSyNTGNEAc60tsEfmkix6f23RvqOTg+LI9LahL3AnbSE6GmoxsQ
BzqM9xt8A8XQU/OBCMX8pq6o67zLTfw8RLmQk4/U3fcclpi/3ItZpGUnM04S7bahpiJK5JGQMGdF
K92Y+xFsw247xXpku04bugPDlALfCoiFQD1197QtbQenaYtKSX05Tbu0C5XIpzajUguDUUvjczQa
n9rJqlAfiWlufGrXXkMMTrgi+R+LcAP11DK6O6inboH7gZDYX0InJM7sB6I9/lPMwST2rWipEUhq
BAJJjUAgqRGI9g0UdU1p0IyRLBGr3fpoU+kdLj51hBqY8amtaNYhdRjOs1qSQKpGJ+H2GrsF31Pk
yyiTnnpFujh6TlITCHOdZIlY7dZHA3WXT5Q+Tg0I30YQXk/tOiunQ7efVCBZEWuxO62n5k/fo66+
7GwliUgN1ksglumixFgjom94y1ANuwojuETRFU/NFWT4KGkcJxKouDvf4MRuqYn0Hwc1WpZ/0cVY
k3bSnwjJ3WpXJza5PV4vcjtBwhfr5JqlzklJiH5BexNXh6s72+LLIt1TW+qnWxYZRuOjEy2NTx0g
3CDmBw2E7UkbCR58Jw8UnWSVttBielCbrNpDtywkG/H+5ouXzYytp47pEhGfb3ggQrgf3EUI0X92
wHR4Cu34wpBgD0A0SAjtPMR1dtDUthy9fs1NhWuyOh969OYQ2mNnaIRIA/6WTinQTp3/drXU1P5a
u73/ttZkiVjtpY8O1lPbI1iH0SoLzhVST+0fFdtLE+6cbUE9dST0xJ3YQjRsnFFP3Xaf2t0BIqfb
xurO+kIxkK9LVKyw2g9CCHK62WOAqCPhwOM6htL11Vp3uh8IhIf7MXQetl/rOkuNQHijVga4UUNS
I24nT+oqwPKQjKQu1lOJ1KB5vxUK6s9I2kwwkwXHTpKBUjaVHKpBraAASDIHMDijp8+w/EpK2oHn
u7Zn1epVyyQT2RHVexxMJes1yCW3sormA4/PFoylTMHMTctX+RnUdteGksnBItTSqaR2FtvBo9lk
KjOqnDtVMI+UCTMXhtnf6oyEpH5w6lzt+MQXHQke2G8uPrvXOTyo9MMLe1cG9wzDLShOT0/DWvkx
qG0cUvdeOtzz/srEPcpi6slSl5KaVeo1OAXPbZxf27uqbHhxIjM4NQw3z9+E2q2gWtWyRpPVMvuM
3E7rObMWyk5oy8N7Br878RHIbW4pa2fRuKwfXPns0Oq+T7KF7ZPacbJhApbZ3+WPS0jqGvw8HJo+
plph1RrkptLFJFsGGJpKPgXqIrMaSdPu7jrwPjwN6QVYh23a5GA98U0YTml7Pzj5ej49XVEWL0/u
7NqutURm/wq+XB27pYZdhldhUanvxlgdhr8edOyRTXPpY3puj86umLs/a+xeh4UhSEO5enWbdhYF
9xt7V49dvQUX2AWalLSJTmk/dQlJ3Qe7MxV+X31+/5vrimkY2vNMdj6nLq6m1s8feNK8Fv2sJiWl
OptQSWRr8EQNStWzxt4PGzlVoNa1pN55IK3Y04GjJ99TVk9APs/q2zfaW1v/dNCxxevm0qt6btVM
wtx9+j2jpSE/AQqHU7948j3XXuXkb7Lj+09J2kQ9iss0DFskJPUbJ2Hf0SzXoy4tMjus0XP3Imh8
r/QN7TJvyVuQYPb7lXF2Peonh47tJfBSNr0jvVPxNwEOAudy3upaQ105uaT8Xpw/cJ9WK4ZNGLiW
uiu1MxEwIbqacCyVKnNnrd1lo4FUE6yY6EtvH7jXtZed/O39hHkwskpAPqr0zcsfuCohqScufuUk
7L3H2qCaJAUbyqKG3P2bGe3CqtcWgBY/X53thfLNK4/AZ4Cun60uKv4mwziYN0geuhZ/N5lUS58/
q/U241qrrawvVZYeW1uLmNv45B+I2mLO6L3zi8Lbn23+DOSy0jbSu8xUj6zIOPsB+cMX5xlRZ0F3
FkpF3cH7KJRK+uIavPNT7uASJFbXyz192voi+/dKZfjAmHovfMvqj0ry+FtR8Sq8byw+rvy5YLTF
rkp+IRG1WsswIOy/lbb2n139U9j7QEEd4EiI/CBANiEjqQcKlfwl5ln3wIg2rbTjCHMv5hjDfwTz
u9jVmGPk7IUt8+YRCUbbdOpSfnIZ0snRXSwdwBduwdyomuvCXK6UL2S0pMluJfUfqSPgdGokDS8q
4+c5pS2U2lQvw1zxiXDTguZiGv6ZaHcKdh1h5xlIXRpn7Wybs2Mr6WRNOaUyuyTj3Ifqqd41eg5k
JPUPi7lErvguHJ/THcC+tZPTsDKTg3NnjpbfWoHs7D2Qmct+jyP1Kcj2bC+/nYbBxMraGVavmb4E
pK+p8x9jx+vb1k68q/XZiW4l9aZa9Df6rm99S30OfO6Ro+UTy6y3hTFIT74UMbe6uCGu7i6Xi9Nw
o3f76hl2lln73sFEdu3MdalbKT+4RSIXsyHtR+nuZLi23lq92MVudStQ8LG5o588FvfQDlVGsgI1
JmjKVyqh0qXTJeSxDcme+rrXvmzabx4hqcxGIan90Fgo37BUDcn9Owh+vCyX4x6JcM1+IBBIagQC
SY1AIKkRCCQ1AmGPT+34Nnbkt52dcbjMkLXg2OjI2CtytH23GYJG+Ga7M2yoGanGFXqHesatNqIu
uTMPF9raEVlMWFLnkQRDT7SU1A2DuNfdF0z8kWhR5GjXbv14UTw0Z4QjKjpUeKvyca6JOEh3yNDW
2g1BSYi68uFkkdPtcT8opXrwJXWJX2Q/6oUyd1Dg18BK78wP9H+UknA3h0VMPToUDZ0DJaI+QlQ0
4d3ovFfC9lOuwyiNGQcB0WxLbUSsdwap5gJVu6JXG+TTg5MRD2NohnGkwReWOJYN70aQg35aM2gj
8XCODEtK7TcPEdvwaMQzApfqnwsIqKvpBKGhbi2paTirwof7FAS5dXeoRHTtQ5s9VzaRvgTgDCvt
PtY+EqDcjdIsf4zYS2DdoDHCXCMiktqMAkqDeU6jdNOtfmWDNkJDr+99tCQcI7WCqzs7IERrB4oh
ojxH+fSLKNS1v/vhjipMPO4U4ujnHQk96BLC+YHmTUz4nY0SjNPbttkPn5m9gEDVwuG8K/5y6Lie
xCsEP3HRjwRxmkYdpDXHgqIdloDUluPHdcFWjGR1iXr01CJPwDpGaJZcUZqNANIknhvA3Y98Rh6n
t7L3nFzzCiMtDBsd8BkMxyEhw1wjoiCWnpqSRnY36zTNz6gpJ6R33uOUrtdTBweq7t4r2oznIDjm
60JSkyakaLcrStp4RtLUkiPiAAVNCCQ1AoGkRiCQ1AhE0waKYi2Q+fnuKIMf15Nf6pqN5QVOEElh
HU30jLMRdzSp/eZXG6SGn7whioDZ2BLhGJQro/uhkoLTSOviaYe02toLYtG1PS+qi7AtRbYmvfa8
ZYTak6jkRDKjpXaaPN7QOaTVYH9u5hZdO/IiNtW1+j+vOvbzQ3gHRnADhFFlo6lGUgcZO7uog9he
tAprHYWqIw8pEhXoM83HmjFU2Yg7ktS6+QuvI6LCRfc6jcM8wuuP0bNAxCM1CR44ehlel3KahOei
/RUrEuF2atHwFnF7uR9h38Yg1EVC6kstZxgGXoctdD5IyNsJOY3wIbVD8kvtempwr9lF1zbNsu0g
TpGt5qu/AiuYdbZ00C7JcnjRM8WJ6jsUPV13yaOSFEndcsimp+6+x+QR3+lDTt956ELtB2lhagSS
GoFAUiMQSGoEAkmNQCCpEUhqBAJJjUAgqREIJDUCgaRGIKkRCCQ1AoGkRiCQ1AgEkhrRchwnSGrE
7YXSr9woSVKUHhTRIxqF+jrX1nOQ60FLjbiNUFwF6K/JUZa+NF4PRIPYsQTwZ5cB1raty2apCyqM
tZE0t0P9eT4NtXoyVS9CSUuZS24FGMwb6VOpek1J+/Dt4tFkWb2VGg+WoDiYSg6pdqjEllg9bXUP
yIOhlkkmsiPcBr2lBwv2hMVUwX0wO3yALRUHk8mnSsBdI4kwUoFhgAujspF6elr7p+GB/c6BwJMJ
6J868drUYfg7KE6zlDfP34TaLW10UHu079Lxqa3K4slK6Xag9GhmL/s7PJXNTLwIhydey+4ZVja/
OJEZnBq21d0btexebeG5jfNre1kHPWpsYE0NcCk7YZxM3/7xSa4AVtqRA8p9MHEtO78DpqVsrdVl
WGY/12X1qYeSqSFIskaEYiaZfLiib9452Q8pOLQb1uFX4WvKlo2xOgzrBv25hXT+0PSasnj5wK7b
gdT315W/67C4CK+yn6FFUPvWV2FxgS2pdf96UB5HNvWFL1fHbgEbRt2/we/+7KZ5Mm17rcoXwNxb
rGpFSS9CVdLWquvzDpKSOrcnm96zdV0xJR97fb1cfdSwOrDAysxs0ybcgi+lMiXoG+2trS9qe5+G
nxgZ9Evb8tFGPte1i5XPwwlW54m8duFOKBvqWt0/HS4PFQNHT74HcPoiv/v0e+aStn34O8K9BT3U
Sckkj3QYUrwPGF6SlNQVWDyr07ICW4fguEnqPOPreFq5G+dmM/vuhYFrqbtSOxOqCz0Jpn95AzZu
B1KvJrR6qThoWiN1adNW96A8VFycP3AfQNnmhVtr2tLo+mHR3tENtTv8LUiPS0vqKx9YZqxOjcnq
fiimSOv5jj97axAOgdWzXDhdHp57HMrViUVmrlfWlypLj62pPsccmP6lcfRtgTnlzxMwa/at41qr
8XUPhfxZCJzw+nc/EG7+Da1p/8Ppoep4j6wN9c7IMnxCDpdaSOpSUd98FC78hPOaSpAvV9fq37JS
7krmFxJ1zef4kHk4fPT2ITVzuEpwAfqgWNJIfUHZoCztqhh1D4vHgxK88mxBGco48fZRdXOiXCv/
SZ+sDTU8CLA/ISupB2DXQ2xEOKcalqo15kvCFsgma+RgEtKpS2mWju3+CczVnlD2ZmavlCqFQWVx
C5y+fUidgvF5+C4k4KFx1gKFAmuX+V3KMBqql2Gu+ESYPNhR6dRIGl703G3OPykTUGCbs2Mr+uaB
1OjzB5elbaml0bu+ArKSeumtcuXMNViZycHK3HbLPe6HbXC1P1uZp3C9d3vuDBsTjMAYpDMvqT7V
UHosd0Yd0JyCxO1D6qUTN44WKRwvrt04oxLq3CNHyyeW9bpPvhQymzf6rm9961rYk84Kt27pvfbk
X8v7rCw/FGLavk3da+gnJaW7U+GuytD6xTwgAqy3z3zz6CePxT20Q5WRrEARBE0VcjNUunS6hKQN
QrKn7vlIOZu+6nckwDqS2hf94ZOmb4YkfwU5Gwg/XpbLcY9EeM5+IBBIagQCSY1oFqgEOcDLMhSC
IqkRaKkRiO4BP/vh/HBn5A9bOT8pqvcIxNVNEFfPQWxL9i9I2z/oSAkV5gmEz1uYkfFFXuIqtrPi
gm87+pTTcTJq/1awqMDcIWAUCb8j1gpSNwziXndfKeLyoCwS6Et2Vjg4QgQ5EI7Y4JmRx61KnT6Z
8S100ZGicjpOphWEP9inysQ0BjE5LYVTLUUhgkitfSpWbWydmuaiYlX0S6ft4IyUskbN9C67ZFz8
wM/AEVfPYXwd1zsHN3+J806j+ndwHVZeM8vU7/uMUQjHZWR9jNqjyk0wzg3n0IQyUCkKEUBqjSCE
tz68PaIch/QtxCIfdbe1jXCUs2f+l4Q4bbHu3Yhy0G8AzlbrRhB4i0+t28M81s19T+coCsuU8wRX
mToqgGi6pabh7AFv09yXgrh7Un8DKr7tiHchvHMgvIPM3YyukpMw9z1psjV1FIQA9zF1o49DNJvU
hrXj/ctwThBtssdEYnGJRLx1QmVFaAs+m6vfcETQDyFa5FOTYJeNRPDsqHukFMb9CHC6+Byi0iHK
2Zs2MeF3Ukpogzdfx5xy+QrRH8wir+kCxw5zTTiOd00xkLAMJtSDVST6cIPGbMTmWNAYBUY0zVIT
c2aY63v1Rc3/c3TKxDXgcfDSOEZojwjlnEv9HJx9DN//+2fkdXrBoCBa9vYfz9kYQVaEm9omMX1q
1+R56FuF2qdAOzZ34RrkRz3GeWisAJGUtLKOzbdjETNqynlpmx6nuCbPQw84uRI2NkZtcIRLzYcC
4dvLdozr0MiPySlDezjdMRAq0Q3ZjjNLYKebekzkJ4qkCSna6snGyKhZw5aOEJu0u6FJ+69ywDEo
aELcdkBSI5DUCASSGoFoM7iBolD9HG/Sx/XIl7qmYXmBE0RSWMdUO7dtkq3N40Ln5HmMIyWqR5xj
iP88NfV66BV9ptf+tgDxlzWHVS7zeUVUO3NTm4g70P2glJo/VBc4UWMz1U2rvhcce/Rj7XmxPfxO
I1/qeS+J3izwuYVC3meIO8/9cJg8S1StPTnmFNSOvtwtunbkRWyqa/V/Xm7s54cEkjNsr8XJnBF3
HqkDDKRDbGR70SqsV0REPHU64Q5DTO1vLTZP7Yy4E0hNo3ru1NsVoMF+AhXfOn4qpBarnRG3H6kt
gT0NrTjm3Q1Pm0xC3Bpe7rWndA6tNSLEQFEf/YWbVCFOI0wh2FhTkaEmKjxy8yMuchoRZKkds3+U
iDp6fs0uurZ5C7aDOEU2mG+cUxDMOrsmX6k5IIyrdsZJkDsHPV13kTuqk0R0sfshMRpSOyOn0VIj
EGipEQgkNQKBpEYgkNSIOw7N0VNHm1QwtE2NhrrwCVjtDiZhDwhtS+YVsBqia7cjxqZ25oGPR5tN
ar8WbXZTk0Zix4UIWG08uXSrCkOESYofqTpKbGpRHhRFhK1yP8Lrqa1okqZSmjpS64/cTZm1ntCh
sbYv2nKk9rOZMYPNNOqRQZHVhQFzbRVqxg0sDLhGQ4bjRrTAUgstSRg9NXBhqinvXzj3A5hJwK6x
di86JdjgEGD7B6wmAZ4LWGXxCljtvgWCGSgQbYcPx92KHhFJHc6GCCOi2vQdoqDV/DL1PxMRnz1W
wGobJ4nbxwoRsJpCQ6FphGWjorJhlOpWkjqMnrppOmYfLXbYsoRll/tlmwisbOJ4wi0RJ7z3jta6
FaQOpadu1kCdhOoX3GcLCFgd794iDSYJd7BPr0AoUrJl7kegwaD2t60cAQ9cl9P5LpYXP0XvmDvL
EiFgtSgvcT9BIt1+Dd27lKAj3XZSR9FTG10pofya137wFVy7TuDSRLc7YHVk7bZ9qO1fKEHAjgai
VCM4/H/U6vPdDsodswAAAABJRU5ErkJggg==
</FILE>
</FIGURE>
<FIGURE FILENAME="Forest plot.png" FILE_TYPE="PNG" ID="FIG-03" MODIFIED="2022-03-08 21:22:51 +0800" MODIFIED_BY="[Empty name]" NO="3" REF_ID="CMP-001.02" SETTINGS="SHOW_MORE_DECIMALS:NO;SHOW_ROB_TABLE:NO;SHOW_RAW_DATA_COLUMNS:YES;SHOW_WEIGHT_COLUMN:YES;SHOW_EFFECT_SIZE_COLUMN:YES;" SHORT_VERSION_FIGURE="YES" TYPE="FOREST_PLOT">
<CAPTION>
<P>Forest plot of comparison: 1 NLR&#19982;aSAH, outcome: 1.2 NLR&#19982;DCI.</P>
</CAPTION>
<FILE>iVBORw0KGgoAAAANSUhEUgAAAtQAAAGQCAMAAAC50gclAAADAFBMVEUAAADAAAAAwAAAAMDg4ADA
AMAAwMD/gADAwMD/gICA/4CAgP/g4OBAAAAAQAAAAECAgID///8AAAALCwsWFhYhISEsLCw3NzdC
QkJNTU1YWFhjY2Nubm55eXmEhISPj4+ampqlpaWwsLC7u7vGxsbR0dHc3Nzn5+cAAAAAADMAAGYA
AJkAAMwAAP8AMwAAMzMAM2YAM5kAM8wAM/8AZgAAZjMAZmYAZpkAZswAZv8AmQAAmTMAmWYAmZkA
mcwAmf8AzAAAzDMAzGYAzJkAzMwAzP8A/wAA/zMA/2YA/5kA/8wA//8zAAAzADMzAGYzAJkzAMwz
AP8zMwAzMzMzM2YzM5kzM8wzM/8zZgAzZjMzZmYzZpkzZswzZv8zmQAzmTMzmWYzmZkzmcwzmf8z
zAAzzDMzzGYzzJkzzMwzzP8z/wAz/zMz/2Yz/5kz/8wz//9mAABmADNmAGZmAJlmAMxmAP9mMwBm
MzNmM2ZmM5lmM8xmM/9mZgBmZjNmZmZmZplmZsxmZv9mmQBmmTNmmWZmmZlmmcxmmf9mzABmzDNm
zGZmzJlmzMxmzP9m/wBm/zNm/2Zm/5lm/8xm//+ZAACZADOZAGaZAJmZAMyZAP+ZMwCZMzOZM2aZ
M5mZM8yZM/+ZZgCZZjOZZmaZZpmZZsyZZv+ZmQCZmTOZmWaZmZmZmcyZmf+ZzACZzDOZzGaZzJmZ
zMyZzP+Z/wCZ/zOZ/2aZ/5mZ/8yZ///MAADMADPMAGbMAJnMAMzMAP/MMwDMMzPMM2bMM5nMM8zM
M//MZgDMZjPMZmbMZpnMZszMZv/MmQDMmTPMmWbMmZnMmczMmf/MzADMzDPMzGbMzJnMzMzMzP/M
/wDM/zPM/2bM/5nM/8zM////AAD/ADP/AGb/AJn/AMz/AP//MwD/MzP/M2b/M5n/M8z/M///ZgD/
ZjP/Zmb/Zpn/Zsz/Zv//mQD/mTP/mWb/mZn/mcz/mf//zAD/zDP/zGb/zJn/zMz/zP///wD//zP/
/2b//5n//8z///9BjlLGAAA5hUlEQVR42u19f3Ac133fFwTuFncHAvcOgGVIpUYkYLdxRmrE0AAJ
gHZ1oKwoTEZjxVY6VhvR/cOWx+N4OlXVStOprMk0kzRVGzetUjNpFVlVZyTFmZEqeSybRCIDB4pn
Emo9STNyAAIUJVIyiHsAiMPh7gBc3/7+9fbX3eFuD/x+JGL3dt97+97bz373+95+9rttBBCIvYV9
2AUIJDUCgaRGIJDUCASSGoFAUjcI/TEhmuiT19Np40Ldlo5GY2X151TCsj9ELYlHo13uLYkIsf6Q
tARJvXsofx7WP9y+cc0lyWRp9Vi3+uOpEbZhMpQtWYW8V0vKZ479ZkhagqTePZC5XCTVNfYJyMY6
kyI17u/8Dlv0Mfsd18xzDLYhy+zg/YUos26SfesWot0ha8n4ciT1w7FnoBy7X2pJXHhOuhNFowmt
JcfhT9h+IRorCFpLJqKPIan3lqWGAsDPoATpY6/vsN8dxfhX2OLGsfX80R7tTg3t8Nk3S/nigyVm
3cQtPUdiXUeS4WvJL8IfwbPH3hZb0ns0/k2pJfmeEa0lBUam7lwxf4wUlZZ0H3kiMZtEUu8lVCAF
7P82xonDi+y3AHNU2tH91p9vqL7oU2+/xejQ0w1n1GyjcGlOJFGIsCO3pAKPw7zYkk15UYGeLb0l
J8+vQeFA937YUbOV4PB8M1qCpN49tEEO2P+PwBikGClgXF7EM8d+d0A51ZNPT8EQnHlqq4vdvRWc
lZOFazpBaglYWvKjzNG7/3VKbcl0BSB51+90sb0KtpvUkvYYkm+30Pn3HonAP/jpD0qH4OK/ehkW
PrhdWmwuCX967OfbLMFBWHjuj1cfL750+9vfYDvYT3FT5MBLv//yle0wtSR225MF+NYn/67t6u2s
brBw9faLv3GGVX7pkZXYnNqS/Z9+aGbn9n9naMk9Yrvf30JLvYcQz6TKua9l/o55FrMH2e8iDN0h
cv0L//I95kgr+Oq5AhtqFQfZakYyhhCF+4YgXLaGThfKOZL5GETgvoOSIzV0QuT6F1ao3pKVc/+5
fAo+aWjJT2B2EDrRUu8lbKTKkf/QkfgdoP/8f0UHYGHr+uZ//SkszPzuxh98mNiQ7RtA4uhybukP
990KCz1z/2mLbbr2+GZpaTVULWnf7Oz4g0jiOkz/TunVKVhYXy4KrEGF5f8YuWpqyVf/uHTjECx0
X/rDstSS7zalJW0oPUXsNaD7gUBSIxBIagQCSY1AIKkRCCQ14qYhdbYiRISuMvTHTSlcdLG5LiEq
JLI+UnrCljctbplK6HpjR0GyqlgW9W/G/Wk/9Sl3RwWhq19MbE6f7odcNC3k4Fq601ZHZa0vZq5x
PC3WtZyOaRUQovE+P6019GlCiHaXWSFSfUg0CdA1Je+airPzk9tdoXI63ZkWa9ynttqi+fbXiHIl
KlSykJMbkYz2sEak1HMkCJXy7jbCQOp7JhbLZ4a/Dnce9Zv5heHu0srIZ3apapNw7cTOh3n4etkt
UensSF79cdcxo4zXl543eaSnuH94XUw+aVYAb8Mnx2Hsk/CLmiTHphAWj2dEBEQ+9EJUq0Kx+2g+
WKtfGFnpOtILW5AV67ORfwjK27Is5NqJto9Whm/bbTPXCWJ/l/QngayLjwWUwnZMnH1j4gT8tdyI
zcubUN7KyXR/sP3amYmehlnqMvwCHJ88rcl62T9ZN9vJDFC/bH6YXesW9ySkJj/O8sQmN9XUjCKd
sSxk4xPJtFhEPC4pantATZBOp6L3O1NU1hGzY35HuY6fGfthKvLDOaLqdxVd8tT9zHZo94fjjH7l
eFSITWk1fyw64fcsMJsI1yd5SrJldmKn2d5lIDlRFyyZyHJMahtA4f5OWQBtxI+gKPHhR/qm62Lt
2P2m8zmW/bmYILVFeuAla43TaRKPJpOC1D65T2NzrIhboEP8VYk8D72CvOcTY2+mYpO7Lnpbgk0Q
H+kv6ZuOS5rviej9BfEUiudC0VVrfCCxiZ7vRCfUyglw/DBrxK/DM5J5GKhAr3L3enYuljo+udEw
UrfD4XhBPCe6jZN1swL0s5MrSHYtETsiXmbCVTnz4diUsbSd148xWh29KCssl1eh58hs1y8bFLXL
XcVep6ooOmJ2zH+hbPkjZibZ/2VVv6vokj9X/PDysc9qPgc7/T1Caf3YCU2QPJt44ohPY9DBmtDH
3RNnZ7LILOavwtIdR57omj0kbiTHZuW23XJhlJSsd4Ph86N90Dd6fljf1MfMN6vd5dFH2Y9vro0V
xLZsS61VtMY78+OHdxbHHlUyVETZRAV2oBBJlOFUGXLFS/KeEnyqEQ5p5NzYFBTG3o7om6bYmf7s
m2fzRfFq3J5ndVV01Rofttcqv/yVfEV9PC3pE3dY531DiOegvX9fuTSvXrPvNtSnfmsGjp5M5Ix7
Zd3s6+zkliTL8RDMX4JRtjIneUhrM3DsKd2nBlg8LJm+S7IwqxBhaedN2mA6J9kBLhQdMTvme9oJ
VmS8in5X0SVvw62f+vOC6tjdlV2FjY7ublOtD0s20wdWWRPukt7esPjUM8ey5emtTDlXzERKcFhp
RRnm5bYtLrFq2fCqZOciBrfzrvNx2NhXGZRSL0bYmVbaUhS1xg+xlYUBdq0PaKVF4dUhlqoy0316
hMAridjB2KGodIWOQ2N0nM/CSXajEAyNeOrtH7PmP9YN4tV4fUDXVWt8YC2Dn0RgWzMVQzHGbMhM
x48egM5V4WPCoYjE+LFGNMJA6uGrT87AiMlnk3Wzx6e3y1uZ6+z3n4m/zwIoNYtcnWU5/pGenu19
RKSifFpTijb4HlOCNqeqaDpigwhXkvG2qfpdRc3bNTR6962KUZh8Y3r7BpA7ty+xvergQEz2Wz7t
0tV3WBN67D7170N6/A8iHeO3w79n5+oLX5BZZ2zbmL20w9OdufL0Jd3jf2N6510gd+2PSyLjlNij
Slt+S1z8mdKVEdBEyDT71eL0PshvLj0AXwJaulScF31ShiHINYTUD0T/MbuSf643QtF8//FfSZpv
qa7KmTDxYRg0TfiV8/nezCOQLw7PM3O9UlooLDy0IfkcmUY0wjillzpxdVZ5bWEapOECq4Johx8d
T45/Q7mtZI1ZUitXf5PVOiOnZgTMwTxLlM3pxbP1vxSLy6oJXKoi5WuTjynit0UFZoxd90o92uT8
ud/7P2dHVbcsFj9GIA9XdMvCjseSXfHZASnKGs2R/H6L3Zy+xc7gCDwFn4E/n5wsyR2QdTspqUfH
fncsYrBFrHZ3sNq99zN9k9KWebGSnAnVyHop36bIOcVb9quF3tEB6YJ6EfY3hNSpqbnbxzoM3sfx
/3L0Dma9r3zC2Aj9XHEakcoXNyov6r8Ho6m5SEW24Z9sKKk704XUNeZZT0vGsa8PNN3sC+zUPiCd
Ixj8nOHG1JlOpT7F6tkG12S/9OAsnBE1t3eAdjP93CDLtQ/6T0i/yZAhuwWKjliAwU8rW57PkHI5
NR1X66HokuNfaN/SDf7KjNA/AX//kG4GOmFwFmb8tT+Wnkp1GBwGwwhjHH4Of8ts89+KuuD+dEKe
39DbxjM7L8CsOPehOzIrM5vX9sH+WT2J0ha71ljOFBOupcaWIRbtH2RpAL7GbEa/dJbmMslcKh3f
fU5cZ0ZXMDbCoPnW5nkkXbWFD1ojEtEyGY+KbYlJbSy+C5nyKWmkMr2UK6S7GkbqH2eTkWT2ffjO
9AE4k1l/XRzXnc+LRmN+CmakO8uli/nCBV0ge+N8Pnoi+1dAM/9MpsW+XztHYfLtwj7RNkuu54VC
/uIKxIUbctNT6+eXnaqyeGFjnaVdPl8gou0XB+L7OxIJyC+p9aDnfk2s72p2tevcDZ2X4xtvz6yJ
d5gVVnPRS72QP3nRp4x3LTsh3Di7Yvepr0/DuQgMzMCUAItnT66eX5FuxW8X/kJtm3Y8A+YzMD0v
0V278Mc/Ec8kfmAYK8ttYWWKPWOEVG6i7Y78OzHoiqxsXGBu61R7BGKrUucNnKncsnH2/d0ndSED
mTm1PrK9OZ5cydxheBln8tzG9+x80BpxvSNRYCPqtX13JC8siKPlAXbPekU6pd2xgeQFursN8KOn
zu3fP/rT676LFGKX9t93njc9m/Yzd8yyV7749kYaao4bUYci/LfNhL71zeBlV5VpF1FVfc7/99PN
r3mbjzQfG7i2cz1AZ7Tdeq2yxNvzDz/8yDt7bzsMXF2Cj1fgo9qadktl4P/Wu7t697VXdpY8k/Xv
LAcvu38pVJwOUJ/f+J5hCvN6CEiNb74gar4lhiysFAqaEHsOSGoEkhqBQFIjEE0ldVyeqRXjKneV
zdsgJ8QMjxrKQlrWU1fKknq2K4d9iQghqctxRUl9Y2cxP5w0b4NU8YPZmKZ36hOVDy8Nx7smOqB3
IhEffgn7EhESGCM03Tu4LQbaAdjafmb15cVt0zaG3//u1keH7rmW+RPG9fYDbPPOdua3X/5wq+1A
5psvz89hZ96sOLgQrvoY56m76H3aMzhy98ymdZtsum/5pYur8O2nf4ltjo5PQjpTFMbYYrqEJ/dm
RZjnqdd1XU9fXglRuG7S+kzd33nLR5Or0PeE5IZIcskdngYTgQjb7Effg+NPWkUnuVTnV468uJmL
lMtQeFPaNCSXIKl3TmFfIsJM6uyN5984YU+6eTqW6v9OjDksI0+JLx3CFVET3CbLnK9gXyJCS+p0
Gj7dthgD6zvwqevQlxSKXywwj0R6SWSSmejZIYiKCuFZ+D72JSLMljo2+jAnaEZSKF8qrhlfMVvM
nlw/uwwLZ9dPZin2JSKEsx8IRFVAlR4CgaRGIJDUCCQ1AoGkRiCQ1AgEkhqBqAEdpl+UqH/UBdXn
sSkA0XaK69pCySeuNXDamxqORompUuKSWmtjSK+0TUtILMVZu8TcD3JqYtroUk2iH99wOFsRWp0I
p8bGplEI77OFFYBkyEhNifE0UYUZ+k/9fMinQ1koqTRiN4jTBkpQ0wZlI3FMr9aScNpiv3LA3C71
WObOcrv0gHM40K88YzpTLfQfpqaRED68VR8//4W+OhkSUruxh4rdrp5IYklArVapibCbVnsKak9B
3JPSqmvj1jfGvfYjEEejHzpMcldD6FOLPCaGHibE4cyTZne6+biUUsPCpb7OKaxJCe9YvlpLbPXi
7/XXcz5qjDBbanaWiG9ehtdqKLdqb5+XKE02OlV+j0Glaz6Qd0uq6DRLBhLmfheRDB2pNQ+PArSS
zonrRxA/JLO5sb6PRUDzxP1zug6XKyIoqYn/KQy+h9gsVtfl2P6KoPrgjTb4ckUE96mpdWhNTLNR
4e1tYvL2qUOV3eYl/DeJOI4sAh6uGk6jQ1232Q/ZfzT1MpU9FNJMP0U5uH7ilQ3mhe/01IfTZZnw
DDBjrPvuvD6z1Umds1YfDbjkRdiBLwmEZCgQ4K4ROqcEXxJA1OhNoBNSB/cDsUv+U5XTHHhvRUuN
QFIjEEhqBAJJjUA0cqBYk5660U/XTWpjuzDaVhueOtneCK9jaW0NqqdWn9XWqKcmQMM9VBQ/eJoM
Ealr01PTxsptjIfjCKNttbGpk7mN8DyW1tagemqFlLXoqeVFGPXUhiq1gV1E3lRL7XJGfempm9Sj
xKH7HDqU8BY+GxG0rab0lDju9dZTkzBP5hGzpW5yRV1ITUQKU8MvJztMQmAnePqqoMLQgMmC6qk5
GfzrqWnLTE+H7HWu2vXUtGl2Qn9x0OguEY/aU59Cap6QJLCeuoabkNYYio9eAvvUrpYPvM98c/wQ
XQ5kflVnd/x3g4dMGjaGILwWIvyQukY9det0d0BDXRfvuprDIIOrQh311E0bLdKgx68Hpxt47TW/
h1vZUnu6Fa566garfXXpMVdI7aKnVnXKpoXPY5kHIBB8BIJ66t0H6qlDY4d9ux2op/bvfiCa4zY1
KBu6H4jGzWgE24UOCFpqBJIagUBSIxBIagSigQNFLfAQTzLtHsS5WZMHbvpoFz21OT61Obq17SiW
JzRa6dXEpzY/9DEVwas1PwJ36PUfTVdUG0hNFIUDTzLtHsS5OZx210e76KnN8amt0a1tV44xh6H0
oHpqSozB6ZXDc8rl6alNdSShndNTKtZm7+KmkdpsWmxi3nCDBLocaotPXcWxPPcSTvEtN3dHdEvd
1LobfWpzQOpWQrCwzZb41NR7wpjwjhVYT23PRvw2BZVNVVtqyw3V7Ve4OG1RZCqfRvFUdHAcFJ/H
qkJP7VUhypOz2t+VaQFOJUNF6lYFR7/vw/0nVV2sVcenNnjNDgVT4uwFGZuGqJ7ULWOoa3CvFeNn
fIu+Pt6y9+H8XgjGTOiEBPap9wanacCEasTpBrXQIcC1uyetZEIrXaOlNkumwxCQmu+jVqGn5jq5
PuNTE0OUkKriU7vvddBT+3TLETJQT93M4W0VuwD11DW4H4jQOEqtNwGCsx83KVBPjZYagUBSI5DU
CASSGoEI/0BRHlZ7KiqDR3ferdkDq1LZHFnbRU+ta0CJP6k4R7vtU4VrCEetHQ54Ia7d4lOb8mI8
vSCk9vdcLXh0593itKVGZu2zm55ae5hob49rmyG4nlrPScAa1M1/fGpT3lDKPxzr1AYVx0ykAaQG
U5h8UB9uqb+Ii9C6CSGqbYe0a5+JP0Pvnbb63ifgcF1Z2qCsOQf7DdP7GUF6aKUJ95UO/tk22mD1
F92Vs16/brRqn51v0yr9a6t3YIrZHQyvGK3U/gJaq7kezdChcr75AubA/CblAe90htR+eAtDiUXN
4S531tSfikbDt56aEs5RfSW3NYHg6wKBSW0ha2u3zFNZQSz3dV/qaDV11fGpa/m6AfLZH9ykp4T4
MT0taDooDXzF2lvpt92UBMrAT4X2uVpSe7w7RPcKp7nqZFpf/9kxJ63BUUcpU2D3g5pnnMzvDum/
uELrprrOXJmxbz21n9jPtkjRvvXUvjTRhslqY3IPBTjCCUH01HgPrPflWF1Po5460OyH+50POd0w
VnudijCjp22lRUiNhK6/a19lb4f8VPS3/7x/KayzHwhENVj72+WVXHOr0B7D04CoEQcX9PXuDwDy
/6OElhqxZzB1Wfy7kQoLqbMVISJ0lbUhbVpa9OmmfCoBlp0kDrmEEO0uQzktAkg0CdA1paSPs/Jy
YtrO51r1JPUnokKcNS8ejST6xA3luBBNlCEZ7WEN9T53ibTSX1L3mDaIi660kq4spI3ppd6ORhNZ
aV8lKvejVIaSM5zI3gPQC7C8Vg4Jqe+ZWCyfGf66JcFdx7TVp0Ys+3KFDnhhZKXrSC9sQXZychI2
8g9Befu4tPfaibaPVoZvE1eFR3MtSurCw93rR78Oz25f3hhZl26vR890j/TA5uVNKG95taqcULqM
9c3TcF68RrQ+nGQ9lBhWf/WNmdIzfK6cvzxyj7jWO5GID78kl3E3TIa5uz7LhojLbLnUHRJSl+EX
4PjkackKS9YgORHLRtk6O5MT0cdAWmWWK6rZ3cHRj+BxiM1BCW6R51EqkeehV5D3fmLszVRssiCu
fjh2qEVJvX76+hZcgW8WB7akuMuwA8evs0t4e6ACvd/2yn3fjm7D7p2OA9y5bdz9sLa7XLSmh0Ip
IoBk8EowPw+vyWU8Fu7ualNXKiEhdTscjheM+yqzx86VRJPSfeSJxGxSWl0XSpdHH1USlBiTK5AT
m7ADhQi7K58qQ654Sd37Ke0EQRlaFZ0nz70mLWY+EH9GoNAHndDev69c+qLn3XhNN7yjMWbFzl81
7j7/gbr2bNyaXsQhmSQVSKXgLFu5d7RzINydtdoveh/Q23cjJKR+awaOnkwY7qgL88wOy/Q8PA8y
3wvt3YPaZbjFTnEUXh1ilK7MdJ8eIfBKInYwdkj0NwHGweBybrUsqa++c0ycGb46O3q7+PO9mZN3
ZZahc1X4mHAo4jFnvB7RPLXNzI/YIm/ywrVffU/kLOmlvt6A/yYux9QyipnFkHdW5AYsiz71n0ZC
Qurhq0/OwMht+gZmH2T6bourMpJ37sQZXWWIN0ua/Wpxeh/kN5cegC8BLV0qzov+JsMQaBdICloX
qXnWLra4JN9tXhh9+qdjBFZKC4WFhzY2/JYSGxWGXTz3Nzkb+5Lj73xZXMmIf04B/M2oEPqOjB0Q
feoDXw7L7AekTlydZUSdBsVZyGUVH+kzkMspqxvw3s8MmXMQWS/l29rl3/Ps36uF3tEB6Vp4EfZr
dqq5Plat+K68eET887joU4vTsIOF1FzEd7P6XZ/djjyVlsYupkHmjco/pYqjyrr/CsD9rRBPa/0W
gI+/B2EhdWe6kLrGPOs26JMmr+Dgfcy9yDCG/wRmB5kfmWHk3Af7Z/WbDaNtTLiWGluGWLR/kKUD
+NoWZPqlUucyyVwqLTuL4iizJRGLlmdBYK3si8FL4vh5H6T6QLy5Fj+ETPaUnzLEUfc2zLnsFieO
9GkNec6u95H8l+UfAgzNwvddywgR8r/Wuz8VGlL/OJuMJLPvw5mM4tq1b8xMwspUEhYvnMxfXIHE
9G0QzyR+YCD125BouyP/Tgy6IisbF5jHN9UegdiqNP8xcKZyy8bZ92VPJNKipO6KxE9eWIW32td6
Lq6KG9bO59fOrzDnAAYgNvaK33K2g7hg0+Kf4tx9ypT0wtn1k1kasIzmudX/b//1Zs/B1CKPyd0a
XfOVsKd4tZXd6l1A2mW+uf/zp6vN2qTGhKxCtcWnThUK/m7isRzy2IRoW8VRH5GIuZm6KEAJSe2K
2oYefqnqk/s3Edx4mc9XmxNhm/1AIJDUCASSGoFAUiMQSGoEwhyf2hJoupoIiLZvhAMnTDTYA7xY
oz8bk1BTlGE5uqNj6AyHaNNyqF/HgNVOQUdNNdOCWZvC3Tm3h2Lsu+aTumZwYr9RXnBSaickdY4V
bQliy/32qzVWNS/wLe+3IUw7cU9iDGZtikzt2B7fMawRDXE/KKVKtCBpzbiqBqLTdlAw/gI9vbU8
UP5R31HodC4S9dD8EjxK5NYpWKgBSsDxOkLitoKl1u2ROUi1IVC1LXq1Sj4lOJlzsHFqDPvvO8CF
McqovQTP6OpU/ewH97C8aK/E0RGRmwm+2oN8bzqpqT/HwhjC337SiP2eywvZX8XZJv5KoJzGaFW2
0JdwfH3idHB+2D7i3BH+Y1gjdo3UarR626dInKnjeTn42V1Pt14OZGmObul8lVCvWP6WvYE+UlF1
DGvEbgwUfZxqEsA/pY5DO9/nm8MM6jQ49TbjxPsKDDzzw/drMPpumGY/XGb2PAJVc0f8Np/AN2mI
k3V0i07uGBWaePu71UU9R3McclITbWbY4EOavnZicS4Nv3is8vAJ9DjM5ljR5s+s+DPnvBIcjquX
6zjx5lYzZ5oHjWGNqDOq0lNTUsvueh2mjiUEPRLFpypGtLye2jtQdSt+MIOSxl5tiFCRmtQhRd0O
VbcSSPBikdihBQqaEEhqBAJJjUAgqRGIug0Uuepnbd450MDI9nCY2iZsjQIn4CmSgRjXDJMuvrTP
xGmB03E3FandTnaNLHBTQBBwUF2b10wPON21zzZZoVFIKF8QyOqbzf2gBo20Ip62SKv1vcAXXZvL
oooIW1dky9Jrx0vG9oy+bl83RjbfXJbaYvKML3lYpNWWm7hddG0pi5hU19L/RkUyxw9xfsGLOr4K
5gvaM38k901Faq4TwN9m1k4T3/wiPOtpeSdA36o4HMY3A8GJ4wgEl9SKyfRvA6mzK0C9/QQOL509
att+/AY9wg+piffA0YljNuU08TL8fPcjkD+B1hrhOVBURn++KEWJ1QhT8DbWlGeoiQR+aTSok4RA
S20mqlE6rIcIcFJQg1l0bZIumzIZFNlSucqbsJxZZycdM1ShfbaVgK74Xkdby53duvARSV1PhE1P
3XqPyevx2h9y+mb0qUPN6lAUgUBSIxBIagQCSY1AIKkRSGoEAkmNQCCpEQgkNQKBpEYgqREIJDUC
gaRGIJDUCASSGoGkRiCQ1AgEkhqBQFIjEEhqBJLagHhaWvTHhGhXWVqLRyPymgVlgSXNdQnRShnK
lajQlcO+RISQ1OX4UXnlxs5ifjgprv3m9uWkvKYiR9IptugbY39eGo53TXRA70QiPvwS9iUiJGiP
6ev3Dm7Dgriytf3M6suL22wtu/3M+/KajELXO7PvFRj/2w+wpDvbmd9++cOttgOZb748P4edebPi
4EK46mMMZtNF7wM1LAm5e2ZTXTtXUCx5/+brJ+TVbz/9SyxpdHwS0pmiMMYW0yU8uTcrwhzMZj2i
rfblQTHhU+vQKRvpNFnZVDjd94TkQo+Lf3ZgDE8rIvyzH30Pjj8pB0Lqnzg+K6/F3uz4iupdF96U
FkNyCRlxcQr7EhFmUmdvPP+GbJNza8ffWFG2RlZO/29BmBZXR55Ks5sOXIFcDtrYf2xxBfsSEcKB
IvP42egvfXDhdGTx26KrdHDh9yIrRl/5ue2lo5VIoX1hYeEg86l/fuvQ8Y9/VEzc+uT41A/bsDNx
oBhiSx0bfTidTstrdyprClK0+GPtx2L25PrZZVg4u34yS/HcIkI4+4FAVAUM5YtAIKkRCCQ1AkmN
QCCpEQgkNQLRSHRgFyCqh/S0ORluUnt/E1n9uKKSUP7MVXM+pWw4KjV+qFyvorlWenprCurynXOq
pgRizuvzU7u8o6olEZe9znkpfocpCKmp54lSUqgJqc9su8Jp/aimz+Jq24lTemsKt6/q6t+WppYO
oMQXp61HNVSbuO51zEvC8/CWtjl2XFh8avlEU+UrtJTKf6i6DjaiGM5qM42H3dD6usr8ctJ/6psO
pOnn3qdPrXy6WbEKdvtha5N6M25y11pr49+Vkk0f5VlAN04jzVtloKh8yNvh1Dqf3hCdYaU23ta6
Sq+JgvoN9kDXMjE40257XY4avlt9siVITazdpg+UPE1lM4aINdwTiZPz4kFNQs33s2BjALUA5xGC
81Ed8iI83Q8ep4nO6zCYZFLvS0RpoHPb9D0Gh4Q2rvKk+SOXFsI+yy3Q6cSGidO+nQRfKQgbOBBt
UXuxu1FAOH2P1rDURseOKHOi4kK/7cm/LR4gaco8tXJU21WmbLdVSk/vlMKPB0EMM/TEh0/tflSn
vXKj6lDjmxP4kkAzB7RV7Arj3RJfEkDU6MqgE1LrQBHRjOEuadwwea8PFBEIJDUCgaRGIBoAnP1A
1IywqaqD6ak5j5TNOmCzznrXJw+clMpugiaHbNRhDGZTjKsb/CpHdCUpR0/tvNfS0Vo1fM2O3+QI
qKfmnjJdx2fWWe8ypx21yNStLU7ZHCQuNsW4tsGfnlovk6endttrqg81zHyg/COIT63pqRX9tC6r
FhegLsXtFLi2jQA0yk57gQRP6EdeGrRpAR+jOOghg4mu0FLzTjIlHBNMNQtFvLQ8ze37apVGropx
zgZfFCN12Ut8uocILqmppS/NCg+DMoRQwj25zbMmVmWEf9+TBlYyVaGndirKttP9oUwYrfWDk+Em
tWyRqc8zECoY7i1qU0j9rheL+Q+up3YsynYCSDjvgK3sftj9TBrAzIXAkNCgtaDeEzakfl4OMrOh
A0WTnto28rbef0lIOa0Io2lATlfvMNTR96hpL4JrqVWv1OCd8l8kMs46GQXWtIFDGQ+1sZP22JbN
T5052m2fempTaidNtIOe2tbZqKf2h7ZgL9mFyia3OFBP3VifmnvjQ043jtXohDSA1ASHO/X3n6oc
TGLXBxkoIhBIagQCSY1AhMenRiDcICqqk2EktRaMyTJNGp6I1LZZAKv8hNpl1bz05vjUXCWzuVfq
oqe2FuWkp+bpBjE+dQ2W2i4SDlFEam7FlFOuL82yal56c3xq6hrZtX56antRHD21VZLFOwkh1FNL
carDc7Ht49NFVzU5RqQOUZeSXctWRz01L5i3e/GcAH4hhRxQKjS1NJDajwUgoe1SCP7IUwslH6C9
1eupdSZTl+6krnsRVbgfkgiB+DJpoX2u5V8gQXzrKniB+arVU7sLVh39OhrqWHrJEJM6AHHC59kZ
3nnypXQmTi66q/9uyFxdrPkanhZSgvqEan1qH4aahNK3pqa3G+ju3k0ayy7kcpWkJsqbt5YpBdIi
voc5wrR3vOkwNoIip3fP/QhlRGqun+sUn9olvVm77Cf2cz301C7V89RTc08CwgkYoanZY4Dghhn1
1LX71IgG+xq7kw3dD0QD/KcqJ0Hw3oqWGoGkRiCQ1AgEkhqBaNxAMchEEjcsdWOnUZ3iUztVxisw
tWvz7crm4Hpqq9xbjvHmEGNb2aZ/zlwTAaCeOgipAwzWuWGpGytNcAo07VQZr8DUHmEbbQ0PrKe2
xc0mLjG2zX1u0og3R3XjdtDvaWttUKmCTbtNaio9JqfKwzKrWaL8z9k3+cvZpNY8Mmeo2wVEqzyW
34h7xPPe2GS41UV/+LISiruI7c0XQxxqk1myWJnWhvkObnvjxN8ZDRqfOnhESbsHFfavCIRDgsoJ
uq57csTtrHIl+U2iPNVdTz9aDv0qrfZYuxCfmnLiAVq+Uo6oh0/dKk9kiaovouDHwSfq1VuN4ZOL
Dq6nph5HJbZaE94QBlEjqd2CU4fJUFfp79b2hZrAroBywdXSRRRFqH6wz8M6UweTHS7no6rbCq3h
WNVccq5xs6mfbd4acQTHUptvjobg1GB27bhhqWlDJ6qD6qM94ln79CCIIf5J7XpqpzqZPGmKQuqA
aPPxmTXE7txgUE/dGEtNAU1CGFi9F0bv4XE/sEfCMK5FPXWdB4oIBJIagUBSIxBIagSiyoEidRyH
8EJU06aPWQyT5qB+f9ot3jQnxrRJT+06x2Y5ln89tcNRgROf2qbq5uUNMjveTDQzDHuHaVTtHJvQ
FqKaEwG6wZzWH1KYrjtvPbU5UrTWEBrgWL711E5H1S9A86QGdcurf7o1tNDq1mZqDGkWqZ0Ms6P8
MUQPAezP6YlbYsrNHexY/kCcj8rrS1MiW94WeCxGjJa6WdXt8DTMjtUONaf9Ec10a/dpASmprv3E
fZvymNw9Lz4tr5bUoX8Jw+c90Mv3DCaooNa8vvXUlPg5KteEUPsrRq1yJpLhInWLP4fVNFnEh4SC
+rvv2EXQVcendrgBEgcLbUqKVro298PbUIfW+yBV5nZrEu+DWUHdFUSjsM/Hvba1zkuV6mpXrTKt
+YIL5t04bEMpU/U+taai5oqnQ+RmuMWndtFTB/epq49PrUrNfcanNl0JtdT4pgbGp2620xTcvKOe
uir3A9FAR6lB2XYVZ5JIagS4fgyKVJmvWcj96kI/khqxp3DwI1jJoU+N2EO4/YPrAAfW0VIj9g4+
EKNCXkmFkdTZihARusrakDYtLfpiWoKpBFh2kjjkEkK0uwzltAggUTZi6JpS0sdZeTkxbedzrev5
CkKsjy06I3GpWf0xIco6KRntYQ31Po+JtLoWZ2tKL0kdmIZyJSr2D4O4VslCWtttytyfiArxfsjK
e00pQoG+68u9bLFWDiGp75lYLJ8Z/rolwV3HtNWnRqzjg0IHvDCy0nWkF7YgOzk5CRv5h6C8fVza
e+1E20crw7eJq8KjuRbldOHuRPdOHlJ3xzb+ya+IG27sLPYME9i8vAnlLa9WlRNql5XjR9lfpZck
TELvRCI+/JK43jFx9o2JE8D2PQ3n1cz9aubCw93rRz8PvwIPiJknQ9dHzO9YZoul7hCSugy/AMcn
T0tWWLIGyYlYNsrWAbonoo+BtMqsRlSzu4OjH8HjEJuDEtwiP8apRJ6HXkHe+4mxN1OxyYK4+uHY
oRYldW8mt1QsQHGaRk7nxQ2bxYF3WXu3ByrQ+22v3PftaGufFf/eYnrYVYL5eXhNuujh+GH2k5mJ
E5kVdfedaub109e34Apsw7fC2UcVyzJMpG6Hw/GCqbKzx86VRJPSfeSJxGxSWl0XSpdHH9XOSgdr
SU5szg4UIokynCpDrnhJ3fspzd5BuUVJvQ2JCPM2ym1xIa7a5UHWa+39+8qlL3rlzq5pa6/JpRWi
uoNXgVQKzkrDdbETRQ4fHBMi6u7zH2jldJ489xrrwnw0FsY7XjeI3kdv340QkvqtGTh6MmHotYV5
Zodleh6eB5nvhfbuQe2S3IIIs9+vDrHzUZnpPj1C4JVE7GDskOhvAoyDweXcalFSj40Jp5m3MT62
HD96u+JC5uF16FwVPiYcinjMHa1HzGuVmfWuYS3PmJauA4Zi4rsiudHMorYxr3ff1XeOEdiXyX//
2O0h7KOlPtH7WP7TSAhJPXz1yRkYuU3fwOxIRTFXKbWDk3fuxBldZYi2hWa/WpzeB/nNpQfgS0BL
l4rzor/JMATaBZKC1sWc2C52Nc8rd5u+B8efPAErpYXCwkMbG8HK2tiMzEluhoSM+OeU+OfK+Xxv
5hGAWFHgdlVqntVhvRg5HM473j42koYDXw7llF7qxNVZRtRpULoul5XeNAP4DORyyuoGvPczQ+Yc
RNZL+bZ2+fc8+/dqoXd0QLoWXoT92ogyPP5WQEyLf56XGy+1IXvj+TdOSE5IITUXqaZZbfoK69Yr
Us/nixuVF9nY0Dm08ndD5rcacTwB8PH3IIyk7kwXUteYZ90GfX3ShoP3Mfciwxj+E5gdhE62mmPp
989qOSKMtjHhWmpsGWLR/kGWDuBrW5Dpl0qdyyRzqXRcThptUVLHYGiItfMncOhvoCiOnz/dtihP
chY/hEz2lJ8y9Dm4eLR/CAT1lwBDs/B9cXciWibjUfGWOGdKL/+IRcuDrANjQl8MYqHspcX+3v2p
UJL6x9lkJJl9H85kFFewfWNmElamkrB44WT+4gokpm+DeCbxAwOp34ZE2x35d2LQFVnZuMD8wan2
CMRWpfM2cKZyy8bZ92VPJNKipF69uJ7PvgdrFwvpC5KSKDb6sDRT3AcDEBt7JVhp8chq/qzmNS+c
XT+ZlQq93pEozFJx5JHSbg86uiKJjQtrsNa+1nN4IZS9lPqT/ddDVJ2aHpPnbo2u+UrYU7zaym71
LiDtMt/c//nT1WZtUmNCVqHatB+pQsHfTTyWQx6bEG2rlJz2JWJuZi8KUEJSu6Kjptx+qeqT+zcR
3HiZz1ebE2Gb/UAgkNQIBJIagUBSIxBIagTCNPtBLVGaaRWxjszRc+WFLUy09cVSPZwFN7Y0NUVu
psS5BI+C1OhT/AiRWtnAiWnHL5cTuJtaY5W61pS2Uni8liR1zSD23/YTxg9qRo2ssEe5M8XodSzB
oyCnS5UadxHgZ+GVywvcbYpa7VVT32GuEbW7H5RSJbiQtGZcZQvpRGk7KBh/gZ7eWh4o/6jnWSRG
slE90Dh1KoH4usq4VfO49wS7T9kvE1plHAREvS21bEeI0QiZjIvBeKnmRiMfofYzRi3fgTB/j8DX
WTdGGfVfgs05Ui2pMa8W6ZE6ekVB7lOEEvDRVs0JQkO9u6Sm/qwKP9q9vpe4GlLiy065hXvnlkCt
8fN4QaoJ9bSS1ED2evljxFwD/QINEuYaUR2ptY/lUG+e0yC36QZFyqLGb9X7C1Jt4y6x8W9Xqkjs
NyDE7g4UfXw6hQTwDzkRrz2cB0q8LbepBL9eNievY2Dquk1MuLWVEgzQ27DZD5eZPf6HjLRf3OG8
LWq077iexPPjM+A4xcHxku0Ogb9g6/WcFUI0gdS642e4Betxn83Rqy13ah6d9Dxcs6THYVbXTEGd
fbgB5gjaekGmCM9OhzdfPuCngtwFb1TsVBQxTG0T9KnrjKr01JTUsrteh6l/QXU5IL35Hqe0vJ6a
+vKgWxP1eA6CY74WJDWpQ4pGu6KkgUck6EQ3HShoQiCpEQgkNQKBpEYg6jZQ5Kqf9e/BBhn82J78
UttsrFHgBOAicbYJo71Fz6pO1M9TcsSeJrXb/GqN1HCTN/AEzGaJs1kY7S16NmhWZa0hAt0PatBI
K+Jpi7Ra3wt80bW5LKqIsHVFtiy9drxkqFXXRwJeQgi01DyTZzR0Fmm12S5yRNeWsohJdS39b1Qd
2/0Q8zthxJmxXN/ForVCjiOpnelh32bWTvu3qIRnWYm750LNby3iUw5EEFIr5s+/nJhyV+2/aRXe
AvG9EYFwJjXxHjg6ccymnCb+uRhQYe0jDwJJ7XO6guuwUuJojqld+Gx1u72p6VAbpDPCF6ktkl9q
1lOD/ZdZdG3SLJsyGRTZUrnKK7DUkZ02hTX4Ej07bUDcJGi9b5MHJSmSetcRNj116z0mD/hOH3L6
5kMLaj/ILqZGIKkRCCQ1AoGkRiCQ1AgEkhqBpEYgkNQIBJIagUBSIxBIagSSGoFAUiMQSGoEAkmN
QCCpEbsP0oOkRuwtZNdu9CGpEXsKx68vr+VCUZM2fDMEUSukdxQrK+zPgXW01Ig9g0I7+9N7pRAy
UqclqL/6YoYd0uK5GJQrUaGShZycMhllI4OulJpeECplMe39e8X4J1i7xRZ35SDbJUS7y+LGHFtj
7TS13aMMhnI8GkmIHmdZSKudLS660uaEWSHNySx3d1pbhLCvyt3LvQDLvV25cJF6clL+J+OuY5aU
uUcj0DFx9o2JE/DXkJ1kKTcvb0J5S25F+cH2a2cmpOHvTCG3FyjdHx8Rbc9EIj78EpwYfiNxpFfc
/NJwvGui19R2l1OdGJFXnt2+vDEi3pr7xrTuBriWGFYPpiS8d8xQATXzltzd7N/TcDdMhrK3en4O
y2yxfP3fhtP96I4K3RBlxgSy8Wj0fvWGcmisAwQ4fhhK8OvwjLhle6ACvYpBf3Yuljo+uSGufjg6
uBdIfWdF/FuC+Xl4jS2659kfhtdgfo6tSW3/tlcZ9+0oK98sDmxBG2N50bj74R3tYNvyRWDcfae6
9xY15FD23unHQtpbFXVlPpSkTh5JxI70lERT8tk3S/nig6rVgTl2Wpht2mGm4xtCPAft/fvKJaUR
j8O7agEdUNwLpM6uyScrlYKzrM3DKfnEnRU3VOS2f9FfGRI6T858wK79uHH3+Q+0tavSovd13t4d
KEQSou9z72jnQEh764N+8T7WC/2vhZLUBZi/pNCyAD3dcEYjdYrxdSgmGpzMdPzoAehcFT4mHIpI
LvQYaP7lDdjeC6Rej8jtkjCuWaNxmWbGtnuVIeHq7Ojt0PeEyWHJp8xr/aUTvL2Vme79I+xIuWJm
May9lfpLyaeG7khIZz+YKZLvfGee2uqC48pWxmW4cj7fm3kE8sXheWauV0oLhYWHNiSfIwPa6VJz
7wlkxD+nYFrtARiSe83Ydn9n/RIzC4U3XdP8mx9xN+c3l+bgSwB/MyqkQttRx5OiT30gFMMpHqlz
WWXzSbjyrsFrykEqX9yovKinHIym5iIV2ef4pJYdPrN3SM0crhxcgXbI5mRSXxE3iGuDBbXtfvEI
jDyVFscqTnjVZTdz8+4P/n3iRvbUF5j3/x6Ek9SdMPg5NiLMgOjFFfUxXxT2QyJaJuNRiAnXYiwd
2/0uZMqnxL3x6aVcId0lru6H83uH1AIMzcL3IQKfG2I9kE6zfpkdFIfRUPwQMtlTfspguWJCXwxe
EicwwDZ9oU/RKbtNc3Zi5mj/IPyEDczZqCbE+J99vT2pkJJ64WK+cGEVVqaSsJK5Q3ePO9go/HpH
ojBLYW3fHckLCwB9MACx+Cvi3qXu2EDyghS78W2I7B1SL5y9cTJL4Ux248YF8f4Kiw+czJ9dVto+
9orPYt5qX+u5uOr3oNPmn12R1Y0LiyKpU2HuqoH93UshuWn4flKSu1Xwd1a6S1dTgPCw3i7zzf2f
P11t1iY1JmQVCqD9KJBNX+lisRyS1gvRtkrJaV8idt0tJ0AJSe2KAEOP2KZP8heQs55w42U+X21O
hOPsBwKBpEYgkNSIeoGGoAT4XhgqQZHUCLTUCETrwDj7Yf1wZ+APW1k/KarcEYjtNkFsdw5iWbN8
idzwQUdK+CXIn1tUs2vHNTdC/iIvcTi6Urb940e2CnIXcunGz/86t1WrMH7pcXdJXTOI/bf9hBGb
B6VzQVuj3N1KfsLxwSyk0sqgvCvP4ejSgrgmUda4C+VKMmZ2aSvRrEBtnA6FUx2KSniRWjInVOpz
hZraqmhcqGYUqfr5Wu0X1dLbzJPKAb+fgTPcOdSv4zqUoByNuJFXzR7IMAZLS23ZnNpaP+Ncc0F1
qAoNRSU8SC2zjxiNkNEsUYPFUbYQnXyUzy/DedbNmtMpsd+4icG74ZRAgc9zA9HUS9RwJyAeNjwY
ZbQvWRPwbqvBoUHnY1fdD+rPHhi/OWs/I8R+QyW8c1+9UeKUQOwjAm4J1F4j8zfXDS5/HdhGHI9G
1C+vqzc3xC6RmqhnlXrznAZxiQJ6TIHpRGooyOayO7C9PlCORjg3IMTu+tTE22UjATw7yhnaubsf
Nj5yTjuvBN3JIQ4F+Ti66zi3enePeHniTXGp63Hdhq0SHd7W0nZiKXeH9os7nKdWk038solQB3IR
+7E5fg9vjtF/J9bHgpJdHCgifFpqos0MG27ByqrsBlruzcQ27jGdNT0P1ywRavAxgdjmNLzdALUE
ZdqGcCnkcHi9eMfJNVsFuQu+O8MvihimtkltPrV9kt/vFWOaoG/i3AUlwYflpjzWrFXF0qNkN9tY
f3NGSQMPSBv7OMU+ye/3GjFO0Nd4WdU4004Cd5spjy1r4MfklKExnG48CA3RldjACoTATtc1T+An
iqQOKRrq0AYpqF7jlWYSmzS6o0njz7JHHhQ0IfYckNQIJDUCgaRGIBoMw0CRq36ubtLH9uSX2mZj
jQIncFdYm5TSVYue9+jzaKdJ/iA5Q9SOavIQ93lq6vTsK2DLbW8LEK5G2fG4Fo2zdQOtQvSMgvyb
2/2glGoLqgicqLqZKqZV2QuWPUpec1lsj3GnWi51vJbsTxXxTCGqcT8sJk8XVcsPkA0KarPp5Iiu
LWURk+pa+t+oOnbzQ2yPQG1vH/ilvKLRRlN9U5KaazH528zaaeLbonKldVYnXEtq94A00TMyFOGP
1DSo5065q/bf1MkB59GeurC2/k9WEXuc1FYbGcDw2pTTxD8X3V0JflWCuB9I7Jvc/fA7+0XsSmbq
SkeOK0HslLeLuWmtJhtnPm5qUltm/6hZTw32X2bRtUnqZspkUGSD9sY5Bc6ss23ylWoDxmpFz+iF
3DxovW+TN1UniWgFtN5j8ppEz8hptNQIBFpqBAJJjUAgqREIJDXipkN99NTBJhVUbVPVES/8Bax2
j4bBDSZgfOhThWjbf2xqaxn4aGiXSO3WsfXucVKLZN9HwGpeNAzvRpkipFYRqdpfbGpeGRTVg7vs
fvjXU+vRJDWlNLWkBlAF1WrhoJRCKVeLTfWyLHVRjyyLYbU0Uk7i40IwttDQknpcudx4fcjT5ltq
rkHxo6cGQ5hqavQvrPsBtCRg1ljbV60SbLAIsD0CVruyziFStdPDdP+qKaO99ROHe/duhUjqQAaI
GxHVpO/gBa02nXn3IxH+0V1CRHJDXlP9aLys1KWJegEBRNsOQbm5kbDNdcMo1Q0gtR89dd2CN7to
sf3WhV89QnkOeI0uRW1NNUZaN9YNo1TvPql96anrNV4nvu4LJGjAahLsoiI1JnHuDE5mXqRjQpGL
u+1+eNoNi37aEvDAdlat72I58YH3jrm1LkECVnvfIEig6y64T4yxqUNB6iB6avVWKs84G9TU3P3g
Kri2HcCmiQ4esJof8topUDZ3wOderj0ytt/Y1Ma61R6lGmHA/wcIeOwbHkB1SwAAAABJRU5ErkJg
gg==
</FILE>
</FIGURE>
</FIGURES>
<FEEDBACK/>
<APPENDICES/>
<EXTENSIONS>
<EXTENSION ID="FLOW_1" NAME="FIGURE" REVMAN_VERSION="5.1.0" TYPE="FLOWCHART">
<ALIAS ALIAS_ID="1">
<FLOWCHARTBOX TEXT="&lt;p&gt;16 of studies included in meta-analysis&lt;/p&gt;" WIDTH="144">
<FLOWCHARTBOX TEXT="&lt;p&gt;31 of full-text articles assessed for eligibility&lt;/p&gt;" WIDTH="143">
<FLOWCHARTBOX TEXT="&lt;p&gt;176 of records screened&lt;/p&gt;" WIDTH="159">
<FLOWCHARTBOX TEXT="&lt;p&gt;176 of records after duplicates removed&lt;/p&gt;" WIDTH="131">
<FLOWCHARTBOX TEXT="&lt;p&gt;285 of records identified&lt;/p&gt;&lt;p&gt;through database search&lt;/p&gt;&lt;p&gt;Pubmed (n=82)&amp;#65307;&lt;/p&gt;&lt;p&gt;Embase (n=99)&amp;#65307;&lt;/p&gt;&lt;p&gt;Cochrane library (n=0)&amp;#65307;&lt;/p&gt;&lt;p&gt;Web of Science (n=104)&amp;#65307;&lt;/p&gt;" WIDTH="217"/>
<FLOWCHARTBOX TEXT="&lt;p&gt;Other resources&lt;/p&gt;&lt;p&gt;(n=0)&lt;/p&gt;" WIDTH="110"/>
</FLOWCHARTBOX>
<OUT TEXT="&lt;p&gt;145 of records excluded after screening the titles and abstracts&lt;/p&gt;" WIDTH="217"/>
</FLOWCHARTBOX>
<OUT TEXT="&lt;p&gt;15 of full-text article excluded&lt;/p&gt;&lt;p&gt;(1) Different definitions of mRS (n=3)&lt;/p&gt;&lt;p&gt;(2) OR and 95%CI not given (n=12)&lt;/p&gt;" WIDTH="236"/>
</FLOWCHARTBOX>
</FLOWCHARTBOX>
</ALIAS>
</EXTENSION>
</EXTENSIONS>
</COCHRANE_REVIEW>
